# Supplementary material for: Expression quantitative trait methylation analysis elucidates gene regulatory effects of DNA methylation: the Framingham Heart Study
Source: Sci Rep. 2023 Aug 10;13:12952. doi: 10.1038/s41598-023-39936-3 (PMC10415314; doi:10.1038/s41598-023-39936-3)
Supplement: Supplementary file 1 — Supplementary Tables. [file 41598_2023_39936_MOESM1_ESM.xlsx]

## Sheet: Contents
Supplemental table number	Supplemental table title
ST1	Top 10,000 most significant cis CpG-transcript pairs.
ST2	Top 10,000 most significant trans CpG-transcript pairs.
ST3	Discovery and replication of top 1000 eGenes and cis CpG sites.
ST4	Discovery and replication of top 1000 eGenes and trans CpG sites.
ST5	Significant gene ontology results (FDR ≤ 0.05) for eGenes in significant cis CpG-transcript pairs.
ST6	Significant gene ontology results (FDR ≤ 0.05) for eGenes in significant trans CpG-transcript pairs.
ST7	Significant GWAS results for transcripts in significant cis CpG-transcript pairs, enrichment FDR≤0.05.
ST8	Significant GWAS results for transcripts in significant trans CpG-transcript pairs, enrichment FDR≤0.05.
ST9	Results of genomic feature enrichment analysis for CpG sites identified in significant cis CpG-transcript pairs
ST10	Results of genomic feature enrichment analysis for CpG sites identified in significant trans CpG-transcript pairs
ST11	Results of mediation analysis for cis CpG-transcript pairs where both are associated with cardiometabolic traits of interest in EWAS and TWAS.
ST12	Colocalization results for SNPs associated with cis CpG sites and transcripts for serum log triglycerides.
ST13	Colocalization results for SNPs associated with cis CpG sites and transcripts for fasting glucose.
ST14	Colocalization results for SNPs associated with cis CpG sites and transcripts for BMI.

## Sheet: ST1
Top 10,000 most significant cis CpG-transcript pairs.
CpG	DNA methylation chromosome ()	DNA methylation position ()	DNA methylation strand ()	DNA methylation gene	eGene	eGene chromosome	eGene position	eGene gene	R-squared	Estimate	t-value	log10P	p-value
cg00002224	8	143038981	+	C8orf31	ENSG00000177335.10	8	143039209	C8orf31	0.349334	-3.29645	-33.4896	-195.767	1.71044e-196
cg00006626	1	154154985	-	NUP210L	ENSG00000143552.9	1	153992685	NUP210L	0.290558	-2.31517	-29.2501	-156.741	1.81476e-157
cg00012203	2	218217291	-	ARPC2	ENSG00000261338.2	2	218255319	AC021016.2	0.114025	30.0554	16.3968	-56.1439	7.17946e-57
cg00012362	1	153627010	-	S100A13;S100A1	ENSG00000272030.1	1	153631438	AL162258.2	0.127822	-1.39852	-17.4972	-63.2711	5.35622e-64
cg00012362	1	153627010	-	S100A13;S100A1	ENSG00000189171.14	1	153618787	S100A13	0.0987827	-1.32442	-15.1319	-48.3912	4.06243e-49
cg00021855	8	143608785	+	PYCRL	ENSG00000147813.16	8	143574785	NAPRT	0.0956325	1.50324	14.8628	-46.8044	1.56885e-47
cg00022997	6	31683031	+		ENSG00000204428.12	6	31676684	LY6G5C	0.210027	1.41947	23.5668	-108.136	7.31093e-109
cg00024416	22	23898199	+		ENSG00000272787.1	22	23969211	AC253536.6	0.243677	2.07851	25.9432	-127.827	1.48875e-128
cg00024416	22	23898199	+		ENSG00000273295.1	22	23901432	AP000350.6	0.16777	-4.87303	-20.5213	-84.536	2.91054e-85
cg00024416	22	23898199	+		ENSG00000099977.14	22	23971365	DDT	0.114845	-1.33411	-16.4633	-56.5644	2.72619e-57
cg00024416	22	23898199	+		ENSG00000099974.8	22	23966888	DDTL	0.207616	3.15475	23.3955	-106.757	1.75173e-107
cg00024416	22	23898199	+		ENSG00000218537.1	22	23894426	MIF-AS1	0.132545	-2.5129	-17.866	-65.7358	1.83737e-66
cg00026474	8	133573256	+	ST3GAL1	ENSG00000261220.2	8	133573183	AC103706.1	0.0809714	-2.88316	-13.5666	-39.4864	3.26297e-40
cg00031779	18	58629010	+	ALPK2	ENSG00000198796.7	18	58481247	ALPK2	0.0732569	-6.03933	-12.8503	-35.6788	2.0953e-36
cg00033102	1	28235483	-	ATPIF1	ENSG00000130770.18	1	28236109	ATP5IF1	0.0934094	-1.14823	-14.671	-45.6877	2.05258e-46
cg00033213	8	143317164	-	TOP1MT	ENSG00000253716.5	8	143280161	MINCR	0.0891107	6.64307	14.2956	-43.5356	2.91343e-44
cg00035347	10	103193850	+	NT5C2	ENSG00000214435.8	10	102869470	AS3MT	0.100811	1.87431	15.3037	-49.4155	3.84168e-50
cg00043564	7	101362550	-	EMID2	ENSG00000160963.14	7	101362875	COL26A1	0.0824123	-6.03552	-13.6975	-40.2008	6.29804e-41
cg00044796	1	147080840	-		ENSG00000227242.4	1	147019656	NBPF13P	0.277401	4.31446	28.3188	-148.442	3.61565e-149
cg00047287	22	50578469	+	CPT1B;CHKB-CPT1B	ENSG00000205560.12	22	50568861	CPT1B	0.207321	6.28517	23.3745	-106.588	2.58132e-107
cg00049323	5	472448	-	LOC25845	ENSG00000180104.16	5	443175	EXOC3	0.0825338	1.02346	13.7085	-40.2611	5.48138e-41
cg00052932	2	189675051	-	ANKAR	ENSG00000138381.10	2	189661385	ASNSD1	0.129645	-3.95588	-17.64	-64.2212	6.00908e-65
cg00058879	22	39686167	+	CACNA1I	ENSG00000100346.17	22	39570753	CACNA1I	0.0962504	4.40473	14.9158	-47.1152	7.66954e-48
cg00060374	1	1419854	-	LOC441869	ENSG00000235098.8	1	1418420	ANKRD65	0.0739058	-0.796692	-12.9116	-35.9979	1.00482e-36
cg00067141	15	30638295	-	ARHGAP11B	ENSG00000198690.9	15	30903852	FAN1	0.104609	-1.25032	-15.6224	-51.3397	4.57399e-52
cg00069771	1	232953528	-	C1orf57	ENSG00000135778.12	1	232950605	NTPCR	0.202452	-1.36012	-23.0277	-103.816	1.52705e-104
cg00076543	6	30259367	+	HLA-L	ENSG00000280128.1	6	30282349	AL662795.2	0.114504	-2.21588	-16.4356	-56.3895	4.07833e-57
cg00076543	6	30259367	+	HLA-L	ENSG00000231074.8	6	30287397	HCG18	0.286308	3.38026	28.9488	-154.044	9.03459e-155
cg00078456	1	1629041	-	MIB2	ENSG00000215790.7	1	1724838	SLC35E2A	0.0937961	-2.99219	-14.7044	-45.8817	1.31296e-46
cg00078456	1	1629041	-	MIB2	ENSG00000189339.11	1	1659529	SLC35E2B	0.140744	2.32135	18.4979	-70.0452	9.01148e-71
cg00078996	12	131808783	+		ENSG00000198598.6	12	131828393	MMP17	0.0862276	-1.22018	-14.0402	-42.0975	7.98991e-43
cg00079898	11	5780013	-	OR52N5	ENSG00000236965.4	11	5800364	OR52N3P	0.0868314	-0.0623023	-14.0939	-42.3983	3.99676e-43
cg00087182	22	23959855	+	GSTT2B;GSTT2	ENSG00000272787.1	22	23969211	AC253536.6	0.232421	11.5405	25.1505	-121.147	7.13185e-122
cg00087182	22	23959855	+	GSTT2B;GSTT2	ENSG00000273295.1	22	23901432	AP000350.6	0.150803	-26.2658	-19.2606	-75.3868	4.10419e-76
cg00087182	22	23959855	+	GSTT2B;GSTT2	ENSG00000099977.14	22	23971365	DDT	0.0990598	-7.04413	-15.1555	-48.5311	2.94403e-49
cg00087182	22	23959855	+	GSTT2B;GSTT2	ENSG00000099974.8	22	23966888	DDTL	0.209821	18.0303	23.5521	-108.018	9.60026e-109
cg00087182	22	23959855	+	GSTT2B;GSTT2	ENSG00000218537.1	22	23894426	MIF-AS1	0.144315	-14.9071	-18.7702	-71.9344	1.163e-72
cg00089464	6	29749445	-	LOC285830	ENSG00000239257.1	6	29726669	RPL23AP1	0.0792325	6.84312	13.4074	-38.6256	2.36816e-39
cg00089464	6	29749445	-	LOC285830	ENSG00000204644.9	6	29672392	ZFP57	0.0937103	28.0476	14.697	-45.8387	1.44976e-46
cg00094412	6	29625076	-	GABBR1	ENSG00000204644.9	6	29672392	ZFP57	0.131765	-13.2045	-17.8053	-65.3278	4.70103e-66
cg00098985	20	1294667	-	SNPH	ENSG00000101298.15	20	1266280	SNPH	0.104679	-6.7133	-15.6282	-51.3755	4.21193e-52
cg00101728	6	2952792	+	SERPINB6	ENSG00000244041.7	6	2987967	LINC01011	0.0822994	0.736379	13.6873	-40.1448	7.16475e-41
cg00101728	6	2952792	+	SERPINB6	ENSG00000124570.19	6	2948159	SERPINB6	0.181672	1.0162	21.5352	-92.1688	6.77909e-93
cg00102166	1	42959665	-	SLC2A1	ENSG00000227533.5	1	42959049	SLC2A1-AS1	0.111789	-1.50921	-16.2147	-54.9983	1.00386e-55
cg00106345	7	27098776	+		ENSG00000105991.8	7	27092993	HOXA1	0.0861153	1.08871	14.0302	-42.0416	9.08731e-43
cg00108164	2	264198	+	ACP1;SH3YL1	ENSG00000035115.21	2	217730	SH3YL1	0.074149	-15.8351	-12.9345	-36.1176	7.62814e-37
cg00113675	6	29887569	-	HLA-H	ENSG00000228078.1	6	29934101	HLA-U	0.106057	-1.0636	-15.7429	-52.0756	8.40161e-53
cg00115288	11	705891	-	EPS8L2	ENSG00000177042.14	11	695428	TMEM80	0.0959128	-2.62468	-14.8868	-46.9454	1.13401e-47
cg00121533	1	74733432	+	CRYZ;TYW3	ENSG00000116791.14	1	74705482	CRYZ	0.0811957	-1.60272	-13.587	-39.5976	2.52607e-40
cg00121626	Y	19502409	-	BCORL2	ENSG00000215580.11	Y	19455431	BCORP1	0.0924988	-1.3675	-14.592	-45.231	5.8746e-46
cg00122779	6	32065228	-	TNXB	ENSG00000204338.8	6	32005636	CYP21A1P	0.0883992	-0.468875	-14.2328	-43.1803	6.6021e-44
cg00122941	17	4710344	-	ARRB2	ENSG00000161905.12	17	4630902	ALOX15	0.0770325	-42.6881	-13.2042	-37.5387	2.89277e-38
cg00125455	20	45945631	-	PCIF1	ENSG00000100979.15	20	45898621	PLTP	0.121838	-3.97711	-17.0244	-60.1665	6.81549e-61
cg00126638	6	29827805	-	HLA-G	ENSG00000206503.13	6	29941260	HLA-A	0.0738306	1.21039	12.9045	-35.9609	1.09408e-36
cg00126638	6	29827805	-	HLA-G	ENSG00000230795.3	6	29926459	HLA-K	0.166494	3.46425	20.4275	-83.8421	1.43857e-84
cg00126638	6	29827805	-	HLA-G	ENSG00000204644.9	6	29672392	ZFP57	0.0827984	-5.67905	-13.7324	-40.3924	4.05131e-41
cg00142482	10	49188787	+	C10orf128	ENSG00000204161.14	10	49154725	TMEM273	0.0854935	-2.45851	-13.9747	-41.732	1.85374e-42
cg00147627	1	10395089	-		ENSG00000054523.17	1	10210805	KIF1B	0.127072	-1.23524	-17.4383	-62.881	1.31508e-63
cg00152322	15	64905805	-		ENSG00000166839.17	15	64911902	ANKDD1A	0.278978	12.1208	28.4302	-149.429	3.72576e-150
cg00152978	13	52159492	+	NEK3	ENSG00000136108.15	13	52455429	CKAP2	0.0905698	-12.7645	-14.4237	-44.265	5.4321e-45
cg00154920	1	168544071	+	XCL2	ENSG00000143184.5	1	168576605	XCL1	0.133297	-3.54776	-17.9244	-66.1292	7.42622e-67
cg00154920	1	168544071	+	XCL2	ENSG00000143185.4	1	168540768	XCL2	0.113708	3.31716	16.3711	-55.9813	1.0439e-56
cg00157199	20	30316945	+		ENSG00000149531.15	20	30377372	FRG1BP	0.312607	-1.6594	-30.8224	-170.995	1.01085e-171
cg00157199	20	30316945	+		ENSG00000205611.4	20	30278906	LINC01597	0.17943	-0.593802	-21.3727	-90.9296	1.17594e-91
cg00158530	16	69933069	-	MIR140;WWP2	ENSG00000157322.17	16	69950705	CLEC18A	0.24957	4.64828	26.3578	-131.363	4.33339e-132
cg00158530	16	69933069	-	MIR140;WWP2	ENSG00000226232.8	16	69976388	NPIPB14P	0.139849	1.72939	18.4294	-69.5728	2.67399e-70
cg00158530	16	69933069	-	MIR140;WWP2	ENSG00000261556.9	16	70219574	SMG1P7	0.0755374	1.19402	13.0649	-36.8014	1.57997e-37
cg00168785	2	159286131	+	WDSUB1	ENSG00000196151.10	2	159235793	WDSUB1	0.0747446	-2.08377	-12.9906	-36.4108	3.88322e-37
cg00170620	16	56635125	-		ENSG00000169715.14	16	56625475	MT1E	0.129018	-8.84512	-17.5909	-63.8939	1.27668e-64
cg00180447	3	126541416	-	CHST13	ENSG00000180767.9	3	126524283	CHST13	0.224919	-8.30813	-24.6212	-116.747	1.7892e-117
cg00186701	8	97278281	-	TSPYL5	ENSG00000180543.4	8	97273474	TSPYL5	0.128962	-2.14981	-17.5866	-63.8648	1.36507e-64
cg00191853	8	100165504	-	SPAG1	ENSG00000104450.12	8	100157906	SPAG1	0.124545	-0.961864	-17.2391	-61.5685	2.70068e-62
cg00197322	7	1950918	+	MAD1L1	ENSG00000002822.15	7	1815793	MAD1L1	0.173901	-4.25328	-20.9703	-87.887	1.29714e-88
cg00202166	13	24764150	-	RNF17	ENSG00000132972.19	13	24764169	RNF17	0.108859	-1.08044	-15.9745	-53.502	3.14768e-54
cg00204465	17	75587863	-	MYO15B	ENSG00000266714.9	17	75588058	MYO15B	0.158339	5.00317	19.8242	-79.4285	3.72813e-80
cg00205605	1	2584961	-		ENSG00000142606.16	1	2590639	MMEL1	0.0901515	-2.91407	-14.387	-44.0558	8.79496e-45
cg00205605	1	2584961	-		ENSG00000157870.16	1	2586491	PRXL2B	0.0810001	-1.69174	-13.5692	-39.5006	3.15778e-40
cg00215587	15	23565695	+	MKRN3	ENSG00000179455.8	15	23565674	MKRN3	0.357689	-2.36775	-34.1074	-201.594	2.54398e-202
cg00215587	15	23565695	+	MKRN3	ENSG00000182636.6	15	23685400	NDN	0.150142	-2.27967	-19.2109	-75.0339	9.24872e-76
cg00218406	6	31463629	-	HCP5	ENSG00000206337.10	6	31400702	HCP5	0.107647	-0.964675	-15.8746	-52.8845	1.30477e-53
cg00218628	12	31102344	-	DDX11	ENSG00000013573.17	12	31073860	DDX11	0.0945089	2.22078	14.766	-46.2397	5.75847e-47
cg00219169	10	485010	+	DIP2C	ENSG00000151240.17	10	274190	DIP2C	0.213278	-1.37418	-23.7975	-110.002	9.94537e-111
cg00219921	2	86785686	+	CD8A	ENSG00000153563.15	2	86784610	CD8A	0.121367	-7.09695	-16.987	-59.9234	1.19291e-60
cg00219921	2	86785686	+	CD8A	ENSG00000172116.22	2	86815339	CD8B	0.127046	-7.37389	-17.4363	-62.8676	1.35641e-63
cg00223593	12	34218848	+		ENSG00000258794.3	12	34208415	DUX4L27	0.109678	-0.83596	-16.0419	-53.92	1.20222e-54
cg00226984	2	238138663	+	KLHL30	ENSG00000168427.9	2	238138668	KLHL30	0.0929379	-3.92912	-14.6301	-45.4512	3.5386e-46
cg00228984	20	1491237	-	SIRPB2	ENSG00000088833.17	20	1442162	NSFL1C	0.15476	-1.57905	-19.5573	-77.5047	3.12848e-78
cg00228984	20	1491237	-	SIRPB2	ENSG00000196209.12	20	1470741	SIRPB2	0.195338	-3.12106	-22.5194	-99.7961	1.59926e-100
cg00229809	22	46365724	+	CELSR1	ENSG00000075275.16	22	46360834	CELSR1	0.104582	7.25268	15.6201	-51.3261	4.71933e-52
cg00230205	4	728492	+	PCGF3	ENSG00000185619.18	4	705748	PCGF3	0.0885531	-5.94751	-14.2464	-43.2571	5.53199e-44
cg00236305	2	1792303	-	MYT1L	ENSG00000284600.1	2	1795525	AC093390.2	0.103446	-1.033	-15.5252	-50.7497	1.77941e-51
cg00236305	2	1792303	-	MYT1L	ENSG00000186487.19	2	1789113	MYT1L	0.0797033	-0.758132	-13.4507	-38.8585	1.38513e-39
cg00236305	2	1792303	-	MYT1L	ENSG00000130508.11	2	1631887	PXDN	0.194788	-6.39598	-22.48	-99.4866	3.26123e-100
cg00239353	16	3065131	+	IL32	ENSG00000008517.16	16	3065297	IL32	0.196647	-5.76712	-22.6131	-100.533	2.93034e-101
cg00243661	11	6892412	+	OR2D2	ENSG00000149054.16	11	6926404	ZNF215	0.0989004	2.71072	15.142	-48.4506	3.54303e-49
cg00244776	6	30915414	+	VARS2	ENSG00000137411.17	6	30908242	VARS2	0.216526	-3.26744	-24.0277	-111.874	1.33521e-112
cg00249621	8	97278130	-	TSPYL5	ENSG00000180543.4	8	97273474	TSPYL5	0.108732	-2.93151	-15.9641	-53.4375	3.65169e-54
cg00255919	5	132492225	+	IRF1	ENSG00000234290.2	5	132468890	AC116366.1	0.152199	-1.84765	-19.3655	-76.1326	7.36921e-77
cg00261912	16	89711354	-	C16orf7	ENSG00000204991.11	16	89818179	SPIRE2	0.0734167	2.07247	12.8654	-35.7573	1.74854e-36
cg00262621	1	1630994	-	MMP23B	ENSG00000215790.7	1	1724838	SLC35E2A	0.0842564	5.45434	13.8638	-41.1166	7.64473e-42
cg00266579	16	28608536	+	SULT1A1	ENSG00000196502.11	16	28605196	SULT1A1	0.253952	-17.2498	-26.6662	-134.011	9.75999e-135
cg00270625	22	50578589	-	CPT1B;CHKB-CPT1B	ENSG00000205560.12	22	50568861	CPT1B	0.333081	3.18319	32.3003	-184.639	2.29636e-185
cg00271210	6	166656564	+	RPS6KA2	ENSG00000026297.15	6	166929504	RNASET2	0.3668	2.9516	34.7867	-208.035	9.22699e-209
cg00271210	6	166656564	+	RPS6KA2	ENSG00000071242.12	6	166409364	RPS6KA2	0.0974366	1.07055	15.0173	-47.7125	1.93857e-48
cg00271210	6	166656564	+	RPS6KA2	ENSG00000227598.1	6	166969626	Z94721.1	0.087201	0.659704	14.1268	-42.5826	2.61475e-43
cg00274965	21	33033372	+		ENSG00000184221.13	21	33070141	OLIG1	0.136415	1.42649	18.1655	-67.7648	1.71875e-68
cg00277334	10	80444503	+		ENSG00000122378.14	10	80407829	PRXL2A	0.13982	-2.35952	-18.4272	-69.5575	2.7699e-70
cg00278517	6	166657127	+	RPS6KA2	ENSG00000026297.15	6	166929504	RNASET2	0.191355	4.72875	22.2336	-97.5603	2.75221e-98
cg00282683	7	157139300	-	UBE3C	ENSG00000009335.18	7	157138916	UBE3C	0.0803497	-2.52084	-13.5098	-39.1785	6.63034e-40
cg00286104	17	75587795	+	MYO15B	ENSG00000266714.9	17	75588058	MYO15B	0.08184	-2.84652	-13.6456	-39.917	1.21073e-40
cg00287096	7	64182330	-		ENSG00000214652.6	7	64045434	ZNF727	0.0907721	-1.5838	-14.4414	-44.3662	4.30288e-45
cg00288957	15	64911341	-	ANKDD1A	ENSG00000166839.17	15	64911902	ANKDD1A	0.0783818	4.72249	13.3291	-38.205	6.23732e-39
cg00290607	11	67616073	-		ENSG00000231793.5	11	67612651	DOC2GP	0.307534	-2.94717	-30.459	-167.676	2.10836e-168
cg00292513	12	139129	+	IQSEC3	ENSG00000120645.11	12	66765	IQSEC3	0.12097	-4.70533	-16.9554	-59.7183	1.91303e-60
cg00297950	1	109739902	-	GSTM3	ENSG00000134202.10	1	109733932	GSTM3	0.354324	-13.1569	-33.8581	-199.239	5.77046e-200
cg00299286	5	181051184	-	BTNL9	ENSG00000168903.8	5	180988845	BTNL3	0.166419	10.2802	20.4219	-83.8012	1.58067e-84
cg00299286	5	181051184	-	BTNL9	ENSG00000113303.11	5	180899077	BTNL8	0.101188	-2.45591	-15.3356	-49.6065	2.47475e-50
cg00299286	5	181051184	-	BTNL9	ENSG00000165810.17	5	181040225	BTNL9	0.169348	-2.06589	-20.6371	-85.3962	4.0161e-86
cg00300879	1	26177355	-	CNKSR1	ENSG00000158022.6	1	26051304	TRIM63	0.0831148	0.155249	13.761	-40.5495	2.82164e-41
cg00302763	15	22154048	-		ENSG00000258732.1	15	22278971	AC025884.1	0.129662	-3.22948	-17.6413	-64.2298	5.89108e-65
cg00314627	17	63852091	-		ENSG00000279369.1	17	63700847	AC046185.3	0.103691	-1.33552	-15.5457	-50.8738	1.33708e-51
cg00322698	6	41101308	+	NFYA;LOC221442	ENSG00000161912.18	6	41101022	ADCY10P1	0.183361	-7.6592	-21.6575	-93.1051	7.85068e-94
cg00323861	4	69290028	-	UGT2B28	ENSG00000250696.5	4	69182100	AC111000.4	0.186163	3.17606	21.8598	-94.6614	2.18065e-95
cg00326902	6	117426485	-	ROS1	ENSG00000164465.18	6	117453817	DCBLD1	0.0865074	-2.69089	-14.0651	-42.2368	5.79636e-43
cg00339415	9	133210383	-	OBP2B	ENSG00000175164.15	9	133250401	ABO	0.0743787	-7.70872	-12.9562	-36.2307	5.87939e-37
cg00339695	16	24846175	-	SLC5A11	ENSG00000158865.12	16	24845841	SLC5A11	0.202254	3.08028	23.0136	-103.704	1.97789e-104
cg00340919	5	95544269	+	TTC37	ENSG00000198677.11	5	95461755	TTC37	0.124596	-1.18773	-17.2431	-61.5949	2.54168e-62
cg00341415	1	1699302	-	MMP23A;CDK11B	ENSG00000008128.23	1	1702379	CDK11A	0.0783951	-6.7002	-13.3303	-38.2116	6.14349e-39
cg00344801	22	46289830	-	TTC38	ENSG00000075234.17	22	46267961	TTC38	0.102518	-4.6508	-15.4475	-50.2796	5.25261e-51
cg00346376	5	1109973	-	SLC12A7	ENSG00000113504.21	5	1050384	SLC12A7	0.129873	-10.6424	-17.6578	-64.3397	4.57451e-65
cg00347798	3	45036156	-		ENSG00000163815.6	3	45001548	CLEC3B	0.0855732	0.720694	13.9818	-41.7716	1.69183e-42
cg00350199	11	67650741	+	ACY3	ENSG00000132744.8	11	67642555	ACY3	0.0846831	-1.71993	-13.9021	-41.3288	4.69024e-42
cg00350296	11	66317369	-	CD248	ENSG00000174807.4	11	66314494	CD248	0.0768271	-6.73159	-13.1851	-37.4373	3.65336e-38
cg00357273	6	31170833	+	POU5F1	ENSG00000204528.3	6	31173735	PSORS1C3	0.0883557	-1.28957	-14.229	-43.1586	6.94105e-44
cg00360474	6	37536627	+		ENSG00000227920.2	6	37545145	AL353597.1	0.259713	5.49975	27.0718	-137.515	3.05616e-138
cg00360474	6	37536627	+		ENSG00000279942.1	6	37567716	AL353597.3	0.364523	23.2341	34.6164	-206.417	3.831e-207
cg00360474	6	37536627	+		ENSG00000198937.9	6	37482938	CCDC167	0.121726	-4.77861	-17.0156	-60.1091	7.7791e-61
cg00360474	6	37536627	+		ENSG00000204110.6	6	37507348	LINC02520	0.155789	2.17708	19.6342	-78.0569	8.7719e-79
cg00364287	12	121132948	-	P2RX7	ENSG00000089041.17	12	121132819	P2RX7	0.0941769	-4.75245	-14.7374	-46.0729	8.45382e-47
cg00365680	7	42932739	+	MRPL32;PSMA2	ENSG00000136197.12	7	42908726	C7orf25	0.10631	3.33423	15.7638	-52.204	6.25196e-53
cg00377497	8	27309592	+	TRIM35	ENSG00000104228.13	8	27284886	TRIM35	0.0980511	-1.35728	-15.0697	-48.0223	9.50047e-49
cg00378144	2	149039128	-	LYPD6B	ENSG00000150556.17	2	149038107	LYPD6B	0.0862004	-4.73563	-14.0378	-42.0839	8.24261e-43
cg00390191	6	29941198	+	HLA-A	ENSG00000206503.13	6	29941260	HLA-A	0.12425	2.59965	17.2158	-61.4154	3.84269e-62
cg00390191	6	29941198	+	HLA-A	ENSG00000230795.3	6	29926459	HLA-K	0.100137	4.44803	15.2468	-49.075	8.41314e-50
cg00395296	22	42085773	+	NDUFA6	ENSG00000100197.22	22	42126499	CYP2D6	0.0786877	-5.81117	-13.3573	-38.3562	4.40365e-39
cg00395995	8	724958	+	ERICH1	ENSG00000104714.14	8	614746	ERICH1	0.118823	-3.24595	-16.7837	-58.6102	2.45368e-59
cg00396991	1	161524238	+	HSPA6	ENSG00000244682.7	1	161581339	FCGR2C	0.0732093	5.76004	12.8458	-35.6553	2.21137e-36
cg00396991	1	161524238	+	HSPA6	ENSG00000162747.11	1	161623196	FCGR3B	0.0939796	4.4545	14.7203	-45.9739	1.06198e-46
cg00402737	6	31996496	+	C4B;C4A	ENSG00000231852.8	6	32038265	CYP21A2	0.120063	4.63599	16.8829	-59.2496	5.62846e-60
cg00404280	8	143549716	+		ENSG00000254859.1	8	143541973	AC067930.3	0.246313	3.53763	26.1287	-129.406	3.93016e-130
cg00404280	8	143549716	+		ENSG00000204839.9	8	143566192	MROH6	0.0766582	-1.62605	-13.1694	-37.354	4.42618e-38
cg00404280	8	143549716	+		ENSG00000014164.7	8	143437659	ZC3H3	0.0823338	0.944114	13.6904	-40.1619	6.88839e-41
cg00404641	3	131361671	+	NUDT16P	ENSG00000246082.2	3	131361898	NUDT16P1	0.156649	-2.93775	-19.6983	-78.5192	3.02518e-79
cg00419711	10	1159654	-	NCRNA00200	ENSG00000229205.4	10	1159768	LINC00200	0.335159	-0.806296	-32.4516	-186.047	8.9687e-187
cg00420510	5	1089455	+	SLC12A7	ENSG00000113504.21	5	1050384	SLC12A7	0.0990837	10.411	15.1575	-48.5431	2.86333e-49
cg00421735	7	149862381	-	ZNF862	ENSG00000171130.18	7	149872968	ATP6V0E2	0.176309	-3.33505	-21.1458	-89.2099	6.16714e-90
cg00425431	15	90248990	+	TTLL13	ENSG00000183208.12	15	90233808	GDPGP1	0.0751803	1.08653	13.0315	-36.6254	2.36913e-37
cg00428476	1	149813295	+	HIST2H2BF;HIST2H3D	ENSG00000203814.6	1	149782689	HIST2H2BF	0.0758801	4.5612	13.0969	-36.9703	1.07088e-37
cg00430613	17	503185	+		ENSG00000263015.1	17	503171	AC015853.2	0.145622	-0.043632	-18.8694	-72.628	2.35491e-73
cg00433866	6	29655868	+	MOG	ENSG00000204644.9	6	29672392	ZFP57	0.114506	9.48877	16.4358	-56.3905	4.06879e-57
cg00440797	6	32526095	-	HLA-DRB5	ENSG00000237541.3	6	32741342	HLA-DQA2	0.123045	-8.2697	-17.1204	-60.7915	1.61618e-61
cg00440797	6	32526095	-	HLA-DRB5	ENSG00000196126.11	6	32578769	HLA-DRB1	0.100812	1.48504	15.3038	-49.4161	3.83654e-50
cg00440797	6	32526095	-	HLA-DRB5	ENSG00000229391.7	6	32552713	HLA-DRB6	0.133983	-5.97043	-17.9775	-66.4886	3.24644e-67
cg00448895	19	14689737	+	ZNF333	ENSG00000160961.12	19	14689801	ZNF333	0.179993	-2.32144	-21.4135	-91.2404	5.74855e-92
cg00452199	11	44066706	+	ACCS	ENSG00000110455.13	11	44065925	ACCS	0.316515	-13.8768	-31.103	-173.568	2.70269e-174
cg00452199	11	44066706	+	ACCS	ENSG00000151348.13	11	44095549	EXT2	0.216516	-3.25053	-24.027	-111.869	1.35292e-112
cg00455402	19	21586933	-		ENSG00000268240.1	19	21587432	AC123912.2	0.0916335	-4.47009	-14.5166	-44.7974	1.59426e-45
cg00455402	19	21586933	-		ENSG00000268555.1	19	21570822	AC123912.4	0.284994	-16.0427	-28.8558	-153.213	6.11835e-154
cg00455402	19	21586933	-		ENSG00000268433.1	19	21677550	MTDHP3	0.175753	-6.08113	-21.1053	-88.9041	1.24717e-89
cg00455402	19	21586933	-		ENSG00000197013.10	19	21496682	ZNF429	0.177858	-7.49598	-21.2585	-90.0623	8.6645e-91
cg00458337	17	47895132	+	SP2	ENSG00000264920.1	17	47891255	AC018521.5	0.0918043	-1.60857	-14.5315	-44.883	1.30922e-45
cg00459795	2	95159566	+	ZNF514	ENSG00000144026.12	2	95145000	ZNF514	0.0835312	13.0418	13.7986	-40.7563	1.75263e-41
cg00462104	6	52764045	-	GSTA2	ENSG00000243955.6	6	52791371	GSTA1	0.104565	-1.24532	-15.6187	-51.3173	4.81649e-52
cg00463949	19	54754777	+	KIR3DP1	ENSG00000125498.20	19	54769793	KIR2DL1	0.0747462	-8.60704	-12.9907	-36.4116	3.8764e-37
cg00463982	16	1533982	+	IFT140;TMEM204	ENSG00000131634.14	16	1528688	TMEM204	0.182724	-1.78288	-21.6114	-92.7517	1.77153e-93
cg00464738	6	29862470	-		ENSG00000285799.1	6	29849550	AL645929.3	0.17086	4.66284	20.7479	-86.2218	6.00065e-87
cg00464738	6	29862470	-		ENSG00000237669.1	6	30006121	AL671277.2	0.0784406	-2.78023	-13.3345	-38.2341	5.83359e-39
cg00464738	6	29862470	-		ENSG00000206341.7	6	29887752	HLA-H	0.0896101	-7.65077	-14.3395	-43.7851	1.64021e-44
cg00464738	6	29862470	-		ENSG00000230795.3	6	29926459	HLA-K	0.12539	4.8506	17.3058	-62.0068	9.84465e-63
cg00464927	11	68371652	+	LRP5	ENSG00000171067.11	11	68261338	C11orf24	0.101446	-3.4038	-15.3573	-49.7367	1.83363e-50
cg00468125	10	132232561	-	STK32C	ENSG00000165752.17	10	132207492	STK32C	0.168321	4.00385	20.5618	-84.8365	1.45721e-85
cg00471190	16	3065807	-	IL32	ENSG00000008517.16	16	3065297	IL32	0.156747	-4.77036	-19.7056	-78.5718	2.68015e-79
cg00472277	11	2306524	-	TSPAN32	ENSG00000110665.11	11	2295645	C11orf21	0.112288	-2.20157	-16.2555	-55.2541	5.56997e-56
cg00472710	3	151460938	+		ENSG00000152580.8	3	151425384	IGSF10	0.171818	0.956184	20.8181	-86.746	1.79493e-87
cg00475322	7	878081	-	C7orf20	ENSG00000239857.7	7	876554	GET4	0.0795775	-0.626758	-13.4391	-38.7963	1.59853e-39
cg00478435	20	33666899	+	NECAB3;C20orf134	ENSG00000125967.16	20	33657087	NECAB3	0.107578	1.75464	15.8688	-52.8493	1.41483e-53
cg00481159	12	95959307	+	AMDHD1	ENSG00000139344.8	12	95943331	AMDHD1	0.261974	3.04657	27.2309	-138.897	1.26833e-139
cg00490406	1	159076982	+	AIM2	ENSG00000163568.15	1	159062484	AIM2	0.0970684	-2.78523	-14.9858	-47.527	2.97138e-48
cg00491180	16	2842602	+	TMPRSS8	ENSG00000172460.16	16	2839568	PRSS30P	0.0832838	-2.81238	-13.7763	-40.6334	2.32597e-41
cg00495681	13	52600183	+		ENSG00000136108.15	13	52455429	CKAP2	0.116228	-3.8792	-16.5751	-57.2748	5.31141e-58
cg00499509	1	120942197	-	LOC728855	ENSG00000286106.1	1	120723946	AC253572.1	0.102044	7.72848	15.4076	-50.0393	9.13439e-51
cg00499509	1	120942197	-	LOC728855	ENSG00000226067.6	1	120913275	LINC00623	0.0871489	4.06995	14.1221	-42.5566	2.77618e-43
cg00499509	1	120942197	-	LOC728855	ENSG00000273136.7	1	120723949	NBPF26	0.133634	11.7533	17.9506	-66.3062	4.94088e-67
cg00500140	2	691011	-		ENSG00000280360.1	2	687799	AC092159.4	0.0823099	0.224668	13.6882	-40.15	7.07919e-41
cg00500176	19	10285481	+	ICAM4;ICAM1	ENSG00000105371.10	19	10286955	ICAM4	0.0952405	-5.26694	-14.8291	-46.6073	2.47003e-47
cg00502469	13	114009514	+	RASA3	ENSG00000260910.1	13	113926514	LINC00565	0.0769747	-0.877193	-13.1989	-37.5101	3.08931e-38
cg00504896	12	9284412	-	LOC642846	ENSG00000111788.10	12	9277235	AC009533.1	0.366358	-4.49713	-34.7536	-207.721	1.90273e-208
cg00507154	19	49689481	+	C19orf76	ENSG00000224420.3	19	49688664	ADM5	0.0776021	2.04312	13.257	-37.8198	1.51415e-38
cg00509616	15	57592216	+	GCOM1	ENSG00000137878.17	15	57591908	GCOM1	0.124454	-7.75836	-17.2319	-61.5213	3.01111e-62
cg00509616	15	57592216	+	GCOM1	ENSG00000263155.6	15	57591904	MYZAP	0.129563	-8.57464	-17.6336	-64.178	6.63738e-65
cg00514575	5	180804154	+	MGAT1	ENSG00000280161.1	5	180810401	AC022413.1	0.0733882	-1.21547	-12.8627	-35.7433	1.8058e-36
cg00524220	19	3098964	-	GNA11	ENSG00000088256.9	19	3094362	GNA11	0.0961996	13.1892	14.9114	-47.0897	8.13441e-48
cg00532122	4	55407963	-	TMEM165	ENSG00000128039.11	4	55346242	SRD5A3	0.086926	-0.699872	-14.1023	-42.4454	3.58556e-43
cg00533182	8	144500752	+	PPP1R16A	ENSG00000160972.9	8	144477969	PPP1R16A	0.140433	2.38887	18.4741	-69.881	1.31514e-70
cg00535538	8	2130061	-	MYOM2	ENSG00000036448.10	8	2045046	MYOM2	0.16565	-54.7513	-20.3653	-83.3834	4.13617e-84
cg00537820	9	137452411	-	NELF	ENSG00000165802.22	9	137447573	NSMF	0.095026	-4.9021	-14.8106	-46.4995	3.16607e-47
cg00539049	2	149077019	+	LYPD6B	ENSG00000150556.17	2	149038107	LYPD6B	0.142019	-3.14329	-18.5953	-70.7191	1.90945e-71
cg00539542	6	29676766	+	ZFP57	ENSG00000281831.1	6	29871895	AL645929.2	0.108015	-4.80226	-15.905	-53.0722	8.46905e-54
cg00539542	6	29676766	+	ZFP57	ENSG00000230795.3	6	29926459	HLA-K	0.109922	6.21291	16.0619	-54.0445	9.02645e-55
cg00539542	6	29676766	+	ZFP57	ENSG00000204610.13	6	30163206	TRIM15	0.0914172	-2.12864	-14.4978	-44.6891	2.04579e-45
cg00539542	6	29676766	+	ZFP57	ENSG00000204644.9	6	29672392	ZFP57	0.394208	-27.3508	-36.8697	-227.975	1.05921e-228
cg00541956	19	57943649	+	ZNF256	ENSG00000179909.15	19	57697367	ZNF154	0.0790391	-4.22424	-13.3897	-38.53	2.95142e-39
cg00541956	19	57943649	+	ZNF256	ENSG00000196724.12	19	57921884	ZNF418	0.137473	-4.57258	-18.247	-68.3211	4.77398e-69
cg00541956	19	57943649	+	ZNF256	ENSG00000083814.13	19	57719751	ZNF671	0.0849483	-1.48021	-13.9259	-41.4607	3.4618e-42
cg00541956	19	57943649	+	ZNF256	ENSG00000204514.10	19	57848731	ZNF814	0.112023	-2.72686	-16.2339	-55.1184	7.61409e-56
cg00541956	19	57943649	+	ZNF256	ENSG00000121413.12	19	58083838	ZSCAN18	0.0876096	-2.82845	-14.163	-42.7863	1.63566e-43
cg00547365	1	6545359	-	NOL9	ENSG00000171680.21	1	6466092	PLEKHG5	0.178729	-7.44625	-21.3218	-90.5425	2.86739e-91
cg00551617	2	151296066	-		ENSG00000184898.7	2	151247940	RBM43	0.139304	2.61381	18.3876	-69.2853	5.18434e-70
cg00551617	2	151296066	-		ENSG00000123610.5	2	151357592	TNFAIP6	0.0898107	4.59153	14.3571	-43.8854	1.30199e-44
cg00555438	3	195851408	+		ENSG00000215837.7	3	195658096	SDHAP2	0.111431	-4.65704	-16.1855	-54.8156	1.52897e-55
cg00558297	6	30194726	-	TRIM26	ENSG00000281831.1	6	29871895	AL645929.2	0.0940852	-1.92252	-14.7294	-46.0269	9.39968e-47
cg00562553	7	27130120	+	HOXA4	ENSG00000197576.13	7	27128507	HOXA4	0.101017	-1.45397	-15.3212	-49.5201	3.01926e-50
cg00567382	11	18452227	-		ENSG00000166796.12	11	18412318	LDHC	0.0882173	1.86919	14.2168	-43.0895	8.1373e-44
cg00567703	12	54019316	+	HOXC4;HOXC5;HOXC6	ENSG00000198353.8	12	54016931	HOXC4	0.0804458	2.25868	13.5186	-39.2261	5.94207e-40
cg00569896	4	210592	+		ENSG00000272602.6	4	53286	ZNF595	0.11686	-2.09173	-16.626	-57.5994	2.51508e-58
cg00572387	20	1492267	-	SIRPB2	ENSG00000088833.17	20	1442162	NSFL1C	0.199759	-1.16093	-22.8356	-102.291	5.12211e-103
cg00572387	20	1492267	-	SIRPB2	ENSG00000196209.12	20	1470741	SIRPB2	0.25397	-2.30297	-26.6675	-134.021	9.51837e-135
cg00577527	3	126518618	-	UROC1	ENSG00000180767.9	3	126524283	CHST13	0.0913211	-12.095	-14.4894	-44.641	2.28552e-45
cg00577578	1	155227900	-	GBAP1	ENSG00000160766.14	1	155213821	GBAP1	0.12473	-3.4558	-17.2537	-61.6643	2.16607e-62
cg00578638	17	40177907	-	RAPGEFL1	ENSG00000108352.12	17	40177010	RAPGEFL1	0.0787627	4.97435	13.3642	-38.3933	4.04291e-39
cg00578775	19	20054312	-		ENSG00000237440.9	19	20535825	AC008554.1	0.0854943	-1.90362	-13.9748	-41.7324	1.85185e-42
cg00579423	1	180953939	+		ENSG00000232586.1	1	180949699	KIAA1614-AS1	0.0915708	0.76586	14.5112	-44.7661	1.71374e-45
cg00581043	6	167705448	-		ENSG00000130396.20	6	167826922	AFDN	0.106211	2.55661	15.7556	-52.1535	7.02236e-53
cg00586317	12	121711858	-	TMEM120B	ENSG00000139714.12	12	121648742	MORN3	0.149702	-2.39768	-19.1777	-74.7989	1.58903e-75
cg00587941	13	113971829	-		ENSG00000260910.1	13	113926514	LINC00565	0.142047	1.64229	18.5974	-70.7335	1.84706e-71
cg00588198	6	29680674	+		ENSG00000281831.1	6	29871895	AL645929.2	0.0941898	-0.933731	-14.7385	-46.0794	8.32922e-47
cg00588198	6	29680674	+		ENSG00000230795.3	6	29926459	HLA-K	0.186256	1.68393	21.8665	-94.7131	1.93586e-95
cg00588198	6	29680674	+		ENSG00000204610.13	6	30163206	TRIM15	0.109808	-0.48576	-16.0526	-53.9863	1.03215e-54
cg00588198	6	29680674	+		ENSG00000204644.9	6	29672392	ZFP57	0.499034	-6.40752	-45.6174	-313.465	0
cg00588517	6	31927686	-	C2	ENSG00000166278.15	6	31897785	C2	0.0886111	-5.71018	-14.2515	-43.2861	5.17533e-44
cg00589850	5	141478427	+	PCDHGA4;PCDHGA12;PCDHGA11;PCDHGA9;PCDHGA1;PCDHGB1;PCDHGB6;PCDHGC3;PCDHGB3;PCDHGB7;PCDHGA6;PCDHGA8;PCDHGA10;PCDHGA5;PCDHGB4;PCDHGA3;PCDHGA2;PCDHGA7;PCDHGB2;PCDHGB5	ENSG00000204956.5	5	141330571	PCDHGA1	0.0929224	2.04681	14.6287	-45.4434	3.60261e-46
cg00589850	5	141478427	+	PCDHGA4;PCDHGA12;PCDHGA11;PCDHGA9;PCDHGA1;PCDHGB1;PCDHGB6;PCDHGC3;PCDHGB3;PCDHGB7;PCDHGA6;PCDHGA8;PCDHGA10;PCDHGA5;PCDHGB4;PCDHGA3;PCDHGA2;PCDHGA7;PCDHGB2;PCDHGB5	ENSG00000253846.2	5	141412987	PCDHGA10	0.0981951	2.2173	15.082	-48.0949	8.03791e-49
cg00589850	5	141478427	+	PCDHGA4;PCDHGA12;PCDHGA11;PCDHGA9;PCDHGA1;PCDHGB1;PCDHGB6;PCDHGC3;PCDHGB3;PCDHGB7;PCDHGA6;PCDHGA8;PCDHGA10;PCDHGA5;PCDHGB4;PCDHGA3;PCDHGA2;PCDHGA7;PCDHGB2;PCDHGB5	ENSG00000253873.6	5	141421047	PCDHGA11	0.0976341	2.13625	15.0341	-47.8121	1.54145e-48
cg00589850	5	141478427	+	PCDHGA4;PCDHGA12;PCDHGA11;PCDHGA9;PCDHGA1;PCDHGB1;PCDHGB6;PCDHGC3;PCDHGB3;PCDHGB7;PCDHGA6;PCDHGA8;PCDHGA10;PCDHGA5;PCDHGB4;PCDHGA3;PCDHGA2;PCDHGA7;PCDHGB2;PCDHGB5	ENSG00000253159.3	5	141430507	PCDHGA12	0.0941216	2.10157	14.7326	-46.0452	9.01257e-47
cg00589850	5	141478427	+	PCDHGA4;PCDHGA12;PCDHGA11;PCDHGA9;PCDHGA1;PCDHGB1;PCDHGB6;PCDHGC3;PCDHGB3;PCDHGB7;PCDHGA6;PCDHGA8;PCDHGA10;PCDHGA5;PCDHGB4;PCDHGA3;PCDHGA2;PCDHGA7;PCDHGB2;PCDHGB5	ENSG00000081853.15	5	141338760	PCDHGA2	0.0934821	2.08023	14.6773	-45.7242	1.8872e-46
cg00589850	5	141478427	+	PCDHGA4;PCDHGA12;PCDHGA11;PCDHGA9;PCDHGA1;PCDHGB1;PCDHGB6;PCDHGC3;PCDHGB3;PCDHGB7;PCDHGA6;PCDHGA8;PCDHGA10;PCDHGA5;PCDHGB4;PCDHGA3;PCDHGA2;PCDHGA7;PCDHGB2;PCDHGB5	ENSG00000254245.2	5	141343829	PCDHGA3	0.0945073	2.09164	14.7659	-46.2389	5.76961e-47
cg00589850	5	141478427	+	PCDHGA4;PCDHGA12;PCDHGA11;PCDHGA9;PCDHGA1;PCDHGB1;PCDHGB6;PCDHGC3;PCDHGB3;PCDHGB7;PCDHGA6;PCDHGA8;PCDHGA10;PCDHGA5;PCDHGB4;PCDHGA3;PCDHGA2;PCDHGA7;PCDHGB2;PCDHGB5	ENSG00000262576.3	5	141355021	PCDHGA4	0.0939815	2.0892	14.7205	-45.9748	1.05964e-46
cg00589850	5	141478427	+	PCDHGA4;PCDHGA12;PCDHGA11;PCDHGA9;PCDHGA1;PCDHGB1;PCDHGB6;PCDHGC3;PCDHGB3;PCDHGB7;PCDHGA6;PCDHGA8;PCDHGA10;PCDHGA5;PCDHGB4;PCDHGA3;PCDHGA2;PCDHGA7;PCDHGB2;PCDHGB5	ENSG00000253485.2	5	141364232	PCDHGA5	0.0954191	2.1027	14.8444	-46.6971	2.00876e-47
cg00589850	5	141478427	+	PCDHGA4;PCDHGA12;PCDHGA11;PCDHGA9;PCDHGA1;PCDHGB1;PCDHGB6;PCDHGC3;PCDHGB3;PCDHGB7;PCDHGA6;PCDHGA8;PCDHGA10;PCDHGA5;PCDHGB4;PCDHGA3;PCDHGA2;PCDHGA7;PCDHGB2;PCDHGB5	ENSG00000253731.2	5	141373914	PCDHGA6	0.09877	2.15235	15.1309	-48.3848	4.12273e-49
cg00589850	5	141478427	+	PCDHGA4;PCDHGA12;PCDHGA11;PCDHGA9;PCDHGA1;PCDHGB1;PCDHGB6;PCDHGC3;PCDHGB3;PCDHGB7;PCDHGA6;PCDHGA8;PCDHGA10;PCDHGA5;PCDHGB4;PCDHGA3;PCDHGA2;PCDHGA7;PCDHGB2;PCDHGB5	ENSG00000253537.3	5	141382739	PCDHGA7	0.0964394	2.13671	14.932	-47.2104	6.16058e-48
cg00589850	5	141478427	+	PCDHGA4;PCDHGA12;PCDHGA11;PCDHGA9;PCDHGA1;PCDHGB1;PCDHGB6;PCDHGC3;PCDHGB3;PCDHGB7;PCDHGA6;PCDHGA8;PCDHGA10;PCDHGA5;PCDHGB4;PCDHGA3;PCDHGA2;PCDHGA7;PCDHGB2;PCDHGB5	ENSG00000253767.2	5	141390157	PCDHGA8	0.0945995	2.09654	14.7738	-46.2852	5.1855e-47
cg00589850	5	141478427	+	PCDHGA4;PCDHGA12;PCDHGA11;PCDHGA9;PCDHGA1;PCDHGB1;PCDHGB6;PCDHGC3;PCDHGB3;PCDHGB7;PCDHGA6;PCDHGA8;PCDHGA10;PCDHGA5;PCDHGB4;PCDHGA3;PCDHGA2;PCDHGA7;PCDHGB2;PCDHGB5	ENSG00000261934.2	5	141402932	PCDHGA9	0.0952667	2.11042	14.8313	-46.6205	2.39607e-47
cg00589850	5	141478427	+	PCDHGA4;PCDHGA12;PCDHGA11;PCDHGA9;PCDHGA1;PCDHGB1;PCDHGB6;PCDHGC3;PCDHGB3;PCDHGB7;PCDHGA6;PCDHGA8;PCDHGA10;PCDHGA5;PCDHGB4;PCDHGA3;PCDHGA2;PCDHGA7;PCDHGB2;PCDHGB5	ENSG00000254221.2	5	141350102	PCDHGB1	0.0942869	2.08427	14.7469	-46.1282	7.44394e-47
cg00589850	5	141478427	+	PCDHGA4;PCDHGA12;PCDHGA11;PCDHGA9;PCDHGA1;PCDHGB1;PCDHGB6;PCDHGC3;PCDHGB3;PCDHGB7;PCDHGA6;PCDHGA8;PCDHGA10;PCDHGA5;PCDHGB4;PCDHGA3;PCDHGA2;PCDHGA7;PCDHGB2;PCDHGB5	ENSG00000253910.2	5	141360042	PCDHGB2	0.0924983	2.07112	14.5919	-45.2308	5.87817e-46
cg00589850	5	141478427	+	PCDHGA4;PCDHGA12;PCDHGA11;PCDHGA9;PCDHGA1;PCDHGB1;PCDHGB6;PCDHGC3;PCDHGB3;PCDHGB7;PCDHGA6;PCDHGA8;PCDHGA10;PCDHGA5;PCDHGB4;PCDHGA3;PCDHGA2;PCDHGA7;PCDHGB2;PCDHGB5	ENSG00000262209.3	5	141370242	PCDHGB3	0.0948081	2.10036	14.7918	-46.39	4.07385e-47
cg00589850	5	141478427	+	PCDHGA4;PCDHGA12;PCDHGA11;PCDHGA9;PCDHGA1;PCDHGB1;PCDHGB6;PCDHGC3;PCDHGB3;PCDHGB7;PCDHGA6;PCDHGA8;PCDHGA10;PCDHGA5;PCDHGB4;PCDHGA3;PCDHGA2;PCDHGA7;PCDHGB2;PCDHGB5	ENSG00000253953.2	5	141387698	PCDHGB4	0.0954446	2.11321	14.8466	-46.7099	1.95021e-47
cg00589850	5	141478427	+	PCDHGA4;PCDHGA12;PCDHGA11;PCDHGA9;PCDHGA1;PCDHGB1;PCDHGB6;PCDHGC3;PCDHGB3;PCDHGB7;PCDHGA6;PCDHGA8;PCDHGA10;PCDHGA5;PCDHGB4;PCDHGA3;PCDHGA2;PCDHGA7;PCDHGB2;PCDHGB5	ENSG00000253305.2	5	141408021	PCDHGB6	0.10842	2.35006	15.9384	-53.2784	5.26731e-54
cg00589850	5	141478427	+	PCDHGA4;PCDHGA12;PCDHGA11;PCDHGA9;PCDHGA1;PCDHGB1;PCDHGB6;PCDHGC3;PCDHGB3;PCDHGB7;PCDHGA6;PCDHGA8;PCDHGA10;PCDHGA5;PCDHGB4;PCDHGA3;PCDHGA2;PCDHGA7;PCDHGB2;PCDHGB5	ENSG00000254122.2	5	141417645	PCDHGB7	0.0947209	2.10232	14.7843	-46.3462	4.50615e-47
cg00589850	5	141478427	+	PCDHGA4;PCDHGA12;PCDHGA11;PCDHGA9;PCDHGA1;PCDHGB1;PCDHGB6;PCDHGC3;PCDHGB3;PCDHGB7;PCDHGA6;PCDHGA8;PCDHGA10;PCDHGA5;PCDHGB4;PCDHGA3;PCDHGA2;PCDHGA7;PCDHGB2;PCDHGB5	ENSG00000240184.7	5	141475947	PCDHGC3	0.0918486	2.06755	14.5354	-44.9052	1.24396e-45
cg00589850	5	141478427	+	PCDHGA4;PCDHGA12;PCDHGA11;PCDHGA9;PCDHGA1;PCDHGB1;PCDHGB6;PCDHGC3;PCDHGB3;PCDHGB7;PCDHGA6;PCDHGA8;PCDHGA10;PCDHGA5;PCDHGB4;PCDHGA3;PCDHGA2;PCDHGA7;PCDHGB2;PCDHGB5	ENSG00000242419.5	5	141484997	PCDHGC4	0.0941542	2.09169	14.7354	-46.0615	8.67911e-47
cg00589850	5	141478427	+	PCDHGA4;PCDHGA12;PCDHGA11;PCDHGA9;PCDHGA1;PCDHGB1;PCDHGB6;PCDHGC3;PCDHGB3;PCDHGB7;PCDHGA6;PCDHGA8;PCDHGA10;PCDHGA5;PCDHGB4;PCDHGA3;PCDHGA2;PCDHGA7;PCDHGB2;PCDHGB5	ENSG00000240764.3	5	141489121	PCDHGC5	0.0939981	2.11031	14.7219	-45.9832	1.03951e-46
cg00590260	10	484864	+	DIP2C	ENSG00000151240.17	10	274190	DIP2C	0.215543	-1.47737	-23.958	-111.307	4.93602e-112
cg00592460	6	92723537	-		ENSG00000261038.1	6	92387841	AL133457.1	0.0961116	-0.0262664	-14.9039	-47.0454	9.00723e-48
cg00592460	6	92723537	-		ENSG00000220908.2	6	92723003	LINC02531	0.131239	-0.100121	-17.7644	-65.0528	8.85492e-66
cg00593414	17	46261171	-		ENSG00000214401.4	17	46193576	KANSL1-AS1	0.0805923	-5.85828	-13.532	-39.2986	5.02807e-40
cg00593414	17	46261171	-		ENSG00000238083.7	17	46511511	LRRC37A2	0.0827818	-4.70695	-13.7309	-40.3842	4.12869e-41
cg00593414	17	46261171	-		ENSG00000262500.1	17	46243606	MAPK8IP1P1	0.100115	-1.89562	-15.2449	-49.0637	8.6351e-50
cg00598125	6	32587633	+	HLA-DRB1	ENSG00000237541.3	6	32741342	HLA-DQA2	0.143339	6.14929	18.6959	-71.4171	3.82722e-72
cg00598125	6	32587633	+	HLA-DRB1	ENSG00000196126.11	6	32578769	HLA-DRB1	0.131188	-1.16712	-17.7604	-65.0262	9.41543e-66
cg00598235	4	17579056	+	LAP3	ENSG00000002549.12	4	17577192	LAP3	0.131199	-9.13367	-17.7613	-65.0323	9.28277e-66
cg00598429	17	47850883	-	SP6	ENSG00000141295.14	17	47837692	SCRN2	0.0752375	1.94332	13.0368	-36.6536	2.22026e-37
cg00599163	2	161243983	-		ENSG00000227403.1	2	161244739	LINC01806	0.147505	-1.32803	-19.0119	-73.6286	2.35188e-74
cg00599273	12	57752958	+	CDK4	ENSG00000123427.17	12	57771492	EEF1AKMT3	0.106645	3.59922	15.7917	-52.3745	4.22134e-53
cg00599564	6	29975431	+	HCG9	ENSG00000230795.3	6	29926459	HLA-K	0.11266	10.4611	16.2858	-55.4445	3.59298e-56
cg00603274	11	61829153	-	FADS2	ENSG00000149485.18	11	61799625	FADS1	0.127266	-7.38474	-17.4536	-62.9819	1.04263e-63
cg00603274	11	61829153	-	FADS2	ENSG00000134824.14	11	61792980	FADS2	0.338501	-40.0169	-32.6952	-188.32	4.78431e-189
cg00604771	16	32202622	+		ENSG00000230267.7	16	32103245	HERC2P4	0.118291	-0.482504	-16.7411	-58.3363	4.60986e-59
cg00604771	16	32202622	+		ENSG00000205456.11	16	32252719	TP53TG3D	0.0917532	-0.374729	-14.5271	-44.8574	1.38859e-45
cg00614959	4	727080	+	PCGF3	ENSG00000185619.18	4	705748	PCGF3	0.132581	-1.47326	-17.8688	-65.7545	1.76009e-66
cg00617064	2	27049506	+		ENSG00000138030.13	2	27086747	KHK	0.104529	3.38439	15.6157	-51.2992	5.02092e-52
cg00636368	3	185282797	+		ENSG00000073803.14	3	185282941	MAP3K13	0.108642	-2.20429	-15.9567	-53.3917	4.05769e-54
cg00636942	5	180969075	-		ENSG00000168903.8	5	180988845	BTNL3	0.171516	-9.70257	-20.796	-86.5808	2.62523e-87
cg00636942	5	180969075	-		ENSG00000113303.11	5	180899077	BTNL8	0.479644	4.97099	43.8812	-296.394	4.0371e-297
cg00636942	5	180969075	-		ENSG00000165810.17	5	181040225	BTNL9	0.155423	1.83997	19.6068	-77.8602	1.37969e-78
cg00637047	10	38095172	+	ZNF37A	ENSG00000099251.14	10	38356380	HSD17B7P2	0.0823821	-2.71983	-13.6948	-40.1858	6.51854e-41
cg00645020	16	84659541	-	KLHL36	ENSG00000135686.13	16	84648511	KLHL36	0.0733005	0.270548	12.8544	-35.7002	1.99422e-36
cg00657810	16	69933308	-	WWP2	ENSG00000157322.17	16	69950705	CLEC18A	0.21129	5.98957	23.6565	-108.86	1.38005e-109
cg00657810	16	69933308	-	WWP2	ENSG00000226232.8	16	69976388	NPIPB14P	0.12459	2.28593	17.2427	-61.5919	2.55891e-62
cg00660701	1	16922705	+	CROCC	ENSG00000238142.1	1	16888538	BX284668.5	0.156764	-6.80508	-19.7068	-78.5806	2.62662e-79
cg00660843	12	54560615	-	PDE1B	ENSG00000123360.12	12	54549601	PDE1B	0.112774	3.0133	16.2951	-55.5028	3.14232e-56
cg00662258	17	18528834	+		ENSG00000273018.6	17	18511221	FAM106A	0.247004	4.56044	26.1773	-129.82	1.5134e-130
cg00662258	17	18528834	+		ENSG00000186831.11	17	18426861	KRT17P2	0.114155	1.26664	16.4073	-56.2102	6.16299e-57
cg00662258	17	18528834	+		ENSG00000171916.16	17	18476737	LGALS9C	0.33556	5.35401	32.4808	-186.319	4.79619e-187
cg00662258	17	18528834	+		ENSG00000233327.10	17	18511262	USP32P2	0.313263	6.3325	30.8694	-171.426	3.75073e-172
cg00666074	10	1159281	-	NCRNA00200	ENSG00000229205.4	10	1159768	LINC00200	0.226639	-1.0758	-24.7426	-117.752	1.77015e-118
cg00666641	1	153380691	-		ENSG00000163221.9	1	153373711	S100A12	0.126333	-1.73993	-17.3802	-62.4969	3.18474e-63
cg00676801	2	191011946	-	STAT1	ENSG00000115415.18	2	190964358	STAT1	0.115684	-5.92206	-16.5312	-56.9954	1.01072e-57
cg00684116	15	100554255	+		ENSG00000270127.2	15	100547765	AC027020.2	0.104692	8.2087	15.6293	-51.3818	4.15124e-52
cg00685319	17	6657647	+		ENSG00000274114.2	17	6657034	ALOX15P1	0.138272	-2.30371	-18.3084	-68.7417	1.81246e-69
cg00685319	17	6657647	+		ENSG00000256806.5	17	6651718	C17orf100	0.0886374	-1.67135	-14.2538	-43.2992	5.02103e-44
cg00685614	16	89052429	+		ENSG00000256982.1	16	89046172	AC135782.1	0.104558	-0.565073	-15.6182	-51.3141	4.85225e-52
cg00686132	6	167857154	+	MLLT4	ENSG00000130396.20	6	167826922	AFDN	0.126781	-4.39492	-17.4155	-62.7297	1.86354e-63
cg00693978	1	147085127	+		ENSG00000227242.4	1	147019656	NBPF13P	0.174979	-11.4186	-21.0489	-88.4787	3.32111e-89
cg00695416	21	36070177	-	CBR1	ENSG00000159228.13	21	36069941	CBR1	0.147339	-4.16975	-18.9994	-73.5405	2.88066e-74
cg00697639	5	1052424	+	SLC12A7	ENSG00000113504.21	5	1050384	SLC12A7	0.097722	9.82856	15.0416	-47.8563	1.39208e-48
cg00698982	16	2678289	-		ENSG00000261613.2	16	2554060	AC093525.6	0.0931498	5.39649	14.6485	-45.5575	2.77045e-46
cg00698982	16	2678289	-		ENSG00000261093.1	16	2597881	AC141586.3	0.128552	4.17299	17.5545	-63.6512	2.23262e-64
cg00698982	16	2678289	-		ENSG00000260565.6	16	2660349	ERVK13-1	0.125611	-5.04966	-17.3233	-62.1219	7.55182e-63
cg00705255	19	54223429	-	LILRA3	ENSG00000186152.6	19	54696604	LILRP1	0.106852	2.94392	15.8088	-52.4796	3.31457e-53
cg00713939	8	143578419	-	NAPRT1	ENSG00000147813.16	8	143574785	NAPRT	0.17608	-3.78676	-21.1291	-89.0837	8.24771e-90
cg00738113	16	70173818	-	CLEC18C	ENSG00000255185.5	16	70010751	PDXDC2P	0.0773334	-2.27183	-13.2322	-37.6872	2.05493e-38
cg00741675	4	973538	+	DGKQ	ENSG00000145214.14	4	958887	DGKQ	0.256012	1.49688	26.8112	-135.26	5.48962e-136
cg00744351	17	4901078	-	CHRNE;C17orf107	ENSG00000108556.9	17	4897771	CHRNE	0.0774072	-0.943094	-13.239	-37.7236	1.88968e-38
cg00746308	21	6089196	-	C21orf125	ENSG00000275993.2	21	6111134	SIK1B	0.0932619	5.02839	14.6582	-45.6137	2.43389e-46
cg00748589	12	11500551	-		ENSG00000247157.6	12	11548030	LINC01252	0.0767742	3.84097	13.1802	-37.4112	3.87961e-38
cg00750430	10	116894638	-	KIAA1598	ENSG00000187164.20	10	116881477	SHTN1	0.169686	3.39506	20.662	-85.581	2.62438e-86
cg00752263	4	3484388	-	DOK7	ENSG00000175920.18	4	3463306	DOK7	0.0740686	-1.76553	-12.927	-36.078	8.35562e-37
cg00757033	12	89526872	+	WDR51B	ENSG00000258302.2	12	89561129	AC025034.1	0.097884	0.987551	15.0555	-47.938	1.15343e-48
cg00771483	15	100557450	-		ENSG00000270127.2	15	100547765	AC027020.2	0.20135	4.34779	22.9491	-103.191	6.43931e-104
cg00771483	15	100557450	-		ENSG00000259205.2	15	100553529	PRKXP1	0.121487	1.92659	16.9965	-59.9851	1.03498e-60
cg00773978	19	43983968	-	ZNF155	ENSG00000204920.11	19	43967862	ZNF155	0.141425	-13.9286	-18.55	-70.4051	3.93436e-71
cg00778928	2	127622486	-	MYO7B	ENSG00000236682.1	2	127389130	MAP3K2-DT	0.0823839	-8.67601	-13.6949	-40.1867	6.50549e-41
cg00778928	2	127622486	-	MYO7B	ENSG00000169994.18	2	127535802	MYO7B	0.0748509	5.90683	13.0006	-36.4631	3.44239e-37
cg00782645	16	90048639	-	LOC100130015	ENSG00000260528.4	16	90102271	FAM157C	0.0778813	-4.98892	-13.2829	-37.9577	1.10222e-38
cg00784671	22	46366943	+	CELSR1	ENSG00000075275.16	22	46360834	CELSR1	0.138254	-2.57297	-18.307	-68.7321	1.85301e-69
cg00786635	1	25267710	+		ENSG00000261349.1	1	25266102	AL031432.2	0.215341	-2.52022	-23.9438	-111.191	6.44869e-112
cg00786635	1	25267710	+		ENSG00000259984.1	1	25336429	AL928711.1	0.289526	-4.27259	-29.1769	-156.085	8.23114e-157
cg00786635	1	25267710	+		ENSG00000187010.21	1	25272393	RHD	0.317022	-5.12996	-31.1394	-173.903	1.2494e-174
cg00786635	1	25267710	+		ENSG00000224183.1	1	25294164	SDHDP6	0.324971	-3.24179	-31.7125	-179.186	6.51551e-180
cg00786635	1	25267710	+		ENSG00000183726.11	1	25338317	TMEM50A	0.250914	-1.57943	-26.4524	-132.174	6.7042e-133
cg00786952	1	21436636	-		ENSG00000142794.18	1	21440128	NBPF3	0.204491	-6.61974	-23.1731	-104.975	1.05911e-105
cg00787780	6	63441839	-		ENSG00000218274.2	6	63395007	AL121949.2	0.134051	-0.534602	-17.9828	-66.5244	2.98942e-67
cg00787780	6	63441839	-		ENSG00000146166.16	6	63275951	LGSN	0.364626	-5.34717	-34.6241	-206.49	3.23445e-207
cg00797651	1	207320990	-	CD55	ENSG00000196352.15	1	207321376	CD55	0.186419	6.61555	21.8783	-94.8039	1.5707e-95
cg00804078	6	110415737	+	DDO	ENSG00000203797.10	6	110391771	DDO	0.270887	-4.04484	-27.859	-144.387	4.10053e-145
cg00805193	20	63978008	-	SAMD10	ENSG00000196421.8	20	64034344	C20orf204	0.163477	-8.09863	-20.205	-82.2042	6.24919e-83
cg00805193	20	63978008	-	SAMD10	ENSG00000130590.14	20	63974116	SAMD10	0.107874	-3.56795	-15.8933	-53.0003	9.99407e-54
cg00809888	4	75941271	-	NAAA	ENSG00000138744.15	4	75913660	NAAA	0.0826465	-17.5256	-13.7187	-40.317	4.81912e-41
cg00813027	7	142328171	-		ENSG00000211745.3	7	142345421	TRBV4-2	0.129292	8.34095	17.6124	-64.0369	9.18622e-65
cg00813027	7	142328171	-		ENSG00000283063.1	7	142349152	TRBV6-2	0.114278	7.86918	16.4173	-56.2736	5.32598e-57
cg00813027	7	142328171	-		ENSG00000282939.1	7	142352819	TRBV7-2	0.0859244	6.04351	14.0132	-41.9465	1.13108e-42
cg00832547	14	102235052	+	RAGE	ENSG00000080823.23	14	102224500	MOK	0.0916785	-2.31836	-14.5206	-44.82	1.51362e-45
cg00835279	2	3595119	-	COLEC11	ENSG00000118004.17	2	3594832	COLEC11	0.0883532	0.635723	14.2288	-43.1573	6.96083e-44
cg00838423	1	147080779	-		ENSG00000227242.4	1	147019656	NBPF13P	0.284238	4.73128	28.8022	-152.736	1.83834e-153
cg00841768	12	31070375	+		ENSG00000013573.17	12	31073860	DDX11	0.418751	11.331	38.7941	-246.601	2.5069e-247
cg00844197	19	55149961	-	TNNT1	ENSG00000105048.17	19	55132698	TNNT1	0.100859	6.87021	15.3078	-49.4397	3.63296e-50
cg00847857	21	29193314	+	NCRNA00189	ENSG00000236056.1	21	29222321	GAPDHP14	0.287261	-2.50062	-29.0163	-154.647	2.25346e-155
cg00847857	21	29193314	+	NCRNA00189	ENSG00000215533.8	21	29193480	LINC00189	0.430951	-6.88359	-39.7748	-256.151	7.07054e-257
cg00863378	16	56515844	-	BBS2	ENSG00000125124.12	16	56466836	BBS2	0.0908493	-2.291	-14.4481	-44.4049	3.93674e-45
cg00864171	11	67616190	+		ENSG00000231793.5	11	67612651	DOC2GP	0.224956	-3.75107	-24.6238	-116.769	1.70278e-117
cg00873648	6	26743261	+		ENSG00000182952.5	6	26538366	HMGN4	0.0911597	0.37732	14.4753	-44.5602	2.75284e-45
cg00875852	14	73534413	+	HEATR4	ENSG00000258695.2	14	73522878	AC005225.3	0.12071	0.334848	16.9346	-59.5838	2.60753e-60
cg00876127	16	56520400	+	BBS2	ENSG00000125124.12	16	56466836	BBS2	0.239879	2.16878	25.6758	-125.562	2.74118e-126
cg00876332	Y	19502830	+	BCORL2	ENSG00000215580.11	Y	19455431	BCORP1	0.124696	-1.44722	-17.2511	-61.6471	2.25383e-62
cg00886432	6	32548037	-		ENSG00000198502.6	6	32517353	HLA-DRB5	0.0889488	7.75218	14.2813	-43.4547	3.50976e-44
cg00887602	16	69950985	+	CLEC18A	ENSG00000157322.17	16	69950705	CLEC18A	0.073701	-4.64001	-12.8923	-35.8972	1.2671e-36
cg00891608	19	32972133	+	C19orf40;CCDC123	ENSG00000131944.9	19	32972209	FAAP24	0.0791862	7.28161	13.4032	-38.6027	2.49624e-39
cg00891649	17	45895206	-	MAPT;LOC100130148;LOC100128977	ENSG00000285668.1	17	45586452	AC126544.2	0.0907515	-16.2956	-14.4396	-44.3559	4.40629e-45
cg00891649	17	45895206	-	MAPT;LOC100130148;LOC100128977	ENSG00000214401.4	17	46193576	KANSL1-AS1	0.0816244	-19.1096	-13.626	-39.81	1.54875e-40
cg00891649	17	45895206	-	MAPT;LOC100130148;LOC100128977	ENSG00000176681.14	17	46292733	LRRC37A	0.0793756	-11.8208	-13.4206	-38.6964	2.0119e-39
cg00891649	17	45895206	-	MAPT;LOC100130148;LOC100128977	ENSG00000214425.7	17	45506741	LRRC37A4P	0.0948277	22.0914	14.7935	-46.3999	3.98238e-47
cg00891649	17	45895206	-	MAPT;LOC100130148;LOC100128977	ENSG00000263503.1	17	45600869	MAPK8IP1P2	0.0879047	-20.6625	-14.1891	-42.9335	1.16536e-43
cg00892703	16	89593933	-	CPNE7	ENSG00000258839.3	16	89912119	MC1R	0.0810958	-0.84388	-13.5779	-39.548	2.83107e-40
cg00897404	16	75148469	-	ZFP1	ENSG00000184517.12	16	75148494	ZFP1	0.0890715	-1.21945	-14.2921	-43.516	3.04789e-44
cg00901687	17	50507908	+	MYCBPAP	ENSG00000136449.14	17	50508384	MYCBPAP	0.187954	-1.13389	-21.989	-95.6596	2.18975e-96
cg00908766	1	109274873	+	CELSR2	ENSG00000134222.16	1	109279556	PSRC1	0.0743123	-1.14056	-12.9499	-36.198	6.33935e-37
cg00915556	1	25568784	+	LDLRAP1	ENSG00000157978.11	1	25543580	LDLRAP1	0.12466	-4.51464	-17.2482	-61.628	2.35514e-62
cg00924017	1	109643404	-		ENSG00000134184.12	1	109687814	GSTM1	0.224226	-52.166	-24.5722	-116.343	4.54372e-117
cg00924017	1	109643404	-		ENSG00000213366.13	1	109668022	GSTM2	0.19965	-12.033	-22.8278	-102.229	5.90469e-103
cg00925492	16	29154310	-		ENSG00000284649.1	16	29113050	AC009093.8	0.0884251	-1.31585	-14.2351	-43.1932	6.4087e-44
cg00930707	1	201982033	+	RNPEP	ENSG00000176393.11	1	201982372	RNPEP	0.17801	-6.49276	-21.2695	-90.146	7.1455e-91
cg00931491	16	28596966	+	SULT1A2	ENSG00000197165.11	16	28591943	SULT1A2	0.234717	-12.0649	-25.3122	-122.501	3.15196e-123
cg00931491	16	28596966	+	SULT1A2	ENSG00000178952.11	16	28842411	TUFM	0.123759	-2.62493	-17.1769	-61.1612	6.89995e-62
cg00933542	6	149749065	-	PCMT1	ENSG00000055211.14	6	149566294	GINM1	0.0891233	-1.06403	-14.2967	-43.5419	2.87138e-44
cg00933603	6	30915223	-	VARS2	ENSG00000137411.17	6	30908242	VARS2	0.205743	-1.96784	-23.2622	-105.688	2.05037e-106
cg00934037	1	100424115	+	CDC14A	ENSG00000079335.20	1	100345001	CDC14A	0.108307	-2.74212	-15.929	-53.2207	6.01581e-54
cg00935895	2	151260507	-	RBM43	ENSG00000184898.7	2	151247940	RBM43	0.127083	-2.3695	-17.4392	-62.8869	1.29751e-63
cg00937691	6	29828327	+	HLA-G	ENSG00000230795.3	6	29926459	HLA-K	0.135523	4.58825	18.0967	-67.2963	5.05471e-68
cg00937691	6	29828327	+	HLA-G	ENSG00000239257.1	6	29726669	RPL23AP1	0.0822106	-2.20425	-13.6792	-40.1008	7.92946e-41
cg00937691	6	29828327	+	HLA-G	ENSG00000204644.9	6	29672392	ZFP57	0.0950015	-8.93021	-14.8085	-46.4872	3.2569e-47
cg00944433	1	107056418	+	PRMT6	ENSG00000198890.8	1	107056679	PRMT6	0.129239	1.67072	17.6083	-64.0095	9.78408e-65
cg00944502	5	65563169	+	PPWD1;CENPK	ENSG00000123219.13	5	65517766	CENPK	0.0880996	-30.1803	-14.2063	-43.0308	9.31611e-44
cg00944631	22	18615079	+		ENSG00000274602.5	22	18533646	PI4KAP1	0.143815	1.28389	18.7322	-71.6695	2.14027e-72
cg00944631	22	18615079	+		ENSG00000278558.4	22	18527802	TMEM191B	0.0925549	0.336768	14.5968	-45.2591	5.5064e-46
cg00947782	6	30071364	+	RNF39	ENSG00000237669.1	6	30006121	AL671277.2	0.104584	-2.76989	-15.6203	-51.3273	4.70658e-52
cg00947782	6	30071364	+	RNF39	ENSG00000181126.13	6	29790954	HLA-V	0.209425	8.77204	23.5241	-107.791	1.61715e-108
cg00955482	18	712736	+	ENOSF1	ENSG00000132199.20	18	670318	ENOSF1	0.114495	-4.79649	-16.4349	-56.3845	4.12535e-57
cg00956971	17	1714080	+	C17orf91;MIR22	ENSG00000185561.10	17	1702816	TLCD2	0.0833014	5.58791	13.7779	-40.6422	2.27942e-41
cg00958451	15	64912191	+	ANKDD1A	ENSG00000166839.17	15	64911902	ANKDD1A	0.188607	-11.4964	-22.036	-96.0237	9.46901e-97
cg00958451	15	64912191	+	ANKDD1A	ENSG00000241839.10	15	64841883	PLEKHO2	0.0947728	-2.04247	-14.7888	-46.3723	4.24357e-47
cg00959259	3	122563127	+	PARP9;DTX3L	ENSG00000163840.10	3	122564338	DTX3L	0.193694	-2.04556	-22.4015	-98.872	1.34265e-99
cg00959259	3	122563127	+	PARP9;DTX3L	ENSG00000173193.15	3	122680839	PARP14	0.206436	-3.34099	-23.3115	-106.083	8.26e-107
cg00959259	3	122563127	+	PARP9;DTX3L	ENSG00000138496.16	3	122527924	PARP9	0.200773	-2.8524	-22.908	-102.865	1.36584e-103
cg00960209	16	29154371	+		ENSG00000284649.1	16	29113050	AC009093.8	0.0797174	-1.88652	-13.4519	-38.8655	1.36306e-39
cg00977403	16	1535718	+	IFT140;TMEM204	ENSG00000131634.14	16	1528688	TMEM204	0.160374	-2.07529	-19.9753	-80.5257	2.98029e-81
cg00978846	6	32637265	-	HLA-DQA1	ENSG00000196735.11	6	32628179	HLA-DQA1	0.141998	-3.51822	-18.5937	-70.7078	1.95955e-71
cg00978846	6	32637265	-	HLA-DQA1	ENSG00000179344.16	6	32659467	HLA-DQB1	0.0840516	-4.36741	-13.8454	-41.0148	9.66406e-42
cg00978846	6	32637265	-	HLA-DQA1	ENSG00000198502.6	6	32517353	HLA-DRB5	0.0861645	4.88745	14.0346	-42.066	8.58959e-43
cg00981651	20	45946207	-	PCIF1	ENSG00000100979.15	20	45898621	PLTP	0.107057	-6.38277	-15.8257	-52.5839	2.60651e-53
cg00981945	1	174008654	+		ENSG00000117601.13	1	173903804	SERPINC1	0.116121	-2.33459	-16.5664	-57.2198	6.02868e-58
cg00983520	22	50578637	-	CPT1B;CHKB-CPT1B	ENSG00000205560.12	22	50568861	CPT1B	0.337207	5.14609	32.6008	-187.439	3.6433e-188
cg00984060	22	39685514	-	CACNA1I	ENSG00000100346.17	22	39570753	CACNA1I	0.0888107	3.93727	14.2691	-43.3858	4.11365e-44
cg00989853	1	209805999	+	IRF6	ENSG00000117595.12	1	209785617	IRF6	0.204898	-10.4817	-23.202	-105.207	6.21409e-106
cg00994629	14	22226651	+		ENSG00000211829.9	14	22462932	TRDC	0.150567	15.116	19.2429	-75.2607	5.48616e-76
cg00994629	14	22226651	+		ENSG00000211821.2	14	22422371	TRDV2	0.150547	26.3918	19.2413	-75.2498	5.62539e-76
cg00994649	8	85219155	-	C8orf59	ENSG00000176731.12	8	85214048	C8orf59	0.0792119	-2.05398	-13.4055	-38.6154	2.42435e-39
cg01002223	1	8926974	+		ENSG00000232208.2	1	8907393	AL139415.1	0.0765195	-6.05493	-13.1565	-37.2855	5.1816e-38
cg01010328	1	156582080	-	TTC24	ENSG00000187862.11	1	156579727	TTC24	0.126772	-1.82885	-17.4147	-62.7248	1.88467e-63
cg01016465	21	46160495	+		ENSG00000160284.15	21	46161148	SPATC1L	0.113379	17.5507	16.3443	-55.8125	1.53995e-56
cg01017244	2	74130399	-		ENSG00000217702.3	2	74123965	AC073263.1	0.230859	1.07401	25.0403	-120.227	5.9287e-121
cg01017244	2	74130399	-		ENSG00000257800.1	2	74120680	FNBP1P1	0.0854717	0.553291	13.9727	-41.7211	1.90047e-42
cg01017773	19	57477128	+	ZNF772	ENSG00000197128.11	19	57466663	ZNF772	0.0850267	-2.45427	-13.9329	-41.4997	3.16446e-42
cg01018117	6	32739678	+		ENSG00000237541.3	6	32741342	HLA-DQA2	0.101834	-13.7551	-15.3899	-49.933	1.16673e-50
cg01018117	6	32739678	+		ENSG00000196126.11	6	32578769	HLA-DRB1	0.124843	3.02151	17.2627	-61.7231	1.89195e-62
cg01018117	6	32739678	+		ENSG00000229391.7	6	32552713	HLA-DRB6	0.119058	-10.2901	-16.8025	-58.7311	1.8572e-59
cg01023242	1	220883331	+	HLX	ENSG00000272823.1	1	220828676	AL445423.1	0.0775763	-0.257318	-13.2547	-37.8071	1.55908e-38
cg01025604	6	37646773	+	MDGA1	ENSG00000112139.16	6	37630679	MDGA1	0.0780019	39.3012	13.294	-38.0173	9.60942e-39
cg01025883	16	23855766	+	PRKCB	ENSG00000166501.13	16	23835946	PRKCB	0.103934	1.16121	15.566	-50.9972	1.00635e-51
cg01028142	2	6864446	-	CMPK2	ENSG00000134326.11	2	6840570	CMPK2	0.141166	-15.4691	-18.5302	-70.2682	5.39307e-71
cg01028142	2	6864446	-	CMPK2	ENSG00000205837.7	2	6728177	LINC00487	0.105176	-4.80846	-15.6696	-51.6276	2.35732e-52
cg01028142	2	6864446	-	CMPK2	ENSG00000225964.5	2	6828514	NRIR	0.108179	-6.19322	-15.9185	-53.1554	6.99124e-54
cg01028142	2	6864446	-	CMPK2	ENSG00000134321.12	2	6865806	RSAD2	0.141213	-22.4549	-18.5337	-70.2926	5.09748e-71
cg01029331	3	195982789	-	SDHAP1	ENSG00000176945.17	3	195720884	MUC20	0.0909724	-2.44188	-14.4589	-44.4665	3.41593e-45
cg01029331	3	195982789	-	SDHAP1	ENSG00000224769.1	3	195614947	MUC20P1	0.144166	-1.92241	-18.7589	-71.8557	1.39397e-72
cg01029331	3	195982789	-	SDHAP1	ENSG00000283426.1	3	195701618	SMBD1P	0.0846551	-0.994791	-13.8996	-41.3149	4.84297e-42
cg01029669	19	46496582	-	PNMAL2	ENSG00000204850.4	19	46494508	AC011484.1	0.15103	-5.89153	-19.2777	-75.5077	3.10638e-76
cg01029669	19	46496582	-	PNMAL2	ENSG00000182013.18	19	46466491	PNMA8A	0.0826531	-1.96607	-13.7193	-40.3203	4.78278e-41
cg01029669	19	46496582	-	PNMAL2	ENSG00000204851.6	19	46486906	PNMA8B	0.0946372	-2.68635	-14.7771	-46.3041	4.96432e-47
cg01048372	8	143573313	+	C8orf73	ENSG00000147813.16	8	143574785	NAPRT	0.100904	-5.03214	-15.3116	-49.4625	3.44767e-50
cg01049916	10	121517539	-	FGFR2	ENSG00000066468.22	10	121478334	FGFR2	0.165181	9.91357	20.3307	-83.1285	7.43883e-84
cg01053894	17	7544970	-		ENSG00000239697.11	17	7549058	TNFSF12	0.141033	-0.745757	-18.52	-70.1977	6.34298e-71
cg01061553	12	110453661	+	GPN3	ENSG00000111231.9	12	110452486	GPN3	0.134192	-1.99371	-17.9937	-66.5982	2.52248e-67
cg01067137	16	31079000	+	ZNF646	ENSG00000260911.2	16	31043150	AC135050.3	0.111381	-4.48829	-16.1814	-54.7898	1.62262e-55
cg01067137	16	31079000	+	ZNF646	ENSG00000103496.15	16	31032889	STX4	0.0867648	-1.78393	-14.088	-42.3651	4.31408e-43
cg01069141	11	67631354	+	TBX10;NUDT8	ENSG00000231793.5	11	67612651	DOC2GP	0.0823307	-6.5438	-13.6901	-40.1603	6.913e-41
cg01070760	18	26134044	-	PSMA8	ENSG00000154611.14	18	26133852	PSMA8	0.114457	-0.811479	-16.4319	-56.3655	4.31017e-57
cg01070781	15	34495198	-		ENSG00000215252.11	15	34525207	GOLGA8B	0.152495	4.95939	19.3877	-76.2911	5.1151e-77
cg01072786	2	219243124	+	GLB1L	ENSG00000163521.16	2	219236598	GLB1L	0.444661	-4.59583	-40.8982	-267.126	7.48096e-268
cg01072942	10	100519572	-	SEC31B	ENSG00000075826.17	10	100486646	SEC31B	0.0765047	2.75839	13.1552	-37.2783	5.26923e-38
cg01076495	1	150508111	+	ECM1	ENSG00000143369.15	1	150508062	ECM1	0.150884	4.35301	19.2667	-75.4299	3.71619e-76
cg01079515	3	195849757	+		ENSG00000215837.7	3	195658096	SDHAP2	0.0814914	0.882964	13.6139	-39.7441	1.80253e-40
cg01081346	22	50578721	+	CPT1B;CHKB-CPT1B	ENSG00000205560.12	22	50568861	CPT1B	0.285702	3.53513	28.9059	-153.66	2.18581e-154
cg01082299	6	31464191	-	HCP5	ENSG00000206337.10	6	31400702	HCP5	0.143585	-2.52037	-18.7147	-71.5478	2.83244e-72
cg01100525	7	44044115	+	DBNL	ENSG00000228903.7	7	44026951	RASA4CP	0.0799091	2.30841	13.4695	-38.9604	1.09555e-39
cg01103582	5	480296	+	SLC9A3	ENSG00000225138.7	5	473236	SLC9A3-AS1	0.108501	11.9973	15.9451	-53.3198	4.7884e-54
cg01108112	9	136359736	-		ENSG00000213221.5	9	136359480	DNLZ	0.102377	5.72626	15.4356	-50.2081	6.19347e-51
cg01109535	16	24844782	+	SLC5A11	ENSG00000158865.12	16	24845841	SLC5A11	0.210445	6.04462	23.5965	-108.375	4.2123e-109
cg01124132	22	32203523	+	RFPL2	ENSG00000273325.1	22	32284683	AL008723.2	0.0804946	-0.185929	-13.5231	-39.2502	5.62063e-40
cg01124132	22	32203523	+	RFPL2	ENSG00000214076.3	22	32269381	CPSF1P1	0.107248	-0.697365	-15.8416	-52.6813	2.08291e-53
cg01124132	22	32203523	+	RFPL2	ENSG00000128253.14	22	32190435	RFPL2	0.0956408	-0.926859	-14.8635	-46.8086	1.55391e-47
cg01124132	22	32203523	+	RFPL2	ENSG00000242082.2	22	32205115	SLC5A4-AS1	0.128994	-0.944734	-17.5891	-63.8816	1.31329e-64
cg01125463	6	42978439	+	PEX6	ENSG00000124587.14	6	42963865	PEX6	0.0771907	-3.86285	-13.2189	-37.6168	2.41685e-38
cg01127878	19	42306882	+	PRR19	ENSG00000188368.9	19	42302098	PRR19	0.133885	-1.69887	-17.9699	-66.4372	3.65413e-67
cg01128042	10	113706164	-	CASP7	ENSG00000165806.19	10	113679162	CASP7	0.0771231	0.541373	13.2126	-37.5834	2.61e-38
cg01134012	8	143553145	-	GSDMD	ENSG00000254859.1	8	143541973	AC067930.3	0.16964	-7.01487	-20.6585	-85.5555	2.78297e-86
cg01135538	17	45601368	-	LOC644172	ENSG00000285668.1	17	45586452	AC126544.2	0.329638	-22.6478	-32.0504	-182.316	4.83062e-183
cg01135538	17	45601368	-	LOC644172	ENSG00000264070.1	17	45585871	DND1P1	0.0887268	4.24374	14.2617	-43.3438	4.53062e-44
cg01135538	17	45601368	-	LOC644172	ENSG00000204650.14	17	45620328	LINC02210	0.269219	-9.82573	-27.7414	-143.355	4.41967e-144
cg01135538	17	45601368	-	LOC644172	ENSG00000214425.7	17	45506741	LRRC37A4P	0.254742	26.404	26.7218	-134.49	3.23705e-135
cg01135538	17	45601368	-	LOC644172	ENSG00000263503.1	17	45600869	MAPK8IP1P2	0.363147	-30.6254	-34.5136	-205.442	3.61514e-206
cg01142302	3	9946905	+	PRRT3	ENSG00000269982.1	3	9958717	AC018809.2	0.0792692	1.69107	13.4108	-38.6437	2.2712e-39
cg01142302	3	9946905	+	PRRT3	ENSG00000163703.17	3	9933822	CRELD1	0.0877345	-1.32781	-14.174	-42.8486	1.41709e-43
cg01152025	9	15305874	-	TTC39B	ENSG00000155158.20	9	15163622	TTC39B	0.0884817	-2.72764	-14.2401	-43.2215	6.00536e-44
cg01157718	6	3255635	-		ENSG00000180822.11	6	3231403	PSMG4	0.0763145	-0.660105	-13.1374	-37.1844	6.53972e-38
cg01171360	6	293284	+	DUSP22	ENSG00000112679.14	6	291630	DUSP22	0.100045	0.706305	15.239	-49.0284	9.36718e-50
cg01175812	12	4809834	+	KCNA6	ENSG00000130035.7	12	4720341	GALNT8	0.0782753	-2.42958	-13.3193	-38.1524	7.04091e-39
cg01176516	7	64045769	+	ZNF727	ENSG00000214652.6	7	64045434	ZNF727	0.161214	-2.22614	-20.0376	-80.9799	1.0474e-81
cg01181940	5	478800	-	SLC9A3	ENSG00000180104.16	5	443175	EXOC3	0.111221	-1.92881	-16.1683	-54.708	1.95875e-55
cg01181940	5	478800	-	SLC9A3	ENSG00000225138.7	5	473236	SLC9A3-AS1	0.216557	10.9341	24.0299	-111.892	1.28204e-112
cg01183122	21	34512049	-	KCNE1	ENSG00000180509.12	21	34446688	KCNE1	0.078091	-3.11114	-13.3023	-38.0613	8.68318e-39
cg01190171	6	31158595	+	CCHCR1;TCF19	ENSG00000277402.1	6	31355224	MIR6891	0.0903142	-0.834017	-14.4013	-44.1371	7.29218e-45
cg01190171	6	31158595	+	CCHCR1;TCF19	ENSG00000137310.12	6	31158547	TCF19	0.21078	-10.3561	-23.6203	-108.568	2.70661e-109
cg01198591	1	28582492	+	SNORA16A;SNHG12	ENSG00000204138.13	1	28369582	PHACTR4	0.0780391	-1.84758	-13.2975	-38.0357	9.2115e-39
cg01200585	1	228174741	-	C1orf69	ENSG00000181873.13	1	228165804	IBA57	0.109078	-1.98849	-15.9926	-53.6139	2.43297e-54
cg01201279	3	156825681	+	LEKR1	ENSG00000240875.5	3	156747346	LINC00886	0.129292	-1.82605	-17.6124	-64.0369	9.18452e-65
cg01214346	17	503260	+		ENSG00000263015.1	17	503171	AC015853.2	0.159055	-0.0515008	-19.8773	-79.814	1.5346e-80
cg01222133	16	3036986	-	CCDC64B	ENSG00000162069.15	16	3027682	BICDL2	0.0740227	-4.46862	-12.9226	-36.0554	8.80162e-37
cg01227445	12	6883467	+	RPL13P5	ENSG00000010626.15	12	6873569	LRRC23	0.121772	-3.13366	-17.0192	-60.1326	7.36956e-61
cg01227445	12	6883467	+	RPL13P5	ENSG00000111671.9	12	6870935	SPSB2	0.136301	-4.36328	-18.1567	-67.7048	1.97316e-68
cg01232511	16	2817444	-	PRSS21	ENSG00000007038.11	16	2817180	PRSS21	0.586768	-5.80485	-54.4635	-399.917	0
cg01240599	11	67650573	+	ACY3	ENSG00000132744.8	11	67642555	ACY3	0.0791129	-0.864993	-13.3964	-38.5664	2.71368e-39
cg01248855	17	30907486	+	C17orf42	ENSG00000264538.6	17	30709299	SUZ12P1	0.0731985	0.486781	12.8448	-35.65	2.23848e-36
cg01248878	17	60078014	+	HEATR6	ENSG00000068097.14	17	60043194	HEATR6	0.226788	-6.33539	-24.7531	-117.839	1.44762e-118
cg01253160	11	124877275	+	ROBO3	ENSG00000154134.15	11	124865432	ROBO3	0.111779	-2.89884	-16.2139	-54.9933	1.01543e-55
cg01260170	1	16693734	+	ESPNP	ENSG00000268869.5	1	16687339	ESPNP	0.0803376	0.970711	13.5087	-39.1725	6.72244e-40
cg01264639	5	74543658	-		ENSG00000171617.14	5	74627406	ENC1	0.167651	10.5829	20.5126	-84.4715	3.37669e-85
cg01268824	19	57709449	+	ZNF154	ENSG00000179909.15	19	57697367	ZNF154	0.174356	-5.22221	-21.0035	-88.1368	7.29764e-89
cg01268824	19	57709449	+	ZNF154	ENSG00000196724.12	19	57921884	ZNF418	0.102075	-3.27959	-15.4102	-50.0552	8.80709e-51
cg01268824	19	57709449	+	ZNF154	ENSG00000083814.13	19	57719751	ZNF671	0.107717	-1.38738	-15.8804	-52.9203	1.20147e-53
cg01268824	19	57709449	+	ZNF154	ENSG00000204514.10	19	57848731	ZNF814	0.103847	-2.18532	-15.5588	-50.9534	1.11327e-51
cg01271735	9	63817022	-		ENSG00000215548.2	9	63832127	FRG1JP	0.0915144	-0.45308	-14.5062	-44.7378	1.82897e-45
cg01274878	15	30883318	+		ENSG00000270015.1	15	30926514	AC087481.3	0.132282	6.194	17.8456	-65.5982	2.52213e-66
cg01274878	15	30883318	+		ENSG00000198690.9	15	30903852	FAN1	0.235631	6.88415	25.3766	-123.042	9.08467e-124
cg01274878	15	30883318	+		ENSG00000259845.1	15	30815271	HERC2P10	0.120816	3.3846	16.9431	-59.6388	2.29713e-60
cg01281797	1	151165772	-	LYSMD1;SCNM1	ENSG00000163155.12	1	151159748	LYSMD1	0.155733	-4.79478	-19.63	-78.0268	9.40159e-79
cg01283685	16	2936891	-	FLYWCH1	ENSG00000059122.16	16	2911937	FLYWCH1	0.0864071	-5.40609	-14.0562	-42.1869	6.50278e-43
cg01286685	6	30071247	-	RNF39	ENSG00000237669.1	6	30006121	AL671277.2	0.0947586	-1.49709	-14.7876	-46.3651	4.31381e-47
cg01286685	6	30071247	-	RNF39	ENSG00000204622.11	6	30005971	HLA-J	0.0832185	2.63582	13.7704	-40.601	2.5061e-41
cg01286685	6	30071247	-	RNF39	ENSG00000181126.13	6	29790954	HLA-V	0.283533	5.79559	28.7523	-152.291	5.1121e-153
cg01287936	15	64905700	+		ENSG00000166839.17	15	64911902	ANKDD1A	0.123853	11.7773	17.1844	-61.21	6.16531e-62
cg01295188	5	476675	-	SLC9A3	ENSG00000225138.7	5	473236	SLC9A3-AS1	0.165209	8.41377	20.3328	-83.1436	7.18526e-84
cg01297670	6	31683292	+		ENSG00000204428.12	6	31676684	LY6G5C	0.224404	2.37398	24.5848	-116.447	3.576e-117
cg01303236	5	74639016	-	ENC1	ENSG00000171617.14	5	74627406	ENC1	0.0797144	-17.78	-13.4517	-38.864	1.36775e-39
cg01304065	5	80654688	+	MSH3;DHFR	ENSG00000228716.7	5	80626226	DHFR	0.106714	6.12511	15.7973	-52.4094	3.89584e-53
cg01306688	12	122730753	+	GPR81	ENSG00000196917.5	12	122726076	HCAR1	0.115616	-1.34557	-16.5256	-56.96	1.09635e-57
cg01309328	6	32843475	+	PSMB8	ENSG00000204264.10	6	32840717	PSMB8	0.108754	-2.01965	-15.9659	-53.4488	3.55766e-54
cg01309328	6	32843475	+	PSMB8	ENSG00000168394.11	6	32845209	TAP1	0.082674	-2.68662	-13.7212	-40.3307	4.66992e-41
cg01312482	5	179024174	-	ZNF879	ENSG00000234284.6	5	179023752	ZNF879	0.0844177	-1.50264	-13.8783	-41.1968	6.35568e-42
cg01313622	1	212858392	-	FLVCR1;LQK1	ENSG00000198468.8	1	212852105	FLVCR1-DT	0.0855232	18.8716	13.9774	-41.7468	1.7916e-42
cg01324343	3	184017223	-	ABCC5	ENSG00000114770.17	3	183919934	ABCC5	0.123542	-1.17822	-17.1598	-61.0487	8.93883e-62
cg01327202	1	16889015	+		ENSG00000238142.1	1	16888538	BX284668.5	0.160781	-3.02992	-20.0055	-80.7457	1.79608e-81
cg01330831	6	30105481	-	TRIM31	ENSG00000181126.13	6	29790954	HLA-V	0.0970782	-2.89494	-14.9867	-47.532	2.93778e-48
cg01341218	17	45585258	-		ENSG00000285668.1	17	45586452	AC126544.2	0.245992	60.3938	26.1061	-129.213	6.1194e-130
cg01341218	17	45585258	-		ENSG00000264070.1	17	45585871	DND1P1	0.12012	-15.2423	-16.8875	-59.2791	5.25931e-60
cg01341218	17	45585258	-		ENSG00000204650.14	17	45620328	LINC02210	0.219182	27.3677	24.2157	-113.411	3.88265e-114
cg01341218	17	45585258	-		ENSG00000214425.7	17	45506741	LRRC37A4P	0.35145	-95.7357	-33.6457	-197.236	5.80845e-198
cg01341218	17	45585258	-		ENSG00000263503.1	17	45600869	MAPK8IP1P2	0.235757	76.1721	25.3855	-123.117	7.64372e-124
cg01341801	6	32521425	-	HLA-DRB5	ENSG00000196735.11	6	32628179	HLA-DQA1	0.0881079	-1.35678	-14.2071	-43.0349	9.22725e-44
cg01341801	6	32521425	-	HLA-DRB5	ENSG00000179344.16	6	32659467	HLA-DQB1	0.0800869	-2.08714	-13.4858	-39.0484	8.94631e-40
cg01341801	6	32521425	-	HLA-DRB5	ENSG00000198502.6	6	32517353	HLA-DRB5	0.148911	3.14559	19.1181	-74.3774	4.19327e-75
cg01345055	4	787252	+	CPLX1	ENSG00000185619.18	4	705748	PCGF3	0.149119	-1.68066	-19.1338	-74.488	3.25055e-75
cg01356752	6	26242700	-		ENSG00000274750.2	6	26224199	HIST1H3E	0.181461	-2.34699	-21.52	-92.0524	8.86368e-93
cg01357334	12	8242455	-	LOC653113	ENSG00000171847.10	12	8221260	FAM90A1	0.0982672	3.86193	15.0881	-48.1312	7.3922e-49
cg01361777	10	77869343	+	DLG5	ENSG00000151208.17	10	77790791	DLG5	0.090744	-7.27112	-14.4389	-44.3522	4.44442e-45
cg01362358	17	60039998	+		ENSG00000068097.14	17	60043194	HEATR6	0.0912553	-1.99999	-14.4836	-44.6081	2.4655e-45
cg01367719	12	9065442	-	LOC144571	ENSG00000245105.3	12	9065177	A2M-AS1	0.076414	-2.1885	-13.1467	-37.2335	5.84092e-38
cg01378222	16	28611172	-	SULT1A1	ENSG00000196502.11	16	28605196	SULT1A1	0.242548	-13.1873	-25.8637	-127.152	7.04149e-128
cg01380607	19	996373	+		ENSG00000065268.10	19	984271	WDR18	0.0830931	-1.56156	-13.7591	-40.5387	2.89271e-41
cg01383911	6	30329849	+	TRIM39	ENSG00000231074.8	6	30287397	HCG18	0.0852209	-2.17115	-13.9503	-41.5963	2.53316e-42
cg01385198	11	69088756	+	TPCN2	ENSG00000132740.8	11	68903842	IGHMBP2	0.0916098	8.13494	14.5146	-44.7856	1.63841e-45
cg01385327	10	121596821	-	FGFR2	ENSG00000066468.22	10	121478334	FGFR2	0.114308	8.30543	16.4197	-56.2888	5.1431e-57
cg01396832	8	85774375	-	REXO1L1	ENSG00000104267.10	8	85463968	CA2	0.0806177	8.23055	13.5343	-39.3112	4.88445e-40
cg01397325	11	20364475	+	HTATIP2	ENSG00000109854.13	11	20363685	HTATIP2	0.112147	-1.81171	-16.244	-55.1817	6.58071e-56
cg01400685	11	61830552	-	FADS2	ENSG00000149485.18	11	61799625	FADS1	0.143654	-4.36912	-18.7199	-71.5843	2.60456e-72
cg01400685	11	61830552	-	FADS2	ENSG00000134824.14	11	61792980	FADS2	0.313163	-21.4341	-30.8623	-171.361	4.35909e-172
cg01400822	1	52601692	-	GPX7	ENSG00000116157.6	1	52602371	GPX7	0.100508	-4.0832	-15.2781	-49.2625	5.46414e-50
cg01401913	6	31397164	+		ENSG00000137310.12	6	31158547	TCF19	0.0817474	7.22218	13.6372	-39.871	1.34585e-40
cg01405582	6	29724587	+	HLA-F	ENSG00000204642.14	6	29722775	HLA-F	0.0867257	-3.27854	-14.0845	-42.3457	4.51175e-43
cg01411255	17	63774097	-	DDX42;CCDC47	ENSG00000279369.1	17	63700847	AC046185.3	0.0759984	4.62187	13.108	-37.0286	9.36313e-38
cg01411468	4	36281965	+	DTHD1	ENSG00000197057.9	4	36281622	DTHD1	0.122927	-8.68782	-17.111	-60.73	1.86222e-61
cg01413809	1	84996799	-	MCOLN2	ENSG00000162643.13	1	84999147	WDR63	0.0741512	-1.84166	-12.9348	-36.1187	7.60843e-37
cg01420388	1	11654196	-	FBXO44;FBXO2	ENSG00000116661.11	1	11637018	FBXO2	0.218852	-8.78964	-24.1923	-113.219	6.03558e-114
cg01422274	11	849087	-	TSPAN4	ENSG00000177697.19	11	832887	CD151	0.0881535	-4.19941	-14.2111	-43.0577	8.75607e-44
cg01422274	11	849087	-	TSPAN4	ENSG00000214063.11	11	842812	TSPAN4	0.0760959	2.25098	13.1171	-37.0767	8.38171e-38
cg01431340	6	110358881	-	C6orf186	ENSG00000203797.10	6	110391771	DDO	0.101176	-2.16665	-15.3345	-49.6001	2.5114e-50
cg01437204	1	202161215	+	PTPN7	ENSG00000143851.15	1	202147013	PTPN7	0.105064	-2.80979	-15.6603	-51.5709	2.68573e-52
cg01443426	22	37805586	+	H1F0	ENSG00000189060.5	22	37805093	H1F0	0.0777323	-6.52001	-13.2691	-37.8841	1.30574e-38
cg01444765	21	44133608	-	C21orf33	ENSG00000160221.18	21	44133610	GATD3A	0.210351	-164.691	-23.5898	-108.322	4.76797e-109
cg01444765	21	44133608	-	C21orf33	ENSG00000241945.8	21	44107373	PWP2	0.198154	-137.804	-22.7209	-101.383	4.13777e-102
cg01444801	10	133403377	+	MTG1	ENSG00000148824.19	10	133394094	MTG1	0.117155	-4.46101	-16.6497	-57.7511	1.77384e-58
cg01447185	4	55346826	-	SRD5A3	ENSG00000128039.11	4	55346242	SRD5A3	0.113326	-12.403	-16.34	-55.7856	1.63826e-56
cg01447579	4	73981382	+	PF4	ENSG00000109272.4	4	73853296	PF4V1	0.073861	-5.95317	-12.9074	-35.9759	1.05705e-36
cg01447828	19	40413557	-	PRX	ENSG00000105227.14	19	40393768	PRX	0.0924786	-2.17009	-14.5902	-45.2209	6.01336e-46
cg01449341	19	54533075	+	KIR3DX1	ENSG00000104970.11	19	54532692	KIR3DX1	0.0924384	-7.28172	-14.5867	-45.2008	6.29853e-46
cg01455550	17	40987727	+	KRT40	ENSG00000108244.16	17	40922696	KRT23	0.0799537	-3.54751	-13.4736	-38.9824	1.04133e-39
cg01458105	10	132232009	-	STK32C	ENSG00000165752.17	10	132207492	STK32C	0.127659	1.2833	17.4845	-63.1864	6.50986e-64
cg01460202	16	23695184	+	ERN2	ENSG00000166847.10	16	23641466	DCTN5	0.157538	4.39687	19.7645	-78.997	1.00704e-79
cg01465620	3	38454604	-	LOC100128640;ACVR2B	ENSG00000114739.14	3	38453890	ACVR2B	0.0743873	-3.15266	-12.957	-36.2349	5.82264e-37
cg01472075	16	69951023	+	CLEC18A	ENSG00000157322.17	16	69950705	CLEC18A	0.319893	2.17242	31.3461	-175.804	1.56883e-176
cg01472075	16	69951023	+	CLEC18A	ENSG00000157335.20	16	70173322	CLEC18C	0.12351	-0.452976	-17.1572	-61.0319	9.29261e-62
cg01472075	16	69951023	+	CLEC18A	ENSG00000223496.3	16	70246778	EXOSC6	0.0870079	0.475181	14.1096	-42.4863	3.26358e-43
cg01472075	16	69951023	+	CLEC18A	ENSG00000255185.5	16	70010751	PDXDC2P	0.0956866	0.671863	14.8674	-46.8316	1.47361e-47
cg01472075	16	69951023	+	CLEC18A	ENSG00000261556.9	16	70219574	SMG1P7	0.0892145	0.535667	14.3047	-43.5874	2.58555e-44
cg01480180	7	91267013	+	FZD1	ENSG00000157240.3	7	91264364	FZD1	0.151445	1.41239	19.3089	-75.7298	1.86288e-76
cg01483656	19	21082089	-	ZNF714	ENSG00000160352.15	19	21082159	ZNF714	0.254086	-0.785444	-26.6756	-134.092	8.09686e-135
cg01484296	17	6893621	-	ALOX12P2	ENSG00000262943.7	17	6853861	ALOX12P2	0.0996429	1.22831	15.2049	-48.8254	1.4948e-49
cg01484487	2	74499764	-	LBX2	ENSG00000272183.1	2	74501717	AC005041.3	0.169127	2.77559	20.6209	-85.2758	5.29948e-86
cg01484487	2	74499764	-	LBX2	ENSG00000135637.13	2	74471986	CCDC142	0.110811	-1.97381	-16.1348	-54.4986	3.17249e-55
cg01484487	2	74499764	-	LBX2	ENSG00000257702.3	2	74502595	LBX2-AS1	0.195002	4.86022	22.4952	-99.6067	2.47358e-100
cg01484487	2	74499764	-	LBX2	ENSG00000204822.7	2	74471982	MRPL53	0.120527	-2.56375	-16.92	-59.4892	3.24153e-60
cg01485177	10	42368145	+	LOC441666	ENSG00000215146.5	10	42331866	BX322639.1	0.123277	-0.520215	-17.1387	-60.9113	1.22654e-61
cg01487661	7	64182898	-		ENSG00000214652.6	7	64045434	ZNF727	0.074696	-1.43206	-12.986	-36.3868	4.10347e-37
cg01490728	9	133700485	+	SARDH	ENSG00000123453.18	9	133663560	SARDH	0.0771387	-4.01204	-13.2141	-37.5911	2.56394e-38
cg01494348	8	143578224	+	NAPRT1	ENSG00000147813.16	8	143574785	NAPRT	0.222767	-5.04792	-24.4691	-115.493	3.216e-116
cg01499815	6	29927296	-		ENSG00000285799.1	6	29849550	AL645929.3	0.130471	-6.5218	-17.7045	-64.6517	2.23004e-65
cg01499815	6	29927296	-		ENSG00000230795.3	6	29926459	HLA-K	0.123936	-7.7187	-17.191	-61.2529	5.58546e-62
cg01500140	19	51387331	+	LIM2	ENSG00000105374.10	19	51371606	NKG7	0.108223	-6.94547	-15.9222	-53.1782	6.63434e-54
cg01500431	22	23993885	-	GSTTP2	ENSG00000224205.2	22	23976872	AC253536.1	0.1504	0.205259	19.2303	-75.1716	6.73651e-76
cg01500431	22	23993885	-	GSTTP2	ENSG00000272787.1	22	23969211	AC253536.6	0.156229	-0.766166	-19.667	-78.293	5.0928e-79
cg01500431	22	23993885	-	GSTTP2	ENSG00000273295.1	22	23901432	AP000350.6	0.240983	2.68865	25.7535	-126.219	6.03486e-127
cg01500431	22	23993885	-	GSTTP2	ENSG00000099977.14	22	23971365	DDT	0.138877	0.675381	18.3549	-69.0606	8.69704e-70
cg01500431	22	23993885	-	GSTTP2	ENSG00000099974.8	22	23966888	DDTL	0.156136	-1.25946	-19.6601	-78.2433	5.71069e-79
cg01500431	22	23993885	-	GSTTP2	ENSG00000218537.1	22	23894426	MIF-AS1	0.18246	1.3573	21.5923	-92.6054	2.4808e-93
cg01502466	6	29930973	+		ENSG00000206503.13	6	29941260	HLA-A	0.0988397	0.42227	15.1368	-48.42	3.80199e-49
cg01502466	6	29930973	+		ENSG00000230795.3	6	29926459	HLA-K	0.144469	0.973007	18.7819	-72.0162	9.63316e-73
cg01502466	6	29930973	+		ENSG00000239257.1	6	29726669	RPL23AP1	0.118067	-0.54256	-16.7231	-58.2208	6.01431e-59
cg01502466	6	29930973	+		ENSG00000204644.9	6	29672392	ZFP57	0.146321	-2.27634	-18.9224	-72.9993	1.00165e-73
cg01516881	6	292595	-	DUSP22	ENSG00000112679.14	6	291630	DUSP22	0.130826	0.681956	17.7322	-64.8372	1.45464e-65
cg01519225	6	29927227	-		ENSG00000230521.1	6	29887294	AL645929.1	0.0813747	-1.23994	-13.6033	-39.6862	2.05952e-40
cg01519225	6	29927227	-		ENSG00000285799.1	6	29849550	AL645929.3	0.0827952	-1.60309	-13.7322	-40.3909	4.06579e-41
cg01519225	6	29927227	-		ENSG00000227262.3	6	29925983	HCG4B	0.101158	-0.720698	-15.333	-49.591	2.56454e-50
cg01521131	6	31269886	+	HLA-C	ENSG00000204525.16	6	31268749	HLA-C	0.116319	0.527353	16.5824	-57.3213	4.77241e-58
cg01521131	6	31269886	+	HLA-C	ENSG00000225851.1	6	31382074	HLA-S	0.0733503	-0.76243	-12.8592	-35.7247	1.88496e-36
cg01522525	11	10508158	-		ENSG00000255823.4	11	10507887	MTRNR2L8	0.0948169	3.14077	14.7926	-46.3944	4.03258e-47
cg01528321	10	80454857	-	TSPAN14	ENSG00000122378.14	10	80407829	PRXL2A	0.0799192	2.12365	13.4704	-38.9653	1.08306e-39
cg01529207	22	42089806	-	NDUFA6	ENSG00000184983.10	22	42085525	NDUFA6	0.123422	-1.20385	-17.1503	-60.9866	1.03132e-61
cg01532713	19	54850448	+	KIR3DL2	ENSG00000240403.5	19	54850443	KIR3DL2	0.140297	-16.1606	-18.4637	-69.809	1.55236e-70
cg01534799	16	2910998	+	FLYWCH1	ENSG00000162076.13	16	2883213	FLYWCH2	0.0927311	-2.218	-14.6121	-45.3475	4.4926e-46
cg01538731	16	87723411	+	KLHDC4	ENSG00000104731.14	16	87696485	KLHDC4	0.103751	-1.04242	-15.5507	-50.9045	1.24587e-51
cg01541565	6	32638607	+	HLA-DQA1	ENSG00000237541.3	6	32741342	HLA-DQA2	0.223987	-20.0171	-24.5553	-116.203	6.26165e-117
cg01541565	6	32638607	+	HLA-DQA1	ENSG00000232629.9	6	32756098	HLA-DQB2	0.0860789	-7.48114	-14.027	-42.0234	9.47469e-43
cg01541565	6	32638607	+	HLA-DQA1	ENSG00000196126.11	6	32578769	HLA-DRB1	0.0983034	2.63088	15.0912	-48.1495	7.08839e-49
cg01541565	6	32638607	+	HLA-DQA1	ENSG00000229391.7	6	32552713	HLA-DRB6	0.154766	-11.5121	-19.5577	-77.5076	3.10724e-78
cg01543583	14	59480954	-	C14orf149	ENSG00000126790.12	14	59460363	L3HYPDH	0.144964	1.17107	18.8195	-72.2787	5.26423e-73
cg01545109	7	151390447	-	WDR86	ENSG00000187260.15	7	151375909	WDR86	0.091071	4.06131	14.4675	-44.5158	3.04919e-45
cg01550473	1	161524141	+	HSPA6	ENSG00000162747.11	1	161623196	FCGR3B	0.118265	4.43869	16.739	-58.3229	4.75452e-59
cg01551177	14	100295419	+	SLC25A29	ENSG00000197119.13	14	100291116	SLC25A29	0.153532	9.23822	19.4654	-76.8461	1.4254e-77
cg01557738	22	49418407	+		ENSG00000188511.12	22	49414524	C22orf34	0.108704	-3.96096	-15.9618	-53.4232	3.77378e-54
cg01561092	16	50066903	+	HEATR3	ENSG00000155393.13	16	50065970	HEATR3	0.339585	-4.17702	-32.7744	-189.06	8.715e-190
cg01566999	8	98212674	-	NIPAL2	ENSG00000104361.10	8	98189826	NIPAL2	0.0864637	6.69603	14.0612	-42.2151	6.09377e-43
cg01569052	16	2787639	+	PRSS33	ENSG00000276791.1	16	2777319	AC092117.1	0.0781966	2.08481	13.312	-38.1135	7.70006e-39
cg01570938	3	195704994	-		ENSG00000224769.1	3	195614947	MUC20P1	0.0854419	-2.706	-13.9701	-41.7063	1.9666e-42
cg01570938	3	195704994	-		ENSG00000283426.1	3	195701618	SMBD1P	0.110102	-2.07435	-16.0767	-54.1362	7.30744e-55
cg01573622	6	32067927	-	TNXB	ENSG00000224389.9	6	32014795	C4B	0.10061	-4.0366	-15.2868	-49.3143	4.85004e-50
cg01573622	6	32067927	-	TNXB	ENSG00000231852.8	6	32038265	CYP21A2	0.097957	-3.00183	-15.0617	-47.9748	1.05979e-48
cg01577475	2	113276003	-	PAX8;LOC440839	ENSG00000125618.17	2	113215997	PAX8	0.247721	15.1697	26.2278	-130.251	5.60816e-131
cg01577475	2	113276003	-	PAX8;LOC440839	ENSG00000189223.14	2	113211522	PAX8-AS1	0.221348	36.4669	24.3688	-114.667	2.15076e-115
cg01577529	16	70156609	+	PDPR	ENSG00000090857.13	16	70113626	PDPR	0.288658	-17.9549	-29.1153	-155.533	2.92888e-156
cg01579912	13	114234750	+	CDC16	ENSG00000130177.16	13	114234887	CDC16	0.081683	-2.93165	-13.6313	-39.8391	1.44848e-40
cg01581037	8	33484922	+	MAK16	ENSG00000272338.2	8	33360839	AC067838.1	0.300128	-1.41484	-29.9305	-162.874	1.33732e-163
cg01581037	8	33484922	+	MAK16	ENSG00000172728.15	8	33370824	FUT10	0.36443	-2.56718	-34.6095	-206.351	4.45479e-207
cg01585852	22	23893635	-	MIF	ENSG00000272787.1	22	23969211	AC253536.6	0.108269	1.92493	15.9259	-53.2012	6.29203e-54
cg01585852	22	23893635	-	MIF	ENSG00000273295.1	22	23901432	AP000350.6	0.09168	-5.00494	-14.5207	-44.8208	1.51089e-45
cg01585852	22	23893635	-	MIF	ENSG00000099974.8	22	23966888	DDTL	0.108009	3.16144	15.9045	-53.0691	8.52865e-54
cg01585852	22	23893635	-	MIF	ENSG00000218537.1	22	23894426	MIF-AS1	0.0840482	-2.78021	-13.8451	-41.0132	9.70123e-42
cg01591938	15	29104063	-	APBA2	ENSG00000034053.14	15	28884483	APBA2	0.0802229	3.73958	13.4982	-39.1157	7.66124e-40
cg01594685	16	3065051	-	IL32	ENSG00000008517.16	16	3065297	IL32	0.126567	-7.1406	-17.3986	-62.6183	2.40805e-63
cg01601712	7	150321005	-	ACTR3C	ENSG00000261305.2	7	150337483	AC005586.2	0.180088	-0.777038	-21.4204	-91.2928	5.09601e-92
cg01601712	7	150321005	-	ACTR3C	ENSG00000127399.15	7	150323263	LRRC61	0.253563	-1.3542	-26.6389	-133.775	1.67714e-134
cg01601712	7	150321005	-	ACTR3C	ENSG00000188707.6	7	150322639	ZBED6CL	0.156337	0.83631	19.675	-78.3511	4.45579e-79
cg01607369	11	7577441	+	PPFIBP2	ENSG00000166387.13	11	7513298	PPFIBP2	0.0977447	3.08565	15.0436	-47.8678	1.35578e-48
cg01612133	6	166904310	-		ENSG00000026297.15	6	166929504	RNASET2	0.233773	3.31813	25.2457	-121.944	1.13743e-122
cg01616956	2	231528484	+	NMUR1	ENSG00000171596.7	2	231523187	NMUR1	0.224628	-9.17782	-24.6006	-116.577	2.6457e-117
cg01620164	2	163733761	-	FIGN	ENSG00000182263.14	2	163593396	FIGN	0.104959	-0.162287	-15.6515	-51.5174	3.03822e-52
cg01621080	16	28596803	-	SULT1A2	ENSG00000197165.11	16	28591943	SULT1A2	0.138625	-7.08994	-18.3356	-68.9278	1.18093e-69
cg01625126	15	101973241	-	WASH3P	ENSG00000185596.16	15	101961603	WASH3P	0.116771	-11.9076	-16.6188	-57.5536	2.79543e-58
cg01629716	15	45704472	+		ENSG00000273972.1	15	45702640	AC068722.2	0.114324	-3.11312	-16.421	-56.2968	5.04853e-57
cg01634544	14	70661429	-	TTC9	ENSG00000133985.3	14	70641916	TTC9	0.24032	-5.3975	-25.7069	-125.825	1.49793e-126
cg01637125	14	77121039	+		ENSG00000198894.8	14	77098126	CIPC	0.089832	-1.61011	-14.359	-43.8961	1.27042e-44
cg01641792	19	10461685	-	PDE4A	ENSG00000065989.16	19	10416773	AC011529.1	0.138785	3.94047	18.3478	-69.0121	9.72504e-70
cg01644592	6	29666193	-	MOG	ENSG00000204644.9	6	29672392	ZFP57	0.157095	10.9345	19.7316	-78.7589	1.74204e-79
cg01646461	6	167122597	+	CCR6	ENSG00000112486.16	6	167111807	CCR6	0.0755619	-3.75525	-13.0672	-36.8134	1.5367e-37
cg01646461	6	167122597	+	CCR6	ENSG00000026297.15	6	166929504	RNASET2	0.0777317	-4.13896	-13.269	-37.8839	1.30657e-38
cg01655658	6	30259805	+	HLA-L	ENSG00000231074.8	6	30287397	HCG18	0.128667	0.726374	17.5635	-63.7114	1.94369e-64
cg01670029	8	143254070	-	ZFP41	ENSG00000253716.5	8	143280161	MINCR	0.115579	2.16604	16.5226	-56.9412	1.14507e-57
cg01670029	8	143254070	-	ZFP41	ENSG00000185730.7	8	143289676	ZNF696	0.0937846	-1.87555	-14.7035	-45.876	1.33047e-46
cg01673284	16	4477209	-	HMOX2	ENSG00000153406.13	16	4461680	NMRAL1	0.0791327	-2.83187	-13.3983	-38.5762	2.65323e-39
cg01675153	14	73617164	-	ACOT6	ENSG00000177465.4	14	73591706	ACOT4	0.0971665	-5.1091	-14.9942	-47.5765	2.65184e-48
cg01678292	8	41665354	+	ANK1	ENSG00000165066.12	8	41645178	NKX6-3	0.0733571	-3.09074	-12.8598	-35.728	1.8705e-36
cg01679206	7	73838718	-	WBSCR27	ENSG00000106077.18	7	73736094	ABHD11	0.122075	1.59404	17.0433	-60.2895	5.13455e-61
cg01679206	7	73838718	-	WBSCR27	ENSG00000165171.11	7	73834590	METTL27	0.249194	-3.76562	-26.3314	-131.137	7.29458e-132
cg01681863	9	127942840	-	FAM102A	ENSG00000167103.12	9	127920881	PIP5KL1	0.0763051	0.856069	13.1366	-37.1798	6.6098e-38
cg01691104	17	73616636	+	SDK2	ENSG00000069188.17	17	73334384	SDK2	0.14325	-5.09581	-18.6892	-71.3704	4.26228e-72
cg01692379	6	30076481	-	RNF39	ENSG00000181126.13	6	29790954	HLA-V	0.104328	-7.38977	-15.5989	-51.1971	6.3519e-52
cg01701555	1	147072548	+		ENSG00000227242.4	1	147019656	NBPF13P	0.31318	-3.67958	-30.8634	-171.371	4.25313e-172
cg01704734	14	106460031	+		ENSG00000211959.2	14	106421711	IGHV4-39	0.183393	5.97246	21.6598	-93.1224	7.54443e-94
cg01707361	17	79082948	+	ENGASE	ENSG00000167280.16	17	79074939	ENGASE	0.141099	-6.57853	-18.5251	-70.2327	5.85227e-71
cg01710670	16	14924998	-		ENSG00000183426.16	16	14922802	NPIPA1	0.108789	3.44551	15.9688	-53.4664	3.41699e-54
cg01710670	16	14924998	-		ENSG00000188599.17	16	15104312	NPIPP1	0.16807	2.63329	20.5433	-84.6997	1.99647e-85
cg01717830	17	63774074	-	DDX42;CCDC47	ENSG00000279369.1	17	63700847	AC046185.3	0.0902695	2.11754	14.3974	-44.1148	7.67677e-45
cg01718139	19	54063583	+	VSTM1	ENSG00000170909.13	19	54094668	OSCAR	0.108653	-2.80942	-15.9575	-53.397	4.00865e-54
cg01718139	19	54063583	+	VSTM1	ENSG00000189068.11	19	54040825	VSTM1	0.19231	-8.38834	-22.3022	-98.0952	8.03096e-99
cg01723291	6	29888112	+	HLA-H	ENSG00000230521.1	6	29887294	AL645929.1	0.105632	-2.01047	-15.7076	-51.8597	1.38139e-52
cg01723291	6	29888112	+	HLA-H	ENSG00000285799.1	6	29849550	AL645929.3	0.0763569	-2.19089	-13.1414	-37.2053	6.23234e-38
cg01723291	6	29888112	+	HLA-H	ENSG00000206341.7	6	29887752	HLA-H	0.0734388	4.86806	12.8675	-35.7682	1.70527e-36
cg01725872	22	45239718	+	C22orf9	ENSG00000100364.18	22	45190338	KIAA0930	0.0731793	-1.35735	-12.843	-35.6406	2.28776e-36
cg01726273	2	70133017	+		ENSG00000179818.13	2	69962263	PCBP1-AS1	0.0844243	0.795207	13.8789	-41.2001	6.30802e-42
cg01733217	16	74666831	+	RFWD3	ENSG00000168411.14	16	74621399	RFWD3	0.077869	3.05626	13.2818	-37.9517	1.11768e-38
cg01735503	16	69932911	+	MIR140;WWP2	ENSG00000157322.17	16	69950705	CLEC18A	0.175413	8.92589	21.0806	-88.7171	1.91819e-89
cg01735503	16	69932911	+	MIR140;WWP2	ENSG00000226232.8	16	69976388	NPIPB14P	0.0972864	3.30379	15.0045	-47.6369	2.30752e-48
cg01736243	17	3386215	+		ENSG00000221882.3	17	3276942	OR3A2	0.118616	-1.28367	-16.7671	-58.5037	3.1357e-59
cg01738805	15	30903537	-	MTMR15	ENSG00000198690.9	15	30903852	FAN1	0.0948095	7.3375	14.7919	-46.3907	4.0671e-47
cg01741372	11	783888	+		ENSG00000255142.1	11	781645	AP006621.2	0.0948038	0.551084	14.7915	-46.3878	4.09403e-47
cg01741372	11	783888	+		ENSG00000255284.1	11	777578	AP006621.3	0.338614	2.10364	32.7035	-188.397	4.00462e-189
cg01741372	11	783888	+		ENSG00000279672.1	11	779617	AP006621.5	0.303362	2.38563	30.161	-164.965	1.08493e-165
cg01745370	2	108448670	+	GCC2	ENSG00000135968.20	2	108448561	GCC2	0.158722	3.32457	19.8526	-79.6347	2.31881e-80
cg01745480	2	3635439	-	COLEC11	ENSG00000118004.17	2	3594832	COLEC11	0.108371	0.813635	15.9343	-53.2531	5.58294e-54
cg01745539	6	32664553	-	HLA-DQB1	ENSG00000179344.16	6	32659467	HLA-DQB1	0.0770437	2.87828	13.2053	-37.5442	2.85631e-38
cg01747796	1	58574975	-		ENSG00000283445.1	1	58715609	AL136985.3	0.0866322	-1.64649	-14.0762	-42.299	5.02295e-43
cg01747796	1	58574975	-		ENSG00000184292.6	1	58575423	TACSTD2	0.115877	-6.6865	-16.5467	-57.0944	8.04673e-58
cg01751047	16	89191732	-	CDH15	ENSG00000259803.7	16	89195761	SLC22A31	0.118657	-2.30109	-16.7704	-58.5249	2.9862e-59
cg01757127	15	100556607	-		ENSG00000270127.2	15	100547765	AC027020.2	0.189582	7.00333	22.1062	-96.5683	2.70185e-97
cg01757127	15	100556607	-		ENSG00000259205.2	15	100553529	PRKXP1	0.10128	2.92011	15.3433	-49.6527	2.22478e-50
cg01757206	17	7280593	+	SLC2A4	ENSG00000006047.13	17	7288263	YBX2	0.0804989	2.43141	13.5235	-39.2523	5.59326e-40
cg01758122	13	114018026	-	RASA3	ENSG00000260910.1	13	113926514	LINC00565	0.0803781	-0.753716	-13.5124	-39.1925	6.41923e-40
cg01758314	17	6893714	-	ALOX12P2	ENSG00000262943.7	17	6853861	ALOX12P2	0.0955026	1.11971	14.8516	-46.7391	1.82362e-47
cg01758575	16	28931966	+	CD19	ENSG00000177455.13	16	28931761	CD19	0.100622	-11.4843	-15.2878	-49.3199	4.78709e-50
cg01759756	11	66812198	-	C11orf80	ENSG00000174080.11	11	66563464	CTSF	0.117291	-1.22459	-16.6607	-57.8215	1.50835e-58
cg01759756	11	66812198	-	C11orf80	ENSG00000173621.9	11	66856647	LRFN4	0.107402	1.30763	15.8543	-52.7599	1.73801e-53
cg01760756	7	64045882	-	ZNF727	ENSG00000214652.6	7	64045434	ZNF727	0.112353	-1.52387	-16.2608	-55.2872	5.16124e-56
cg01763702	7	1160266	+	ZFAND2A	ENSG00000229043.2	7	1160374	AC091729.3	0.162942	-38.7056	-20.1655	-81.9147	1.21708e-82
cg01763702	7	1160266	+	ZFAND2A	ENSG00000178381.11	7	1152071	ZFAND2A	0.124029	-27.8931	-17.1983	-61.3011	4.99935e-62
cg01767544	14	105855009	-		ENSG00000253364.2	14	105647924	AL928742.1	0.109603	-6.69452	-16.0357	-53.8816	1.31349e-54
cg01773858	11	73365846	+	ARHGEF17	ENSG00000110237.4	11	73308289	ARHGEF17	0.0813235	-22.0398	-13.5987	-39.6609	2.18342e-40
cg01774878	12	121625099	-	ORAI1	ENSG00000139714.12	12	121648742	MORN3	0.117619	3.69298	16.687	-57.9899	1.02348e-58
cg01784345	21	46182233	+	C21orf56	ENSG00000160284.15	21	46161148	SPATC1L	0.0793653	4.60337	13.4196	-38.6913	2.03567e-39
cg01787735	17	16786854	-	LOC162632	ENSG00000170160.17	17	16689537	CCDC144A	0.193972	7.31956	22.4214	-99.0279	9.37741e-100
cg01787735	17	16786854	-	LOC162632	ENSG00000131885.17	17	16840895	KRT17P1	0.0764091	1.76279	13.1463	-37.2311	5.87329e-38
cg01787735	17	16786854	-	LOC162632	ENSG00000188933.15	17	16786489	USP32P1	0.441939	41.0067	40.6733	-264.926	1.18656e-265
cg01788910	21	43053457	-	CBS	ENSG00000160200.17	21	43053191	CBS	0.103372	-1.84377	-15.519	-50.7122	1.94001e-51
cg01788910	21	43053457	-	CBS	ENSG00000160199.14	21	42974510	PKNOX1	0.0946899	-0.977353	-14.7816	-46.3306	4.67067e-47
cg01797371	3	195851368	-		ENSG00000215837.7	3	195658096	SDHAP2	0.105484	-2.30669	-15.6952	-51.784	1.64445e-52
cg01797450	6	167734079	+		ENSG00000130396.20	6	167826922	AFDN	0.179006	3.09075	21.3419	-90.6954	2.01671e-91
cg01799856	17	39638081	-	STARD3	ENSG00000131771.14	17	39626740	PPP1R1B	0.0918871	-2.40188	-14.5387	-44.9245	1.18989e-45
cg01804679	1	32241701	+	MTMR9L	ENSG00000220785.7	1	32231658	MTMR9LP	0.0746368	-4.02209	-12.9805	-36.3577	4.3879e-37
cg01806741	6	1526836	-		ENSG00000272279.1	6	1528364	AL512329.2	0.08198	-0.795479	-13.6583	-39.9864	1.03193e-40
cg01811187	17	50560083	+	CACNA1G	ENSG00000006282.21	17	50543058	SPATA20	0.174455	-14.7836	-21.0107	-88.191	6.44121e-89
cg01813171	6	29794232	-	HCG4	ENSG00000281831.1	6	29871895	AL645929.2	0.12359	1.67451	17.1635	-61.0734	8.4449e-62
cg01813171	6	29794232	-	HCG4	ENSG00000285799.1	6	29849550	AL645929.3	0.157343	1.99543	19.75	-78.8924	1.28107e-79
cg01815076	6	8435734	+	SLC35B3	ENSG00000285219.1	6	8435568	AL591485.1	0.0898505	-2.41262	-14.3606	-43.9053	1.24362e-44
cg01821018	1	58577607	-	TACSTD2	ENSG00000283445.1	1	58715609	AL136985.3	0.209692	-0.631886	-23.543	-107.944	1.1374e-108
cg01821018	1	58577607	-	TACSTD2	ENSG00000184292.6	1	58575423	TACSTD2	0.251102	-2.42803	-26.4657	-132.287	5.15828e-133
cg01828661	1	16644898	+	MST1P2	ENSG00000215908.10	1	16618253	CROCCP2	0.125197	4.7377	17.2907	-61.9071	1.23863e-62
cg01828661	1	16644898	+	MST1P2	ENSG00000219481.10	1	16562319	NBPF1	0.0858763	3.70777	14.0089	-41.9225	1.19528e-42
cg01831904	17	30576491	-	LRRC37B2	ENSG00000214719.12	17	30576464	AC005562.1	0.118043	-0.0506928	-16.7211	-58.2082	6.19205e-59
cg01831904	17	30576491	-	LRRC37B2	ENSG00000231421.7	17	30573471	AC011840.1	0.0769052	-0.0281246	-13.1924	-37.4759	3.34302e-38
cg01833222	3	49125019	+	LAMB2	ENSG00000172037.14	3	49121114	LAMB2	0.0756248	6.25281	13.0731	-36.8444	1.43085e-37
cg01834979	12	57726134	+	AGAP2;LOC100130776	ENSG00000255737.2	12	57726271	AGAP2-AS1	0.0828605	-1.6815	-13.7381	-40.4233	3.77346e-41
cg01839639	16	152542	+	HBZ	ENSG00000130656.5	16	142728	HBZ	0.100674	11.4101	15.2922	-49.3463	4.50498e-50
cg01840965	22	32205666	+	RFPL2	ENSG00000273325.1	22	32284683	AL008723.2	0.0752641	-0.795605	-13.0393	-36.6667	2.15428e-37
cg01840965	22	32205666	+	RFPL2	ENSG00000214076.3	22	32269381	CPSF1P1	0.10357	-3.03265	-15.5356	-50.8128	1.53904e-51
cg01840965	22	32205666	+	RFPL2	ENSG00000242082.2	22	32205115	SLC5A4-AS1	0.1199	-4.03064	-16.8699	-59.1659	6.82534e-60
cg01842774	14	106350253	-		ENSG00000231475.3	14	106349283	IGHV4-31	0.073601	8.52686	12.8829	-35.848	1.41906e-36
cg01843034	6	37536139	-		ENSG00000227920.2	6	37545145	AL353597.1	0.314751	3.27276	30.9762	-172.405	3.93521e-173
cg01843034	6	37536139	-		ENSG00000279942.1	6	37567716	AL353597.3	0.475071	14.3376	43.4808	-292.459	3.47652e-293
cg01843034	6	37536139	-		ENSG00000198937.9	6	37482938	CCDC167	0.205005	-3.35217	-23.2097	-105.268	5.40005e-106
cg01843034	6	37536139	-		ENSG00000204110.6	6	37507348	LINC02520	0.169296	1.22678	20.6334	-85.3683	4.283e-86
cg01847344	21	44509692	-	C21orf29	ENSG00000228709.1	21	44485577	LINC02575	0.0800197	0.969974	13.4796	-39.0151	9.65849e-40
cg01847344	21	44509692	-	C21orf29	ENSG00000235890.2	21	44506807	TSPEAR-AS1	0.108624	2.27191	15.9552	-53.3825	4.14479e-54
cg01847344	21	44509692	-	C21orf29	ENSG00000182912.6	21	44517216	TSPEAR-AS2	0.0777034	2.03899	13.2664	-37.8699	1.34936e-38
cg01848457	12	104304204	+	EID3;TXNRD1	ENSG00000255150.2	12	104303739	EID3	0.0776255	-1.04329	-13.2592	-37.8314	1.4743e-38
cg01849085	7	64045432	+	ZNF727	ENSG00000214652.6	7	64045434	ZNF727	0.136498	-1.48466	-18.1719	-67.8088	1.55298e-68
cg01854967	2	868259	-		ENSG00000237667.6	2	779840	LINC01115	0.321329	-0.289878	-31.4495	-176.758	1.74653e-177
cg01861377	19	281444	-	PPAP2C	ENSG00000141934.10	19	281040	PLPP2	0.0957409	1.5288	14.8721	-46.8589	1.38381e-47
cg01864468	6	28895650	+		ENSG00000204713.11	6	28903002	TRIM27	0.180433	1.21455	21.4454	-91.4834	3.28585e-92
cg01878807	14	23953158	+	DHRS4;C14orf167	ENSG00000215256.3	14	23938731	DHRS4-AS1	0.101714	-1.89894	-15.3799	-49.8727	1.34062e-50
cg01878807	14	23953158	+	DHRS4;C14orf167	ENSG00000187630.17	14	23969874	DHRS4L2	0.083218	-2.05292	-13.7703	-40.6007	2.50776e-41
cg01882395	17	45640443	+	C17orf69	ENSG00000285668.1	17	45586452	AC126544.2	0.163223	25.705	20.1862	-82.0667	8.57719e-83
cg01882395	17	45640443	+	C17orf69	ENSG00000264070.1	17	45585871	DND1P1	0.0733304	-6.22274	-12.8573	-35.7149	1.92796e-36
cg01882395	17	45640443	+	C17orf69	ENSG00000204650.14	17	45620328	LINC02210	0.142776	11.5414	18.653	-71.1192	7.60036e-72
cg01882395	17	45640443	+	C17orf69	ENSG00000214425.7	17	45506741	LRRC37A4P	0.177244	-35.5242	-21.2138	-89.7242	1.88692e-90
cg01882395	17	45640443	+	C17orf69	ENSG00000263503.1	17	45600869	MAPK8IP1P2	0.147979	31.5326	19.0478	-73.8811	1.31494e-74
cg01883662	3	196338417	-	TM4SF19	ENSG00000145107.15	3	196319342	TM4SF19	0.122246	-5.63183	-17.0569	-60.3778	4.19028e-61
cg01889448	6	32668093	+	HLA-DQB1	ENSG00000196735.11	6	32628179	HLA-DQA1	0.168892	3.27941	20.6037	-85.1479	7.11365e-86
cg01889448	6	32668093	+	HLA-DQB1	ENSG00000179344.16	6	32659467	HLA-DQB1	0.168018	5.27762	20.5395	-84.6715	2.13083e-85
cg01889448	6	32668093	+	HLA-DQB1	ENSG00000232629.9	6	32756098	HLA-DQB2	0.09051	-4.42219	-14.4184	-44.2351	5.8198e-45
cg01889448	6	32668093	+	HLA-DQB1	ENSG00000198502.6	6	32517353	HLA-DRB5	0.123495	-5.00095	-17.156	-61.0243	9.45607e-62
cg01890435	5	442269	+	EXOC3;C5orf55	ENSG00000180104.16	5	443175	EXOC3	0.0947436	2.28607	14.7863	-46.3576	4.3894e-47
cg01897156	16	88186707	+		ENSG00000261327.4	16	88177298	AC134312.5	0.177149	-1.72757	-21.2069	-89.6718	2.12935e-90
cg01904812	1	17419843	+	RCC2	ENSG00000276747.1	1	17372196	PADI6	0.113577	-2.51462	-16.3604	-55.914	1.21887e-56
cg01908508	2	87342018	+		ENSG00000231259.5	2	87031815	AC125232.1	0.0793302	-2.60611	-13.4164	-38.6739	2.11873e-39
cg01915885	6	30032409	+	NCRNA00171	ENSG00000237669.1	6	30006121	AL671277.2	0.108965	2.73222	15.9832	-53.5561	2.77905e-54
cg01915885	6	30032409	+	NCRNA00171	ENSG00000181126.13	6	29790954	HLA-V	0.181686	-7.89568	-21.5363	-92.1768	6.65647e-93
cg01917048	12	132262658	+	GALNT9	ENSG00000182870.13	12	132196372	GALNT9	0.114058	-1.99111	-16.3995	-56.1607	6.90787e-57
cg01922891	16	4664645	+	MGRN1	ENSG00000102858.13	16	4616493	MGRN1	0.106403	-3.54183	-15.7716	-52.2517	5.60205e-53
cg01929239	2	113588640	+	WASH2P	ENSG00000279267.1	2	113605867	AL078621.3	0.0864365	5.24573	14.0588	-42.2016	6.2869e-43
cg01929239	2	113588640	+	WASH2P	ENSG00000236397.3	2	113599036	DDX11L2	0.23005	26.6115	24.9833	-119.752	1.77123e-120
cg01929239	2	113588640	+	WASH2P	ENSG00000240356.6	2	113610502	RPL23AP7	0.166467	14.1488	20.4255	-83.8275	1.48776e-84
cg01929239	2	113588640	+	WASH2P	ENSG00000146556.14	2	113588550	WASH2P	0.194554	-8.7696	-22.4632	-99.355	4.41547e-100
cg01932247	12	118063426	-		ENSG00000176834.14	12	118063593	VSIG10	0.175843	-3.47223	-21.1119	-88.9535	1.11299e-89
cg01932247	12	118063426	-		ENSG00000176871.8	12	118032694	WSB2	0.0890151	-0.943308	-14.2871	-43.4878	3.25204e-44
cg01934064	17	45986875	+	MAPT	ENSG00000262539.1	17	46259551	AC005829.2	0.079737	1.79991	13.4537	-38.8752	1.33293e-39
cg01934064	17	45986875	+	MAPT	ENSG00000285668.1	17	45586452	AC126544.2	0.156473	16.7971	19.6852	-78.4244	3.76385e-79
cg01934064	17	45986875	+	MAPT	ENSG00000214401.4	17	46193576	KANSL1-AS1	0.175971	22.0259	21.1212	-89.0237	9.46843e-90
cg01934064	17	45986875	+	MAPT	ENSG00000204650.14	17	45620328	LINC02210	0.135526	7.50465	18.0969	-67.2981	5.03346e-68
cg01934064	17	45986875	+	MAPT	ENSG00000176681.14	17	46292733	LRRC37A	0.155902	13.0047	19.6426	-78.1175	7.62967e-79
cg01934064	17	45986875	+	MAPT	ENSG00000214425.7	17	45506741	LRRC37A4P	0.163139	-22.746	-20.18	-82.021	9.52827e-83
cg01934064	17	45986875	+	MAPT	ENSG00000262500.1	17	46243606	MAPK8IP1P1	0.135988	5.62138	18.1326	-67.5406	2.88008e-68
cg01934064	17	45986875	+	MAPT	ENSG00000263503.1	17	45600869	MAPK8IP1P2	0.161106	21.9585	20.0296	-80.9215	1.1982e-81
cg01943931	14	72906496	-		ENSG00000080815.19	14	73136418	PSEN1	0.0954817	-0.210451	-14.8498	-46.7286	1.86827e-47
cg01946191	12	54050678	+	HOXC4	ENSG00000198353.8	12	54016931	HOXC4	0.0873563	1.44063	14.1405	-42.66	2.18784e-43
cg01951420	3	121834973	+	IQCB1;EAF2	ENSG00000173226.17	3	121769761	IQCB1	0.101104	1.32733	15.3284	-49.5637	2.73086e-50
cg01951420	3	121834973	+	IQCB1;EAF2	ENSG00000163406.11	3	121894401	SLC15A2	0.0774873	-1.71219	-13.2464	-37.7632	1.72521e-38
cg01952989	7	1946698	-	MAD1L1	ENSG00000002822.15	7	1815793	MAD1L1	0.0882031	-1.37498	-14.2155	-43.0824	8.27174e-44
cg01959123	15	64905376	+		ENSG00000166839.17	15	64911902	ANKDD1A	0.242502	7.7923	25.8605	-127.125	7.49325e-128
cg01962969	21	36069805	-	CBR1	ENSG00000159228.13	21	36069941	CBR1	0.202699	-8.08367	-23.0454	-103.957	1.10488e-104
cg01966334	2	127620858	+	MYO7B	ENSG00000072163.19	2	127638381	LIMS2	0.099746	-1.21917	-15.2137	-48.8775	1.32583e-49
cg01966334	2	127620858	+	MYO7B	ENSG00000169994.18	2	127535802	MYO7B	0.11194	-1.77305	-16.2271	-55.076	8.39411e-56
cg01971370	3	195719715	+	MUC20	ENSG00000224769.1	3	195614947	MUC20P1	0.169503	6.89056	20.6485	-85.481	3.30348e-86
cg01971370	3	195719715	+	MUC20	ENSG00000215837.7	3	195658096	SDHAP2	0.163805	7.06886	20.2292	-82.3822	4.1477e-83
cg01971370	3	195719715	+	MUC20	ENSG00000283426.1	3	195701618	SMBD1P	0.178832	4.77948	21.3293	-90.5996	2.51404e-91
cg01973410	5	180981812	+		ENSG00000168903.8	5	180988845	BTNL3	0.112764	-7.10974	-16.2943	-55.4976	3.18014e-56
cg01973410	5	180981812	+		ENSG00000113303.11	5	180899077	BTNL8	0.394151	4.07238	36.8653	-227.932	1.16827e-228
cg01973410	5	180981812	+		ENSG00000165810.17	5	181040225	BTNL9	0.144848	1.60525	18.8106	-72.2169	6.06916e-73
cg01982166	6	31180828	-		ENSG00000272501.1	6	31195200	AL662844.4	0.115737	0.55036	16.5354	-57.0223	9.49962e-58
cg01982166	6	31180828	-		ENSG00000204528.3	6	31173735	PSORS1C3	0.0822306	-0.324892	-13.681	-40.1106	7.75088e-41
cg01988009	19	50378251	-	NR1H2	ENSG00000131401.11	19	50333796	NAPSB	0.187943	15.6188	21.9882	-95.6532	2.22232e-96
cg01990102	17	48569081	+	HOXB3	ENSG00000173917.10	17	48540894	HOXB2	0.192996	6.11105	22.3514	-98.4798	3.31263e-99
cg01990102	17	48569081	+	HOXB3	ENSG00000120093.11	17	48548870	HOXB3	0.15195	4.12675	19.3468	-75.9996	1.00097e-76
cg01990102	17	48569081	+	HOXB3	ENSG00000182742.6	17	48575507	HOXB4	0.109693	3.03454	16.0431	-53.9276	1.18151e-54
cg01990102	17	48569081	+	HOXB3	ENSG00000230148.8	17	48543551	HOXB-AS1	0.174291	4.68557	20.9988	-88.1011	7.92312e-89
cg01990695	6	168016059	+		ENSG00000229921.6	6	167992822	KIF25-AS1	0.0963506	-0.904944	-14.9244	-47.1657	6.82875e-48
cg01992765	21	44202609	-		ENSG00000160223.17	21	44217014	ICOSLG	0.091148	26.4107	14.4743	-44.5543	2.79031e-45
cg01993952	8	17697394	+	MTUS1	ENSG00000129422.14	8	17643795	MTUS1	0.0740594	-2.17419	-12.9261	-36.0735	8.44308e-37
cg01997813	2	241771523	+		ENSG00000180902.18	2	241734602	D2HGDH	0.100551	-1.84336	-15.2818	-49.2844	5.19504e-50
cg02002400	10	38402634	-	CDC10L	ENSG00000099251.14	10	38356380	HSD17B7P2	0.222485	-6.85248	-24.4492	-115.329	4.69313e-116
cg02012379	Y	20756007	-	RPS4Y2	ENSG00000198692.10	Y	20575776	EIF1AY	0.113472	-4.13921	-16.3519	-55.8602	1.3796e-56
cg02012379	Y	20756007	-	RPS4Y2	ENSG00000280969.1	Y	20756164	RPS4Y2	0.111471	-0.823665	-16.1888	-54.8362	1.45827e-55
cg02016903	16	2843716	+	TMPRSS8	ENSG00000172460.16	16	2839568	PRSS30P	0.145376	-5.31686	-18.8507	-72.4972	3.18265e-73
cg02017155	19	35358490	+	FFAR3	ENSG00000185897.6	19	35358460	FFAR3	0.0875595	-3.98081	-14.1585	-42.7613	1.73245e-43
cg02018176	4	1370724	+	KIAA1530	ENSG00000196810.4	4	1249300	CTBP1-DT	0.0855552	2.1074	13.9802	-41.7627	1.72699e-42
cg02025737	15	33092549	+		ENSG00000248905.8	15	32765545	FMN1	0.26589	-14.0744	-27.5068	-141.301	4.99678e-142
cg02033694	16	29285475	-		ENSG00000277999.1	16	29272220	AC009093.6	0.0813569	1.97787	13.6017	-39.6774	2.10178e-40
cg02042467	16	74664672	+	RFWD3	ENSG00000168411.14	16	74621399	RFWD3	0.07404	-1.23572	-12.9243	-36.0639	8.63092e-37
cg02043791	8	38465110	-	FGFR1	ENSG00000077782.20	8	38400215	FGFR1	0.134608	-5.33747	-18.0259	-66.8162	1.52677e-67
cg02049979	8	8860555	-	MFHAS1	ENSG00000147324.11	8	8783354	MFHAS1	0.0871795	-3.59241	-14.1248	-42.5718	2.68036e-43
cg02050232	16	29285292	-		ENSG00000277999.1	16	29272220	AC009093.6	0.115886	1.88639	16.5475	-57.0991	7.96063e-58
cg02051290	22	42571974	+	SERHL2	ENSG00000189306.11	22	42508344	RRP7A	0.31382	-6.38676	-30.9094	-171.792	1.61291e-172
cg02056751	11	2299416	+	C11orf21	ENSG00000064201.15	11	2301997	TSPAN32	0.0847325	-3.06085	-13.9066	-41.3533	4.43255e-42
cg02059867	17	40178370	-	RAPGEFL1	ENSG00000108352.12	17	40177010	RAPGEFL1	0.0869627	2.61574	14.1056	-42.4638	3.43742e-43
cg02065148	4	1169831	+	SPON2	ENSG00000159674.12	4	1166932	SPON2	0.0985643	-7.86474	-15.1134	-48.281	5.2356e-49
cg02069150	12	9404401	+		ENSG00000214776.12	12	9480608	AC092821.1	0.0758429	-0.625292	-13.0934	-36.9519	1.11711e-37
cg02069150	12	9404401	+		ENSG00000214826.5	12	9418673	DDX12P	0.114714	-1.01395	-16.4526	-56.4971	3.18364e-57
cg02082342	11	124752476	+	VSIG2	ENSG00000019102.12	11	124747474	VSIG2	0.114715	-1.54027	-16.4527	-56.4976	3.17992e-57
cg02082843	14	91873250	-	FBLN5	ENSG00000140092.14	14	91869412	FBLN5	0.106025	-6.46778	-15.7402	-52.059	8.7289e-53
cg02082929	2	108452476	+	GCC2	ENSG00000135968.20	2	108448561	GCC2	0.287961	2.65163	29.0659	-155.091	8.11128e-156
cg02086839	8	143321268	-	TOP1MT	ENSG00000253716.5	8	143280161	MINCR	0.0908544	2.73358	14.4486	-44.4074	3.91384e-45
cg02086866	1	161522875	-	HSPA6	ENSG00000162747.11	1	161623196	FCGR3B	0.162919	-3.2953	-20.1638	-81.9022	1.25248e-82
cg02093176	2	3613348	+	COLEC11	ENSG00000118004.17	2	3594832	COLEC11	0.113373	0.682135	16.3438	-55.8095	1.55052e-56
cg02097014	1	203187245	-	CHI3L1	ENSG00000133048.13	1	203178931	CHI3L1	0.123241	-17.2557	-17.1359	-60.8926	1.28045e-61
cg02097014	1	203187245	-	CHI3L1	ENSG00000133055.9	1	203167811	MYBPH	0.10286	-12.7422	-15.4761	-50.4528	3.52505e-51
cg02100629	10	70133003	-	AIFM2	ENSG00000042286.15	10	70098223	AIFM2	0.110552	3.01045	16.1136	-54.3663	4.30228e-55
cg02100629	10	70133003	-	AIFM2	ENSG00000180817.12	10	70202835	PPA1	0.127533	-4.34853	-17.4745	-63.1208	7.5726e-64
cg02104434	1	247531103	-	LOC148824;OR2C3	ENSG00000284824.1	1	247524679	GCSAML-AS1	0.199559	-0.599542	-22.8213	-102.177	6.65056e-103
cg02104434	1	247531103	-	LOC148824;OR2C3	ENSG00000196242.9	1	247524677	OR2C3	0.25452	-0.932824	-26.7062	-134.355	4.41789e-135
cg02105152	18	14747928	+	ANKRD30B	ENSG00000265787.2	18	14337423	CYP4F35P	0.0783998	-2.82634	-13.3308	-38.2139	6.11057e-39
cg02109162	15	99106237	+	SYNM	ENSG00000182253.14	15	99098217	SYNM	0.0962797	7.41546	14.9183	-47.13	7.41304e-48
cg02115394	13	114234692	+	CDC16	ENSG00000130177.16	13	114234887	CDC16	0.0839178	-2.53382	-13.8334	-40.9484	1.12622e-41
cg02128979	17	76686134	-	MXRA7	ENSG00000070526.15	17	76624761	ST6GALNAC1	0.0748781	-7.16425	-13.0031	-36.4765	3.33773e-37
cg02133140	8	2130261	+	MYOM2	ENSG00000036448.10	8	2045046	MYOM2	0.145926	-23.4487	-18.8924	-72.7893	1.6244e-73
cg02140963	5	141366594	-	PCDHGA4;PCDHGA2;PCDHGA5;PCDHGB2;PCDHGA1;PCDHGB1;PCDHGA3	ENSG00000204956.5	5	141330571	PCDHGA1	0.0764456	4.91997	13.1497	-37.2491	5.63481e-38
cg02140963	5	141366594	-	PCDHGA4;PCDHGA2;PCDHGA5;PCDHGB2;PCDHGA1;PCDHGB1;PCDHGA3	ENSG00000253846.2	5	141412987	PCDHGA10	0.0833235	5.41294	13.7799	-40.6532	2.22254e-41
cg02140963	5	141366594	-	PCDHGA4;PCDHGA2;PCDHGA5;PCDHGB2;PCDHGA1;PCDHGB1;PCDHGA3	ENSG00000253873.6	5	141421047	PCDHGA11	0.0815188	5.17309	13.6164	-39.7577	1.747e-40
cg02140963	5	141366594	-	PCDHGA4;PCDHGA2;PCDHGA5;PCDHGB2;PCDHGA1;PCDHGB1;PCDHGA3	ENSG00000253159.3	5	141430507	PCDHGA12	0.0764762	5.0203	13.1525	-37.2642	5.44286e-38
cg02140963	5	141366594	-	PCDHGA4;PCDHGA2;PCDHGA5;PCDHGB2;PCDHGA1;PCDHGB1;PCDHGA3	ENSG00000081853.15	5	141338760	PCDHGA2	0.0780927	5.03873	13.3024	-38.0622	8.66582e-39
cg02140963	5	141366594	-	PCDHGA4;PCDHGA2;PCDHGA5;PCDHGB2;PCDHGA1;PCDHGB1;PCDHGA3	ENSG00000254245.2	5	141343829	PCDHGA3	0.0774195	5.01704	13.2401	-37.7297	1.86348e-38
cg02140963	5	141366594	-	PCDHGA4;PCDHGA2;PCDHGA5;PCDHGB2;PCDHGA1;PCDHGB1;PCDHGA3	ENSG00000262576.3	5	141355021	PCDHGA4	0.0780637	5.04606	13.2997	-38.0479	8.95642e-39
cg02140963	5	141366594	-	PCDHGA4;PCDHGA2;PCDHGA5;PCDHGB2;PCDHGA1;PCDHGB1;PCDHGA3	ENSG00000253485.2	5	141364232	PCDHGA5	0.0776814	5.0279	13.2644	-37.859	1.38358e-38
cg02140963	5	141366594	-	PCDHGA4;PCDHGA2;PCDHGA5;PCDHGB2;PCDHGA1;PCDHGB1;PCDHGA3	ENSG00000253731.2	5	141373914	PCDHGA6	0.0849234	5.28911	13.9237	-41.4483	3.56178e-42
cg02140963	5	141366594	-	PCDHGA4;PCDHGA2;PCDHGA5;PCDHGB2;PCDHGA1;PCDHGB1;PCDHGA3	ENSG00000253537.3	5	141382739	PCDHGA7	0.085656	5.33661	13.9892	-41.8129	1.53866e-42
cg02140963	5	141366594	-	PCDHGA4;PCDHGA2;PCDHGA5;PCDHGB2;PCDHGA1;PCDHGB1;PCDHGA3	ENSG00000253767.2	5	141390157	PCDHGA8	0.0800062	5.10961	13.4784	-39.0084	9.80866e-40
cg02140963	5	141366594	-	PCDHGA4;PCDHGA2;PCDHGA5;PCDHGB2;PCDHGA1;PCDHGB1;PCDHGA3	ENSG00000261934.2	5	141402932	PCDHGA9	0.0795594	5.11107	13.4375	-38.7873	1.63196e-39
cg02140963	5	141366594	-	PCDHGA4;PCDHGA2;PCDHGA5;PCDHGB2;PCDHGA1;PCDHGB1;PCDHGA3	ENSG00000254221.2	5	141350102	PCDHGB1	0.078202	5.03045	13.3125	-38.1162	7.65271e-39
cg02140963	5	141366594	-	PCDHGA4;PCDHGA2;PCDHGA5;PCDHGB2;PCDHGA1;PCDHGB1;PCDHGA3	ENSG00000253910.2	5	141360042	PCDHGB2	0.0748289	4.93677	12.9985	-36.4523	3.52912e-37
cg02140963	5	141366594	-	PCDHGA4;PCDHGA2;PCDHGA5;PCDHGB2;PCDHGA1;PCDHGB1;PCDHGA3	ENSG00000262209.3	5	141370242	PCDHGB3	0.0790946	5.0841	13.3948	-38.5574	2.77094e-39
cg02140963	5	141366594	-	PCDHGA4;PCDHGA2;PCDHGA5;PCDHGB2;PCDHGA1;PCDHGB1;PCDHGA3	ENSG00000253953.2	5	141387698	PCDHGB4	0.0834295	5.23596	13.7894	-40.7058	1.96885e-41
cg02140963	5	141366594	-	PCDHGA4;PCDHGA2;PCDHGA5;PCDHGB2;PCDHGA1;PCDHGB1;PCDHGA3	ENSG00000253305.2	5	141408021	PCDHGB6	0.0882545	5.61903	14.22	-43.1081	7.79684e-44
cg02140963	5	141366594	-	PCDHGA4;PCDHGA2;PCDHGA5;PCDHGB2;PCDHGA1;PCDHGB1;PCDHGA3	ENSG00000254122.2	5	141417645	PCDHGB7	0.0798905	5.11673	13.4678	-38.9511	1.1191e-39
cg02140963	5	141366594	-	PCDHGA4;PCDHGA2;PCDHGA5;PCDHGB2;PCDHGA1;PCDHGB1;PCDHGA3	ENSG00000242419.5	5	141484997	PCDHGC4	0.0775333	5.03027	13.2507	-37.7859	1.63724e-38
cg02140963	5	141366594	-	PCDHGA4;PCDHGA2;PCDHGA5;PCDHGB2;PCDHGA1;PCDHGB1;PCDHGA3	ENSG00000240764.3	5	141489121	PCDHGC5	0.0773487	5.0732	13.2336	-37.6948	2.01949e-38
cg02141208	10	79560866	-	SFTPA2	ENSG00000188199.10	10	79703227	NUTM2B	0.0786954	-0.811426	-13.358	-38.36	4.36509e-39
cg02141208	10	79560866	-	SFTPA2	ENSG00000225484.6	10	79663088	NUTM2B-AS1	0.0846568	-0.864438	-13.8998	-41.3157	4.83348e-42
cg02144874	2	238138694	+	KLHL30	ENSG00000168427.9	2	238138668	KLHL30	0.0935765	-2.65414	-14.6854	-45.7715	1.69223e-46
cg02147617	3	45031970	-	CLEC3B	ENSG00000163815.6	3	45001548	CLEC3B	0.123294	-5.34098	-17.1401	-60.9203	1.20138e-61
cg02148426	7	32761655	-		ENSG00000229358.3	7	32580949	DPY19L1P1	0.113359	2.34925	16.3426	-55.8021	1.57726e-56
cg02148426	7	32761655	-		ENSG00000281332.1	7	32760279	LINC00997	0.189973	3.59598	22.1342	-96.7865	1.6348e-97
cg02148426	7	32761655	-		ENSG00000237004.4	7	32728569	ZNRF2P1	0.0772104	0.878912	13.2207	-37.6265	2.36342e-38
cg02148654	7	157503464	+		ENSG00000155093.19	7	157539056	PTPRN2	0.0845654	-3.65579	-13.8916	-41.2703	5.3668e-42
cg02149965	6	30915425	+	VARS2	ENSG00000137411.17	6	30908242	VARS2	0.157285	-3.19169	-19.7457	-78.8609	1.37759e-79
cg02151632	8	23452618	-	ENTPD4	ENSG00000197217.13	8	23385783	ENTPD4	0.0752052	0.479085	13.0338	-36.6377	2.30316e-37
cg02152351	6	8436062	+	SLC35B3	ENSG00000285219.1	6	8435568	AL591485.1	0.108457	-1.67712	-15.9414	-53.297	5.04706e-54
cg02153340	1	155232882	+		ENSG00000160766.14	1	155213821	GBAP1	0.0754683	2.48549	13.0584	-36.7673	1.70892e-37
cg02155558	15	43329749	+	ADAL;LCMT2	ENSG00000168806.7	15	43323649	LCMT2	0.100765	-1.03688	-15.2999	-49.3925	4.05047e-50
cg02157626	6	29680958	-		ENSG00000230795.3	6	29926459	HLA-K	0.0973589	1.18247	15.0106	-47.6734	2.12147e-48
cg02157626	6	29680958	-		ENSG00000239257.1	6	29726669	RPL23AP1	0.195149	-1.03262	-22.5058	-99.6896	2.04356e-100
cg02157626	6	29680958	-		ENSG00000204644.9	6	29672392	ZFP57	0.134019	-3.22509	-17.9804	-66.5079	3.10562e-67
cg02161292	5	141442119	+	PCDHGA4;PCDHGA12;PCDHGA11;PCDHGA9;PCDHGA1;PCDHGB1;PCDHGB6;PCDHGB3;PCDHGB7;PCDHGA6;PCDHGA8;PCDHGA10;PCDHGA5;PCDHGB4;PCDHGA3;PCDHGA2;PCDHGB2;PCDHGA7;PCDHGB5	ENSG00000253846.2	5	141412987	PCDHGA10	0.0769273	1.83232	13.1945	-37.4867	3.26034e-38
cg02161292	5	141442119	+	PCDHGA4;PCDHGA12;PCDHGA11;PCDHGA9;PCDHGA1;PCDHGB1;PCDHGB6;PCDHGB3;PCDHGB7;PCDHGA6;PCDHGA8;PCDHGA10;PCDHGA5;PCDHGB4;PCDHGA3;PCDHGA2;PCDHGB2;PCDHGA7;PCDHGB5	ENSG00000253731.2	5	141373914	PCDHGA6	0.0781637	1.78766	13.309	-38.0973	7.99367e-39
cg02161292	5	141442119	+	PCDHGA4;PCDHGA12;PCDHGA11;PCDHGA9;PCDHGA1;PCDHGB1;PCDHGB6;PCDHGB3;PCDHGB7;PCDHGA6;PCDHGA8;PCDHGA10;PCDHGA5;PCDHGB4;PCDHGA3;PCDHGA2;PCDHGB2;PCDHGA7;PCDHGB5	ENSG00000253537.3	5	141382739	PCDHGA7	0.0761988	1.77327	13.1267	-37.1274	7.45811e-38
cg02161292	5	141442119	+	PCDHGA4;PCDHGA12;PCDHGA11;PCDHGA9;PCDHGA1;PCDHGB1;PCDHGB6;PCDHGB3;PCDHGB7;PCDHGA6;PCDHGA8;PCDHGA10;PCDHGA5;PCDHGB4;PCDHGA3;PCDHGA2;PCDHGB2;PCDHGA7;PCDHGB5	ENSG00000253953.2	5	141387698	PCDHGB4	0.0733373	1.72946	12.8579	-35.7183	1.91299e-36
cg02161292	5	141442119	+	PCDHGA4;PCDHGA12;PCDHGA11;PCDHGA9;PCDHGA1;PCDHGB1;PCDHGB6;PCDHGB3;PCDHGB7;PCDHGA6;PCDHGA8;PCDHGA10;PCDHGA5;PCDHGB4;PCDHGA3;PCDHGA2;PCDHGB2;PCDHGA7;PCDHGB5	ENSG00000253305.2	5	141408021	PCDHGB6	0.0757525	1.83402	13.085	-36.9074	1.2378e-37
cg02164442	16	31393779	+	ITGAD	ENSG00000156886.11	16	31393312	ITGAD	0.0768498	-5.07708	-13.1873	-37.4485	3.56056e-38
cg02167203	6	41100813	-	NFYA;LOC221442	ENSG00000161912.18	6	41101022	ADCY10P1	0.22786	-2.32946	-24.8287	-118.467	3.41485e-119
cg02167713	17	81663084	+		ENSG00000214087.8	17	81681174	ARL16	0.0767198	-1.79197	-13.1752	-37.3844	4.12694e-38
cg02169857	2	110212063	-	NCRNA00116	ENSG00000175701.10	2	110211529	MTLN	0.131967	-1.14926	-17.8211	-65.4334	3.68625e-66
cg02175503	12	57936112	+		ENSG00000166896.8	12	57906039	ATP23	0.127514	-12.4137	-17.473	-63.1107	7.74939e-64
cg02176678	2	218711815	-	TTLL4	ENSG00000272555.1	2	218818690	AC009974.1	0.137188	-1.55099	-18.2251	-68.1715	6.73727e-69
cg02176678	2	218711815	-	TTLL4	ENSG00000135929.9	2	218781749	CYP27A1	0.142213	-3.20164	-18.6101	-70.8217	1.50771e-71
cg02184540	6	30055029	-	NCRNA00171	ENSG00000237669.1	6	30006121	AL671277.2	0.100555	1.58048	15.2821	-49.2861	5.17545e-50
cg02184540	6	30055029	-	NCRNA00171	ENSG00000181126.13	6	29790954	HLA-V	0.111693	-3.72783	-16.2069	-54.9492	1.12398e-55
cg02188185	6	30071746	+	RNF39	ENSG00000237669.1	6	30006121	AL671277.2	0.118717	-1.63502	-16.7752	-58.5558	2.78081e-59
cg02188185	6	30071746	+	RNF39	ENSG00000204622.11	6	30005971	HLA-J	0.0969175	2.77546	14.9729	-47.4511	3.5395e-48
cg02188185	6	30071746	+	RNF39	ENSG00000181126.13	6	29790954	HLA-V	0.316338	5.9731	31.0903	-173.452	3.53574e-174
cg02197629	21	13980526	+	C21orf81	ENSG00000215559.8	21	13909574	ANKRD20A11P	0.0777793	-0.433816	-13.2734	-37.9074	1.23776e-38
cg02197629	21	13980526	+	C21orf81	ENSG00000228314.1	21	13843133	CYP4F29P	0.0966154	-2.96806	-14.9471	-47.299	5.02387e-48
cg02198625	20	1619994	-	SIRPB1	ENSG00000101307.15	20	1563521	SIRPB1	0.117899	5.52156	16.7096	-58.1342	7.34203e-59
cg02210151	10	121596526	-	FGFR2	ENSG00000066468.22	10	121478334	FGFR2	0.284094	2.36273	28.792	-152.645	2.26413e-153
cg02212084	6	31353655	+		ENSG00000277402.1	6	31355224	MIR6891	0.078491	-0.515835	-13.3392	-38.259	5.50832e-39
cg02212339	17	3590371	-	TRPV1	ENSG00000083454.22	17	3672199	P2RX5	0.183794	-11.3674	-21.6888	-93.3452	4.51617e-94
cg02214623	5	181244895	+	GNB2L1	ENSG00000248275.1	5	181261212	TRIM52-AS1	0.0968473	-2.74158	-14.9669	-47.4157	3.83968e-48
cg02219949	17	47850025	+	SP6	ENSG00000141294.10	17	47831634	LRRC46	0.133078	-0.946163	-17.9074	-66.0146	9.67046e-67
cg02220481	16	15749771	+	MYH11	ENSG00000263335.1	16	15726674	AF001548.2	0.0964298	6.21693	14.9312	-47.2055	6.22952e-48
cg02220481	16	15749771	+	MYH11	ENSG00000072864.15	16	15643267	NDE1	0.0772612	-3.09748	-13.2255	-37.6515	2.23076e-38
cg02222844	3	48657017	+	CELSR3	ENSG00000008300.17	3	48636463	CELSR3	0.347808	-3.53407	-33.3773	-194.711	1.94628e-195
cg02224138	10	1185178	-	ADARB2	ENSG00000185736.16	10	1177313	ADARB2	0.117857	12.8645	16.7062	-58.1126	7.71593e-59
cg02228329	11	64285656	+	BAD;GPR137	ENSG00000236935.1	11	64325050	AP003774.4	0.0939858	30.2642	14.7208	-45.977	1.05445e-46
cg02228913	17	45980649	-	MAPT	ENSG00000262539.1	17	46259551	AC005829.2	0.165568	-0.328109	-20.3592	-83.3384	4.5875e-84
cg02228913	17	45980649	-	MAPT	ENSG00000285668.1	17	45586452	AC126544.2	0.343277	-3.14737	-33.0446	-191.588	2.58063e-192
cg02228913	17	45980649	-	MAPT	ENSG00000264070.1	17	45585871	DND1P1	0.140748	0.727879	18.4982	-70.0471	8.97224e-71
cg02228913	17	45980649	-	MAPT	ENSG00000214401.4	17	46193576	KANSL1-AS1	0.381682	-4.10369	-35.9099	-218.754	1.76036e-219
cg02228913	17	45980649	-	MAPT	ENSG00000204650.14	17	45620328	LINC02210	0.356282	-1.53931	-34.0031	-200.608	2.46608e-201
cg02228913	17	45980649	-	MAPT	ENSG00000176681.14	17	46292733	LRRC37A	0.331526	-2.39907	-32.1874	-183.588	2.57995e-184
cg02228913	17	45980649	-	MAPT	ENSG00000214425.7	17	45506741	LRRC37A4P	0.520585	5.14022	47.6276	-333.224	0
cg02228913	17	45980649	-	MAPT	ENSG00000262500.1	17	46243606	MAPK8IP1P1	0.347293	-1.13645	-33.3394	-194.355	4.41534e-195
cg02228913	17	45980649	-	MAPT	ENSG00000263503.1	17	45600869	MAPK8IP1P2	0.386264	-4.3013	-36.2594	-222.106	7.84165e-223
cg02237119	7	73842083	-	WBSCR27	ENSG00000106077.18	7	73736094	ABHD11	0.0942836	1.16023	14.7466	-46.1265	7.47262e-47
cg02237119	7	73842083	-	WBSCR27	ENSG00000165171.11	7	73834590	METTL27	0.180937	-2.6575	-21.482	-91.7625	1.72801e-92
cg02243092	8	12113145	-	ZNF705D	ENSG00000270074.1	8	12412827	AC087203.3	0.111243	-0.705953	-16.1702	-54.7196	1.90728e-55
cg02243665	8	144788406	+	ZNF34	ENSG00000161016.17	8	144789765	RPL8	0.077243	-2.0995	-13.2238	-37.6426	2.27745e-38
cg02245810	22	50579002	+	CPT1B;CHKB;CHKB-CPT1B	ENSG00000205560.12	22	50568861	CPT1B	0.102968	5.0029	15.4852	-50.5075	3.10823e-51
cg02246922	6	29375046	-	OR12D3	ENSG00000204713.11	6	28903002	TRIM27	0.075474	0.254636	13.059	-36.7701	1.69781e-37
cg02247863	22	50544985	-		ENSG00000205560.12	22	50568861	CPT1B	0.0791318	-5.29688	-13.3982	-38.5758	2.65579e-39
cg02249657	5	141494197	-	PCDHGA4;PCDHGC3;PCDHGA12;PCDHGA11;PCDHGA9;PCDHGA1;PCDHGB1;PCDHGB6;PCDHGB3;PCDHGB7;PCDHGA6;PCDHGA8;PCDHGA10;PCDHGA5;PCDHGB4;PCDHGC4;PCDHGA3;PCDHGA2;PCDHGA7;PCDHGB2;PCDHGC5;PCDHGB5	ENSG00000253305.2	5	141408021	PCDHGB6	0.0742391	2.61024	12.943	-36.162	6.88704e-37
cg02249911	4	184649521	+	CCDC111;CASP3	ENSG00000151725.12	4	184694085	CENPU	0.0771144	-1.27384	-13.2118	-37.5791	2.63584e-38
cg02250400	8	37841101	-	GPR124	ENSG00000020181.17	8	37784191	ADGRA2	0.0880454	3.83437	14.2016	-43.0037	9.91467e-44
cg02251754	1	28245787	+		ENSG00000130770.18	1	28236109	ATP5IF1	0.127132	-0.776835	-17.443	-62.912	1.22464e-63
cg02253142	15	51756013	+	TMOD2	ENSG00000128872.10	15	51751597	TMOD2	0.227149	-2.45631	-24.7786	-118.051	8.90189e-119
cg02256570	16	68540067	+	ZFP90	ENSG00000184939.16	16	68530090	ZFP90	0.123542	-9.81833	-17.1598	-61.0487	8.93902e-62
cg02262162	3	50841302	+	DOCK3	ENSG00000114738.11	3	50611520	MAPKAPK3	0.0819545	0.417604	13.656	-39.9737	1.06237e-40
cg02264943	11	130915946	+	SNX19	ENSG00000255455.2	11	130866254	AP003486.1	0.0761521	-2.43469	-13.1223	-37.1043	7.86443e-38
cg02264943	11	130915946	+	SNX19	ENSG00000120451.10	11	130875436	SNX19	0.116249	-3.1166	-16.5767	-57.2853	5.18422e-58
cg02267270	6	37648633	-	MDGA1	ENSG00000112139.16	6	37630679	MDGA1	0.383944	8.8031	36.0822	-220.406	3.92782e-221
cg02271895	5	128537264	-	FBN2	ENSG00000138829.12	5	128257909	FBN2	0.110871	-8.35021	-16.1397	-54.5292	2.95674e-55
cg02280912	19	57888726	+	ZNF814	ENSG00000179909.15	19	57697367	ZNF154	0.0841061	-5.76891	-13.8503	-41.0419	9.07988e-42
cg02280912	19	57888726	+	ZNF814	ENSG00000196724.12	19	57921884	ZNF418	0.11089	-5.4369	-16.1413	-54.5391	2.88979e-55
cg02280912	19	57888726	+	ZNF814	ENSG00000083814.13	19	57719751	ZNF671	0.0924427	-2.04425	-14.5871	-45.2029	6.26759e-46
cg02280912	19	57888726	+	ZNF814	ENSG00000204514.10	19	57848731	ZNF814	0.113937	-3.64078	-16.3897	-56.0988	7.96461e-57
cg02286380	17	4717909	+	ARRB2	ENSG00000161905.12	17	4630902	ALOX15	0.134675	8.19935	18.0311	-66.8514	1.408e-67
cg02286380	17	4717909	+	ARRB2	ENSG00000141480.18	17	4710596	ARRB2	0.0782875	-0.931789	-13.3204	-38.1584	6.94355e-39
cg02289754	1	46602963	-	MKNK1	ENSG00000079277.20	1	46557408	MKNK1	0.0895948	2.29388	14.3382	-43.7775	1.66925e-44
cg02295216	16	66551306	-	CKLF;TK2	ENSG00000261656.5	16	66469796	BEAN1-AS1	0.13887	-4.0696	-18.3543	-69.0565	8.7794e-70
cg02295216	16	66551306	-	CKLF;TK2	ENSG00000166548.15	16	66508003	TK2	0.138804	-2.26696	-18.3493	-69.0221	9.50425e-70
cg02296564	16	2817049	+	PRSS21	ENSG00000007038.11	16	2817180	PRSS21	0.528002	-8.06627	-48.3411	-340.228	0
cg02301815	17	46172124	+	KIAA1267	ENSG00000185829.17	17	46516702	ARL17A	0.0934924	-10.0477	-14.6782	-45.7293	1.8649e-46
cg02301815	17	46172124	+	KIAA1267	ENSG00000214401.4	17	46193576	KANSL1-AS1	0.093197	-15.6166	-14.6526	-45.5811	2.62334e-46
cg02301815	17	46172124	+	KIAA1267	ENSG00000238083.7	17	46511511	LRRC37A2	0.091183	-12.2459	-14.4773	-44.5719	2.6799e-45
cg02301920	16	55832977	+	CES1	ENSG00000198848.12	16	55802851	CES1	0.112997	-2.37974	-16.3133	-55.6171	2.41496e-56
cg02301920	16	55832977	+	CES1	ENSG00000228695.10	16	55760566	CES1P1	0.127802	-1.16887	-17.4956	-63.2605	5.48905e-64
cg02304584	6	31683012	-		ENSG00000204428.12	6	31676684	LY6G5C	0.201195	1.18244	22.9381	-103.104	7.87928e-104
cg02320614	16	28370324	-		ENSG00000197165.11	16	28591943	SULT1A2	0.109384	-10.8059	-16.0177	-53.77	1.6983e-54
cg02320614	16	28370324	-		ENSG00000178952.11	16	28842411	TUFM	0.110815	-3.25883	-16.1351	-54.5005	3.15853e-55
cg02329916	7	142749447	-	PRSS1	ENSG00000211764.1	7	142796365	TRBJ2-1	0.0966202	3.07438	14.9475	-47.3014	4.99619e-48
cg02329916	7	142749447	-	PRSS1	ENSG00000211753.4	7	142720660	TRBV28	0.10072	11.5277	15.296	-49.3695	4.27026e-50
cg02329916	7	142749447	-	PRSS1	ENSG00000232869.2	7	142740206	TRBV29-1	0.0790349	4.53954	13.3893	-38.5279	2.96569e-39
cg02331830	8	143934119	+	PLEC1	ENSG00000178209.15	8	143915147	PLEC	0.0918333	1.38007	14.5341	-44.8976	1.26602e-45
cg02331910	1	153627354	+	S100A13;S100A1	ENSG00000272030.1	1	153631438	AL162258.2	0.127674	-1.0404	-17.4856	-63.194	6.39738e-64
cg02331910	1	153627354	+	S100A13;S100A1	ENSG00000189171.14	1	153618787	S100A13	0.0891469	-0.936527	-14.2988	-43.5537	2.79473e-44
cg02336018	7	64037333	+		ENSG00000214652.6	7	64045434	ZNF727	0.0798664	-1.97863	-13.4656	-38.9392	1.15023e-39
cg02336143	5	141389602	+	PCDHGB4;PCDHGA4;PCDHGA6;PCDHGA1;PCDHGA5;PCDHGB1;PCDHGA3;PCDHGA2;PCDHGA7;PCDHGB2;PCDHGB3	ENSG00000253846.2	5	141412987	PCDHGA10	0.0745659	3.00557	12.9738	-36.3228	4.75551e-37
cg02336143	5	141389602	+	PCDHGB4;PCDHGA4;PCDHGA6;PCDHGA1;PCDHGA5;PCDHGB1;PCDHGA3;PCDHGA2;PCDHGA7;PCDHGB2;PCDHGB3	ENSG00000253305.2	5	141408021	PCDHGB6	0.0765481	3.07163	13.1592	-37.2996	5.01602e-38
cg02343008	21	44657811	+	KRTAP12-3;C21orf29	ENSG00000175894.17	21	44497892	TSPEAR	0.0773093	-2.74553	-13.2299	-37.6753	2.112e-38
cg02343254	2	3536372	-		ENSG00000242282.6	2	3531813	AC108488.1	0.249683	-2.03725	-26.3658	-131.431	3.70362e-132
cg02343823	5	150904856	+	ZNF300	ENSG00000145908.12	5	150894392	ZNF300	0.250799	-3.29154	-26.4443	-132.104	7.86745e-133
cg02347904	22	32203608	+	RFPL2	ENSG00000273325.1	22	32284683	AL008723.2	0.0817026	-0.344736	-13.6331	-39.8488	1.41647e-40
cg02347904	22	32203608	+	RFPL2	ENSG00000214076.3	22	32269381	CPSF1P1	0.126274	-1.3926	-17.3755	-62.466	3.42019e-63
cg02347904	22	32203608	+	RFPL2	ENSG00000128253.14	22	32190435	RFPL2	0.0899665	-1.65439	-14.3708	-43.9633	1.08818e-44
cg02347904	22	32203608	+	RFPL2	ENSG00000242082.2	22	32205115	SLC5A4-AS1	0.153853	-1.89881	-19.4894	-77.018	9.59373e-78
cg02351362	17	7624349	+	SHBG	ENSG00000239697.11	17	7549058	TNFSF12	0.109492	-0.489762	-16.0266	-53.8249	1.4966e-54
cg02352685	5	180950616	-	BTNL8	ENSG00000168903.8	5	180988845	BTNL3	0.11967	-6.2253	-16.8515	-59.0468	8.97908e-60
cg02352685	5	180950616	-	BTNL8	ENSG00000113303.11	5	180899077	BTNL8	0.425525	3.5965	39.3365	-251.878	1.3232e-252
cg02352685	5	180950616	-	BTNL8	ENSG00000165810.17	5	181040225	BTNL9	0.131358	1.29932	17.7737	-65.1151	7.67149e-66
cg02354563	5	522247	+	SLC9A3	ENSG00000225138.7	5	473236	SLC9A3-AS1	0.0785035	3.92656	13.3403	-38.2651	5.43064e-39
cg02355653	6	29743052	-	LOC285830	ENSG00000281831.1	6	29871895	AL645929.2	0.148405	-1.12087	-19.0799	-74.1077	7.80321e-75
cg02355653	6	29743052	-	LOC285830	ENSG00000230795.3	6	29926459	HLA-K	0.114441	1.26233	16.4305	-56.3571	4.39443e-57
cg02355653	6	29743052	-	LOC285830	ENSG00000239257.1	6	29726669	RPL23AP1	0.0815403	-0.657238	-13.6184	-39.7683	1.70474e-40
cg02355653	6	29743052	-	LOC285830	ENSG00000204610.13	6	30163206	TRIM15	0.0763274	-0.387307	-13.1386	-37.1908	6.44485e-38
cg02355653	6	29743052	-	LOC285830	ENSG00000204644.9	6	29672392	ZFP57	0.266715	-4.47981	-27.5649	-141.809	1.55147e-142
cg02355809	7	150715626	+	GIMAP1	ENSG00000241134.3	7	150749736	BET1P1	0.104153	0.911118	15.5843	-51.1083	7.79289e-52
cg02355809	7	150715626	+	GIMAP1	ENSG00000213203.3	7	150716606	GIMAP1	0.104299	0.5815	15.5965	-51.1823	6.57258e-52
cg02356786	1	243101713	+	LOC731275	ENSG00000253326.2	1	243054861	AL606534.4	0.105365	-1.15623	-15.6853	-51.7236	1.88972e-52
cg02365303	5	147672934	+	JAKMIP2	ENSG00000176049.16	5	147585438	JAKMIP2	0.0839938	6.99221	13.8402	-40.9861	1.03241e-41
cg02368508	16	11966324	+	TNFRSF17	ENSG00000234719.8	16	11927373	NPIPB2	0.167435	5.57159	20.4966	-84.3537	4.4292e-85
cg02368812	6	3019665	+	NQO2	ENSG00000271361.1	6	3023142	HTATSF1P2	0.104077	-4.45057	-15.5779	-51.0696	8.51904e-52
cg02374984	16	55832929	+	CES1	ENSG00000228695.10	16	55760566	CES1P1	0.157607	-2.94271	-19.7697	-79.0343	9.24007e-80
cg02375289	11	725872	+	EPS8L2	ENSG00000255284.1	11	777578	AP006621.3	0.100038	-8.32063	-15.2384	-49.0249	9.4434e-50
cg02375289	11	725872	+	EPS8L2	ENSG00000279672.1	11	779617	AP006621.5	0.0965232	-9.79254	-14.9392	-47.2526	5.5904e-48
cg02375832	11	62670142	-	C11orf48	ENSG00000149499.11	11	62602218	EML3	0.0999451	-1.0117	-15.2305	-48.9781	1.05177e-49
cg02375832	11	62670142	-	C11orf48	ENSG00000185085.2	11	62646848	INTS5	0.134955	-1.25775	-18.0528	-66.9983	1.00385e-67
cg02375832	11	62670142	-	C11orf48	ENSG00000162194.12	11	62662817	LBHD1	0.0834844	-0.900103	-13.7944	-40.733	1.84918e-41
cg02376887	12	29389285	-		ENSG00000257599.2	12	29389289	OVCH1-AS1	0.143517	-5.22243	-18.7095	-71.5117	3.07819e-72
cg02380802	16	53373895	+		ENSG00000261804.1	16	53373493	AC007342.4	0.180474	-1.57827	-21.4484	-91.5062	3.11758e-92
cg02380802	16	53373895	+		ENSG00000262714.1	16	53386944	AC007342.5	0.243017	-1.98504	-25.8967	-127.433	3.69081e-128
cg02380802	16	53373895	+		ENSG00000279741.1	16	53389886	AC007342.8	0.181741	-1.32131	-21.5402	-92.2069	6.21e-93
cg02380802	16	53373895	+		ENSG00000280027.1	16	53391089	AC007342.9	0.241168	-1.94961	-25.7665	-126.33	4.6825e-127
cg02381385	19	51501933	+	SIGLEC12	ENSG00000254521.6	19	51491357	SIGLEC12	0.0961488	-13.7496	-14.9071	-47.0641	8.62735e-48
cg02382016	16	53372988	+		ENSG00000261804.1	16	53373493	AC007342.4	0.131754	-3.02599	-17.8045	-65.3219	4.76516e-66
cg02382016	16	53372988	+		ENSG00000262714.1	16	53386944	AC007342.5	0.182265	-3.85755	-21.5781	-92.4971	3.18372e-93
cg02382016	16	53372988	+		ENSG00000279741.1	16	53389886	AC007342.8	0.12553	-2.46413	-17.3169	-62.0795	8.32741e-63
cg02382016	16	53372988	+		ENSG00000280027.1	16	53391089	AC007342.9	0.156452	-3.52362	-19.6836	-78.4132	3.8619e-79
cg02386875	17	30600359	+	LRRC37B2	ENSG00000214719.12	17	30576464	AC005562.1	0.104201	0.0938854	15.5883	-51.1327	7.36695e-52
cg02386875	17	30600359	+	LRRC37B2	ENSG00000231421.7	17	30573471	AC011840.1	0.0783189	0.0559471	13.3233	-38.1739	6.69985e-39
cg02387618	5	134117788	-	TCF7	ENSG00000081059.20	5	134114681	TCF7	0.083837	-3.1344	-13.8261	-40.9082	1.23542e-41
cg02389040	6	31683008	-		ENSG00000204428.12	6	31676684	LY6G5C	0.211883	1.1525	23.6985	-109.2	6.30677e-110
cg02390115	1	21440717	+	NBPF3	ENSG00000142794.18	1	21440128	NBPF3	0.0821661	-14.6077	-13.6752	-40.0787	8.34314e-41
cg02411995	16	4801342	-	ROGDI	ENSG00000067836.12	16	4796968	ROGDI	0.0933543	-4.46456	-14.6662	-45.66	2.18763e-46
cg02415014	8	142771157	-	LYNX1	ENSG00000180155.20	8	142771197	LYNX1	0.0753439	-4.5931	-13.0468	-36.706	1.96799e-37
cg02426414	17	18362618	+	SHMT1	ENSG00000176974.20	17	18327860	SHMT1	0.0765241	-5.12006	-13.157	-37.2878	5.15453e-38
cg02428538	16	24845469	-	SLC5A11	ENSG00000158865.12	16	24845841	SLC5A11	0.1341	-8.72075	-17.9866	-66.5501	2.81798e-67
cg02431732	22	42511584	-	SERHL	ENSG00000189306.11	22	42508344	RRP7A	0.164655	-4.97509	-20.2919	-82.8429	1.43576e-83
cg02438481	6	167798719	+		ENSG00000130396.20	6	167826922	AFDN	0.0828665	2.58376	13.7386	-40.4262	3.74785e-41
cg02447462	19	861070	+	CFD	ENSG00000197766.7	19	859643	CFD	0.11045	-2.75438	-16.1052	-54.3141	4.85193e-55
cg02452435	17	73192052	-	COG1	ENSG00000141219.15	17	73232233	C17orf80	0.11771	0.81055	16.6944	-58.0369	9.18553e-59
cg02453146	1	52602914	-	GPX7	ENSG00000116157.6	1	52602371	GPX7	0.106436	-5.06872	-15.7743	-52.2683	5.39125e-53
cg02458000	6	26756121	+		ENSG00000181315.11	6	26634383	ZNF322	0.0943133	-1.40508	-14.7491	-46.1414	7.22088e-47
cg02460141	5	1633282	+	LOC728613	ENSG00000188002.10	5	1598920	AC026412.1	0.0839866	-1.45101	-13.8396	-40.9825	1.04105e-41
cg02461011	15	90234592	+	C15orf58;CIB1	ENSG00000185043.11	15	90229975	CIB1	0.160947	-8.41312	-20.0178	-80.8355	1.46055e-81
cg02462353	19	55038430	-	GP6	ENSG00000022556.16	19	54953130	NLRP2	0.11837	4.83813	16.7474	-58.377	4.19773e-59
cg02464073	21	44929580	+	ITGB2	ENSG00000227039.6	21	44921051	ITGB2-AS1	0.141209	-2.40399	-18.5334	-70.2905	5.12234e-71
cg02469604	X	154304989	+	TKTL1	ENSG00000007350.17	X	154295795	TKTL1	0.266549	-6.01502	-27.5532	-141.707	1.9638e-142
cg02475474	6	29667380	+	MOG	ENSG00000204644.9	6	29672392	ZFP57	0.100053	17.4102	15.2397	-49.0324	9.28014e-50
cg02478793	6	7388235	-	CAGE1	ENSG00000096696.14	6	7541617	DSP	0.189108	3.23753	22.072	-96.3033	4.97448e-97
cg02479782	2	70806023	-		ENSG00000152672.8	2	70808643	CLEC4F	0.1292	2.07012	17.6052	-63.989	1.02557e-64
cg02487331	1	147078917	+		ENSG00000227242.4	1	147019656	NBPF13P	0.338293	1.65581	32.68	-188.178	6.63392e-189
cg02490034	7	130485994	+	MEST	ENSG00000158623.14	7	130506238	COPG2	0.0933989	-4.43719	-14.6701	-45.6824	2.07777e-46
cg02491905	2	10835178	+		ENSG00000271952.1	2	10878269	LINC01954	0.21453	-1.57349	-23.8862	-110.723	1.89388e-111
cg02493740	2	85583620	+	VAMP5	ENSG00000115486.12	2	85544720	GGCX	0.10233	-1.0748	-15.4317	-50.1844	6.54034e-51
cg02496447	16	15158980	+		ENSG00000183793.13	16	15363624	NPIPA5	0.0776751	-3.74878	-13.2638	-37.8559	1.39342e-38
cg02496447	16	15158980	+		ENSG00000188599.17	16	15104312	NPIPP1	0.0816492	1.43269	13.6283	-39.8224	1.50538e-40
cg02504993	6	170394433	-	FAM120B	ENSG00000261003.1	6	170414139	AL008628.1	0.0732754	-0.18346	-12.8521	-35.6879	2.0517e-36
cg02508848	16	68539817	+	ZFP90	ENSG00000184939.16	16	68530090	ZFP90	0.1526	-11.3097	-19.3956	-76.3474	4.49399e-77
cg02512168	16	3113226	-	ZNF205;MGC3771	ENSG00000122386.10	16	3112560	ZNF205	0.109247	-2.229	-16.0064	-53.6999	1.99554e-54
cg02512505	16	56625639	-	MT1E	ENSG00000169715.14	16	56625475	MT1E	0.123018	-32.9524	-17.1182	-60.7772	1.67017e-61
cg02513556	12	9943302	-		ENSG00000188393.8	12	9898673	CLEC2A	0.174518	-0.292017	-21.0153	-88.2257	5.94751e-89
cg02513556	12	9943302	-		ENSG00000225231.1	12	9936579	LINC02470	0.309132	-1.93657	-30.5734	-168.719	1.90845e-169
cg02529760	2	74134161	+		ENSG00000217702.3	2	74123965	AC073263.1	0.114524	-1.99552	-16.4372	-56.3996	3.98514e-57
cg02532700	22	36861361	+	NCF4	ENSG00000100362.13	22	36800684	PVALB	0.147647	-6.26297	-19.0227	-73.7041	1.97653e-74
cg02537142	6	30003789	-	NCRNA00171	ENSG00000230521.1	6	29887294	AL645929.1	0.0772355	-2.91398	-13.2231	-37.6388	2.29702e-38
cg02537142	6	30003789	-	NCRNA00171	ENSG00000281831.1	6	29871895	AL645929.2	0.0996458	4.01689	15.2052	-48.8269	1.48975e-49
cg02537142	6	30003789	-	NCRNA00171	ENSG00000228078.1	6	29934101	HLA-U	0.0954916	-2.81	-14.8506	-46.7335	1.84697e-47
cg02540736	14	100307725	-	SLC25A29;MIR345	ENSG00000197119.13	14	100291116	SLC25A29	0.150779	-6.488	-19.2588	-75.3736	4.23023e-76
cg02551604	5	132496052	+		ENSG00000234290.2	5	132468890	AC116366.1	0.138762	6.50241	18.3461	-69.0001	9.99872e-70
cg02556928	22	36913937	-	CSF2RB	ENSG00000100362.13	22	36800684	PVALB	0.0735004	-2.79781	-12.8733	-35.7985	1.59042e-36
cg02567488	6	32854787	-	PSMB9;TAP1	ENSG00000240065.8	6	32844136	PSMB9	0.128128	-14.6794	-17.5212	-63.4304	3.71199e-64
cg02573566	1	153627002	-	S100A13;S100A1	ENSG00000272030.1	1	153631438	AL162258.2	0.127948	-1.61135	-17.5071	-63.3369	4.60362e-64
cg02573566	1	153627002	-	S100A13;S100A1	ENSG00000189171.14	1	153618787	S100A13	0.100789	-1.54063	-15.3019	-49.4048	3.93773e-50
cg02578312	8	144793213	-	RPL8	ENSG00000161016.17	8	144789765	RPL8	0.114791	-1.08529	-16.4589	-56.5365	2.90755e-57
cg02583091	8	144413496	+	SLC39A4	ENSG00000147804.9	8	144409742	SLC39A4	0.146149	-1.22934	-18.9093	-72.9075	1.23744e-73
cg02589791	7	64495287	-		ENSG00000213640.3	7	64862999	EEF1DP4	0.0799213	0.908318	13.4706	-38.9664	1.08042e-39
cg02592727	19	55063364	+	RDH13	ENSG00000160439.16	19	55039108	RDH13	0.287614	-8.66097	-29.0414	-154.871	1.34511e-155
cg02593884	16	2934572	-	FLYWCH1	ENSG00000059122.16	16	2911937	FLYWCH1	0.136933	-7.81677	-18.2054	-68.0371	9.18155e-69
cg02597199	15	100558623	+		ENSG00000270127.2	15	100547765	AC027020.2	0.173336	4.09355	20.929	-87.5772	2.64755e-88
cg02597199	15	100558623	+		ENSG00000259205.2	15	100553529	PRKXP1	0.108511	1.84768	15.9459	-53.325	4.73173e-54
cg02602007	6	167825383	-	C6orf124	ENSG00000130396.20	6	167826922	AFDN	0.0852069	4.78867	13.9491	-41.5894	2.57411e-42
cg02609775	16	380018	+	TMEM8A	ENSG00000129925.11	16	370788	TMEM8A	0.106081	-4.4981	-15.7448	-52.0876	8.17412e-53
cg02621287	12	11500343	-		ENSG00000247157.6	12	11548030	LINC01252	0.227268	2.06296	24.787	-118.12	7.58105e-119
cg02621287	12	11500343	-		ENSG00000197870.12	12	11265924	PRB3	0.0783147	-0.546387	-13.3229	-38.1719	6.73187e-39
cg02621446	5	1119228	+		ENSG00000113504.21	5	1050384	SLC12A7	0.171967	1.29578	20.8289	-86.8272	1.48865e-87
cg02634327	6	166996353	-		ENSG00000026297.15	6	166929504	RNASET2	0.231515	2.36932	25.0865	-120.613	2.43919e-121
cg02635786	10	114179525	-	TDRD1	ENSG00000095627.9	10	114179270	TDRD1	0.0770593	-1.0725	-13.2067	-37.5519	2.80628e-38
cg02639080	6	28906976	-	TRIM27	ENSG00000204713.11	6	28903002	TRIM27	0.126055	-1.9171	-17.3583	-62.3524	4.44231e-63
cg02642822	17	48589563	-	LOC404266	ENSG00000173917.10	17	48540894	HOXB2	0.0883641	7.83088	14.2297	-43.1628	6.87427e-44
cg02644195	9	122510913	+	OR1J2	ENSG00000234156.2	9	122403407	AL359636.2	0.191924	4.03022	22.2745	-97.8786	1.32257e-98
cg02644195	9	122510913	+	OR1J2	ENSG00000228914.2	9	122607864	OR1H1P	0.119843	0.668386	16.8654	-59.1365	7.30374e-60
cg02644491	21	43053908	+	CBS	ENSG00000160200.17	21	43053191	CBS	0.103511	-2.97047	-15.5307	-50.7828	1.64873e-51
cg02644491	21	43053908	+	CBS	ENSG00000160199.14	21	42974510	PKNOX1	0.0924656	-1.55495	-14.5891	-45.2144	6.10402e-46
cg02649063	16	55760818	+	CES4	ENSG00000198848.12	16	55802851	CES1	0.0749068	2.07364	13.0058	-36.4907	3.23104e-37
cg02652597	2	85584168	+	VAMP5	ENSG00000168899.5	2	85584431	VAMP5	0.0895006	-4.53227	-14.3299	-43.7304	1.86029e-44
cg02655711	22	19175859	+	SLC25A1	ENSG00000070371.16	22	19179473	CLTCL1	0.180106	-2.96537	-21.4217	-91.3026	4.98176e-92
cg02656959	1	21459952	-	NBPF3	ENSG00000142794.18	1	21440128	NBPF3	0.100277	10.2177	15.2586	-49.1458	7.1475e-50
cg02658551	4	186226854	-	KLKB1	ENSG00000145476.16	4	186191567	CYP4V2	0.0753449	2.91229	13.0469	-36.7065	1.96574e-37
cg02658551	4	186226854	-	KLKB1	ENSG00000164344.16	4	186208979	KLKB1	0.103186	3.95693	15.5035	-50.6182	2.40874e-51
cg02660097	11	69099292	-		ENSG00000284713.1	11	69155478	SMIM38	0.121529	1.91996	16.9999	-60.0072	9.83541e-61
cg02665463	17	46579787	-	ARL17A	ENSG00000228696.8	17	46274784	ARL17B	0.0940964	-1.31577	-14.7304	-46.0325	9.27856e-47
cg02665463	17	46579787	-	ARL17A	ENSG00000260075.1	17	46372855	NSFP1	0.159105	-0.965049	-19.8811	-79.8411	1.44186e-80
cg02673002	11	74748271	-	RNF169	ENSG00000278879.1	11	74830574	AP000560.1	0.0807483	-0.167311	-13.5462	-39.3759	4.20871e-40
cg02673002	11	74748271	-	RNF169	ENSG00000166435.15	11	74807739	XRRA1	0.496834	-4.645	-45.4171	-311.496	0
cg02675527	2	113273246	+	PAX8;LOC440839	ENSG00000125618.17	2	113215997	PAX8	0.520246	4.61522	47.5953	-332.906	0
cg02675527	2	113273246	+	PAX8;LOC440839	ENSG00000189223.14	2	113211522	PAX8-AS1	0.554325	12.1154	50.9733	-365.998	0
cg02676175	17	7350400	-	KCTD11;ACAP1	ENSG00000072818.12	17	7336529	ACAP1	0.0941245	0.595666	14.7328	-46.0466	8.98195e-47
cg02680909	6	39931581	-	MOCS1	ENSG00000124615.20	6	39899578	MOCS1	0.107738	4.96107	15.8821	-52.9308	1.17278e-53
cg02683461	5	80628707	+	DHFR	ENSG00000189127.8	5	80556755	ANKRD34B	0.0876295	-4.60432	-14.1647	-42.7962	1.59872e-43
cg02693227	3	130080889	-	ALG1L2	ENSG00000249846.6	3	130112550	LINC02021	0.0794855	0.517234	13.4307	-38.7507	1.77531e-39
cg02696517	15	30903408	+	MTMR15	ENSG00000270015.1	15	30926514	AC087481.3	0.0737319	3.32971	12.8952	-35.9124	1.22361e-36
cg02696517	15	30903408	+	MTMR15	ENSG00000198690.9	15	30903852	FAN1	0.107015	3.34052	15.8223	-52.5625	2.73822e-53
cg02697989	10	1189038	-	ADARB2	ENSG00000185736.16	10	1177313	ADARB2	0.137696	11.1376	18.2642	-68.4387	3.64149e-69
cg02699432	2	86913682	-	RGPD2	ENSG00000187627.15	2	86907953	RGPD1	0.130704	-6.21638	-17.7227	-64.7734	1.68502e-65
cg02699915	11	44095401	+	EXT2	ENSG00000151348.13	11	44095549	EXT2	0.0821137	1.03723	13.6704	-40.0527	8.85769e-41
cg02705681	7	102477852	-	POLR2J	ENSG00000285437.1	7	102562133	POLR2J3	0.0944437	-6.12119	-14.7604	-46.2069	6.20962e-47
cg02705681	7	102477852	-	POLR2J	ENSG00000267368.1	7	102637025	UPK3BL1	0.0971406	-8.09242	-14.992	-47.5634	2.73254e-48
cg02707176	5	141419190	+	PCDHGA4;PCDHGA9;PCDHGA1;PCDHGB1;PCDHGB7;PCDHGB6;PCDHGB3;PCDHGA6;PCDHGA8;PCDHGA10;PCDHGA5;PCDHGB4;PCDHGA3;PCDHGA2;PCDHGB2;PCDHGA7;PCDHGB5	ENSG00000253846.2	5	141412987	PCDHGA10	0.0781367	0.905822	13.3065	-38.0839	8.24298e-39
cg02707176	5	141419190	+	PCDHGA4;PCDHGA9;PCDHGA1;PCDHGB1;PCDHGB7;PCDHGB6;PCDHGB3;PCDHGA6;PCDHGA8;PCDHGA10;PCDHGA5;PCDHGB4;PCDHGA3;PCDHGA2;PCDHGB2;PCDHGA7;PCDHGB5	ENSG00000253873.6	5	141421047	PCDHGA11	0.0751863	0.858531	13.032	-36.6283	2.35326e-37
cg02707176	5	141419190	+	PCDHGA4;PCDHGA9;PCDHGA1;PCDHGB1;PCDHGB7;PCDHGB6;PCDHGB3;PCDHGA6;PCDHGA8;PCDHGA10;PCDHGA5;PCDHGB4;PCDHGA3;PCDHGA2;PCDHGB2;PCDHGA7;PCDHGB5	ENSG00000253767.2	5	141390157	PCDHGA8	0.0732171	0.844693	12.8465	-35.6592	2.19183e-36
cg02707176	5	141419190	+	PCDHGA4;PCDHGA9;PCDHGA1;PCDHGB1;PCDHGB7;PCDHGB6;PCDHGB3;PCDHGA6;PCDHGA8;PCDHGA10;PCDHGA5;PCDHGB4;PCDHGA3;PCDHGA2;PCDHGB2;PCDHGA7;PCDHGB5	ENSG00000253305.2	5	141408021	PCDHGB6	0.0806534	0.928262	13.5376	-39.3289	4.68975e-40
cg02707176	5	141419190	+	PCDHGA4;PCDHGA9;PCDHGA1;PCDHGB1;PCDHGB7;PCDHGB6;PCDHGB3;PCDHGA6;PCDHGA8;PCDHGA10;PCDHGA5;PCDHGB4;PCDHGA3;PCDHGA2;PCDHGB2;PCDHGA7;PCDHGB5	ENSG00000254122.2	5	141417645	PCDHGB7	0.0759006	0.861854	13.0988	-36.9804	1.04624e-37
cg02707176	5	141419190	+	PCDHGA4;PCDHGA9;PCDHGA1;PCDHGB1;PCDHGB7;PCDHGB6;PCDHGB3;PCDHGA6;PCDHGA8;PCDHGA10;PCDHGA5;PCDHGB4;PCDHGA3;PCDHGA2;PCDHGB2;PCDHGA7;PCDHGB5	ENSG00000242419.5	5	141484997	PCDHGC4	0.0736189	0.847048	12.8845	-35.8568	1.3906e-36
cg02707176	5	141419190	+	PCDHGA4;PCDHGA9;PCDHGA1;PCDHGB1;PCDHGB7;PCDHGB6;PCDHGB3;PCDHGA6;PCDHGA8;PCDHGA10;PCDHGA5;PCDHGB4;PCDHGA3;PCDHGA2;PCDHGB2;PCDHGA7;PCDHGB5	ENSG00000240764.3	5	141489121	PCDHGC5	0.0734507	0.854318	12.8686	-35.7741	1.68239e-36
cg02712322	16	15735435	-	MYH11	ENSG00000263065.1	16	15741151	AF001548.1	0.101144	4.39567	15.3318	-49.5841	2.6053e-50
cg02712322	16	15735435	-	MYH11	ENSG00000263335.1	16	15726674	AF001548.2	0.200404	12.3638	22.8817	-102.656	2.21053e-103
cg02712322	16	15735435	-	MYH11	ENSG00000072864.15	16	15643267	NDE1	0.149794	-5.94981	-19.1847	-74.8483	1.41814e-75
cg02715006	5	141423562	+	PCDHGA4;PCDHGA11;PCDHGA9;PCDHGA1;PCDHGB1;PCDHGB6;PCDHGB3;PCDHGB7;PCDHGA6;PCDHGA8;PCDHGA10;PCDHGA5;PCDHGB4;PCDHGA3;PCDHGA2;PCDHGB2;PCDHGA7;PCDHGB5	ENSG00000204956.5	5	141330571	PCDHGA1	0.0972158	2.34782	14.9984	-47.6013	2.50439e-48
cg02715006	5	141423562	+	PCDHGA4;PCDHGA11;PCDHGA9;PCDHGA1;PCDHGB1;PCDHGB6;PCDHGB3;PCDHGB7;PCDHGA6;PCDHGA8;PCDHGA10;PCDHGA5;PCDHGB4;PCDHGA3;PCDHGA2;PCDHGB2;PCDHGA7;PCDHGB5	ENSG00000253846.2	5	141412987	PCDHGA10	0.108278	2.61114	15.9266	-53.2059	6.22447e-54
cg02715006	5	141423562	+	PCDHGA4;PCDHGA11;PCDHGA9;PCDHGA1;PCDHGB1;PCDHGB6;PCDHGB3;PCDHGB7;PCDHGA6;PCDHGA8;PCDHGA10;PCDHGA5;PCDHGB4;PCDHGA3;PCDHGA2;PCDHGB2;PCDHGA7;PCDHGB5	ENSG00000253873.6	5	141421047	PCDHGA11	0.101853	2.44692	15.3916	-49.943	1.1403e-50
cg02715006	5	141423562	+	PCDHGA4;PCDHGA11;PCDHGA9;PCDHGA1;PCDHGB1;PCDHGB6;PCDHGB3;PCDHGB7;PCDHGA6;PCDHGA8;PCDHGA10;PCDHGA5;PCDHGB4;PCDHGA3;PCDHGA2;PCDHGB2;PCDHGA7;PCDHGB5	ENSG00000253159.3	5	141430507	PCDHGA12	0.101246	2.44437	15.3405	-49.6358	2.31304e-50
cg02715006	5	141423562	+	PCDHGA4;PCDHGA11;PCDHGA9;PCDHGA1;PCDHGB1;PCDHGB6;PCDHGB3;PCDHGB7;PCDHGA6;PCDHGA8;PCDHGA10;PCDHGA5;PCDHGB4;PCDHGA3;PCDHGA2;PCDHGB2;PCDHGA7;PCDHGB5	ENSG00000081853.15	5	141338760	PCDHGA2	0.097421	2.38152	15.016	-47.7047	1.97387e-48
cg02715006	5	141423562	+	PCDHGA4;PCDHGA11;PCDHGA9;PCDHGA1;PCDHGB1;PCDHGB6;PCDHGB3;PCDHGB7;PCDHGA6;PCDHGA8;PCDHGA10;PCDHGA5;PCDHGB4;PCDHGA3;PCDHGA2;PCDHGB2;PCDHGA7;PCDHGB5	ENSG00000254245.2	5	141343829	PCDHGA3	0.0988101	2.39847	15.1343	-48.405	3.93505e-49
cg02715006	5	141423562	+	PCDHGA4;PCDHGA11;PCDHGA9;PCDHGA1;PCDHGB1;PCDHGB6;PCDHGB3;PCDHGB7;PCDHGA6;PCDHGA8;PCDHGA10;PCDHGA5;PCDHGB4;PCDHGA3;PCDHGA2;PCDHGB2;PCDHGA7;PCDHGB5	ENSG00000262576.3	5	141355021	PCDHGA4	0.0981556	2.3944	15.0786	-48.0749	8.41527e-49
cg02715006	5	141423562	+	PCDHGA4;PCDHGA11;PCDHGA9;PCDHGA1;PCDHGB1;PCDHGB6;PCDHGB3;PCDHGB7;PCDHGA6;PCDHGA8;PCDHGA10;PCDHGA5;PCDHGB4;PCDHGA3;PCDHGA2;PCDHGB2;PCDHGA7;PCDHGB5	ENSG00000253485.2	5	141364232	PCDHGA5	0.10029	2.41752	15.2598	-49.1525	7.03811e-50
cg02715006	5	141423562	+	PCDHGA4;PCDHGA11;PCDHGA9;PCDHGA1;PCDHGB1;PCDHGB6;PCDHGB3;PCDHGB7;PCDHGA6;PCDHGA8;PCDHGA10;PCDHGA5;PCDHGB4;PCDHGA3;PCDHGA2;PCDHGB2;PCDHGA7;PCDHGB5	ENSG00000253731.2	5	141373914	PCDHGA6	0.104177	2.47894	15.5863	-51.1205	7.57681e-52
cg02715006	5	141423562	+	PCDHGA4;PCDHGA11;PCDHGA9;PCDHGA1;PCDHGB1;PCDHGB6;PCDHGB3;PCDHGB7;PCDHGA6;PCDHGA8;PCDHGA10;PCDHGA5;PCDHGB4;PCDHGA3;PCDHGA2;PCDHGB2;PCDHGA7;PCDHGB5	ENSG00000253537.3	5	141382739	PCDHGA7	0.108795	2.54509	15.9693	-53.4697	3.39073e-54
cg02715006	5	141423562	+	PCDHGA4;PCDHGA11;PCDHGA9;PCDHGA1;PCDHGB1;PCDHGB6;PCDHGB3;PCDHGB7;PCDHGA6;PCDHGA8;PCDHGA10;PCDHGA5;PCDHGB4;PCDHGA3;PCDHGA2;PCDHGB2;PCDHGA7;PCDHGB5	ENSG00000253767.2	5	141390157	PCDHGA8	0.101035	2.42981	15.3226	-49.5289	2.95901e-50
cg02715006	5	141423562	+	PCDHGA4;PCDHGA11;PCDHGA9;PCDHGA1;PCDHGB1;PCDHGB6;PCDHGB3;PCDHGB7;PCDHGA6;PCDHGA8;PCDHGA10;PCDHGA5;PCDHGB4;PCDHGA3;PCDHGA2;PCDHGB2;PCDHGA7;PCDHGB5	ENSG00000261934.2	5	141402932	PCDHGA9	0.0998804	2.42336	15.2251	-48.9454	1.13406e-49
cg02715006	5	141423562	+	PCDHGA4;PCDHGA11;PCDHGA9;PCDHGA1;PCDHGB1;PCDHGB6;PCDHGB3;PCDHGB7;PCDHGA6;PCDHGA8;PCDHGA10;PCDHGA5;PCDHGB4;PCDHGA3;PCDHGA2;PCDHGB2;PCDHGA7;PCDHGB5	ENSG00000254221.2	5	141350102	PCDHGB1	0.0981992	2.38541	15.0823	-48.0969	8.00012e-49
cg02715006	5	141423562	+	PCDHGA4;PCDHGA11;PCDHGA9;PCDHGA1;PCDHGB1;PCDHGB6;PCDHGB3;PCDHGB7;PCDHGA6;PCDHGA8;PCDHGA10;PCDHGA5;PCDHGB4;PCDHGA3;PCDHGA2;PCDHGB2;PCDHGA7;PCDHGB5	ENSG00000253910.2	5	141360042	PCDHGB2	0.0984667	2.39642	15.1051	-48.2318	5.8642e-49
cg02715006	5	141423562	+	PCDHGA4;PCDHGA11;PCDHGA9;PCDHGA1;PCDHGB1;PCDHGB6;PCDHGB3;PCDHGB7;PCDHGA6;PCDHGA8;PCDHGA10;PCDHGA5;PCDHGB4;PCDHGA3;PCDHGA2;PCDHGB2;PCDHGA7;PCDHGB5	ENSG00000262209.3	5	141370242	PCDHGB3	0.100903	2.42998	15.3115	-49.462	3.4511e-50
cg02715006	5	141423562	+	PCDHGA4;PCDHGA11;PCDHGA9;PCDHGA1;PCDHGB1;PCDHGB6;PCDHGB3;PCDHGB7;PCDHGA6;PCDHGA8;PCDHGA10;PCDHGA5;PCDHGB4;PCDHGA3;PCDHGA2;PCDHGB2;PCDHGA7;PCDHGB5	ENSG00000253953.2	5	141387698	PCDHGB4	0.100882	2.43643	15.3097	-49.4515	3.536e-50
cg02715006	5	141423562	+	PCDHGA4;PCDHGA11;PCDHGA9;PCDHGA1;PCDHGB1;PCDHGB6;PCDHGB3;PCDHGB7;PCDHGA6;PCDHGA8;PCDHGA10;PCDHGA5;PCDHGB4;PCDHGA3;PCDHGA2;PCDHGB2;PCDHGA7;PCDHGB5	ENSG00000253305.2	5	141408021	PCDHGB6	0.112025	2.67894	16.2341	-55.1195	7.59458e-56
cg02715006	5	141423562	+	PCDHGA4;PCDHGA11;PCDHGA9;PCDHGA1;PCDHGB1;PCDHGB6;PCDHGB3;PCDHGB7;PCDHGA6;PCDHGA8;PCDHGA10;PCDHGA5;PCDHGB4;PCDHGA3;PCDHGA2;PCDHGB2;PCDHGA7;PCDHGB5	ENSG00000254122.2	5	141417645	PCDHGB7	0.101623	2.44203	15.3722	-49.8262	1.49195e-50
cg02715006	5	141423562	+	PCDHGA4;PCDHGA11;PCDHGA9;PCDHGA1;PCDHGB1;PCDHGB6;PCDHGB3;PCDHGB7;PCDHGA6;PCDHGA8;PCDHGA10;PCDHGA5;PCDHGB4;PCDHGA3;PCDHGA2;PCDHGB2;PCDHGA7;PCDHGB5	ENSG00000240184.7	5	141475947	PCDHGC3	0.0894568	2.28826	14.326	-43.7085	1.95658e-44
cg02715006	5	141423562	+	PCDHGA4;PCDHGA11;PCDHGA9;PCDHGA1;PCDHGB1;PCDHGB6;PCDHGB3;PCDHGB7;PCDHGA6;PCDHGA8;PCDHGA10;PCDHGA5;PCDHGB4;PCDHGA3;PCDHGA2;PCDHGB2;PCDHGA7;PCDHGB5	ENSG00000242419.5	5	141484997	PCDHGC4	0.0980196	2.3934	15.067	-48.0063	9.85486e-49
cg02715006	5	141423562	+	PCDHGA4;PCDHGA11;PCDHGA9;PCDHGA1;PCDHGB1;PCDHGB6;PCDHGB3;PCDHGB7;PCDHGA6;PCDHGA8;PCDHGA10;PCDHGA5;PCDHGB4;PCDHGA3;PCDHGA2;PCDHGB2;PCDHGA7;PCDHGB5	ENSG00000240764.3	5	141489121	PCDHGC5	0.0987956	2.42625	15.133	-48.3977	4.0021e-49
cg02716646	2	25161423	+	POMC	ENSG00000115138.11	2	25160853	POMC	0.182224	-3.2668	-21.5752	-92.4748	3.3513e-93
cg02717117	2	55231557	+	C2orf63;RPS27A	ENSG00000162994.16	2	55172547	CLHC1	0.10502	-3.08879	-15.6566	-51.5485	2.82811e-52
cg02719634	11	2903668	+	SLC22A18AS;SLC22A18	ENSG00000110628.14	11	2899721	SLC22A18	0.183734	-4.55202	-21.6844	-93.3118	4.87709e-94
cg02720155	5	180988937	-	BTNL3	ENSG00000113303.11	5	180899077	BTNL8	0.29278	4.40626	29.4078	-158.158	6.95688e-159
cg02720155	5	180988937	-	BTNL3	ENSG00000165810.17	5	181040225	BTNL9	0.0840281	1.53491	13.8433	-41.0032	9.9276e-42
cg02721426	16	29107645	-	RRN3P2	ENSG00000184110.14	16	28688558	EIF3C	0.142576	-6.61125	-18.6378	-71.0136	9.69142e-72
cg02722613	4	25161275	-	SEPSECS	ENSG00000281501.1	4	25160641	SEPSECS-AS1	0.30264	-1.73793	-30.1095	-164.497	3.18407e-165
cg02722657	17	40178186	-	RAPGEFL1	ENSG00000108352.12	17	40177010	RAPGEFL1	0.127619	4.86848	17.4813	-63.1655	6.83179e-64
cg02725398	3	9946459	-	PRRT3	ENSG00000269982.1	3	9958717	AC018809.2	0.136406	1.67988	18.1648	-67.76	1.73761e-68
cg02725398	3	9946459	-	PRRT3	ENSG00000163703.17	3	9933822	CRELD1	0.115314	-1.15277	-16.5012	-56.805	1.56684e-57
cg02725872	8	57202452	-		ENSG00000253301.5	8	57142689	LINC01606	0.075223	-0.034572	-13.0354	-36.6464	2.25725e-37
cg02735423	6	32522185	-	HLA-DRB5	ENSG00000237541.3	6	32741342	HLA-DQA2	0.148952	4.66413	19.1212	-74.3991	3.98888e-75
cg02735423	6	32522185	-	HLA-DRB5	ENSG00000196126.11	6	32578769	HLA-DRB1	0.133085	-0.874657	-17.9079	-66.0184	9.58592e-67
cg02735423	6	32522185	-	HLA-DRB5	ENSG00000198502.6	6	32517353	HLA-DRB5	0.0991813	2.22142	15.1658	-48.5924	2.55638e-49
cg02739870	5	1113204	+	SLC12A7	ENSG00000113504.21	5	1050384	SLC12A7	0.12574	11.5003	17.3335	-62.1888	6.4746e-63
cg02740308	2	131656774	-		ENSG00000197927.12	2	131722375	C2orf27A	0.0919113	-1.55684	-14.5408	-44.9366	1.15713e-45
cg02742918	X	154018651	+	IRAK1	ENSG00000177854.8	X	153972754	TMEM187	0.0988478	1.58269	15.1375	-48.4241	3.7664e-49
cg02750262	18	75204820	+	ZADH2	ENSG00000180011.7	18	75195113	ZADH2	0.254098	1.42435	26.6765	-134.099	7.95682e-135
cg02751453	18	79965135	-	HSBP1L1	ENSG00000226742.4	18	79964582	HSBP1L1	0.105838	-2.27763	-15.7247	-51.9641	1.08624e-52
cg02753444	6	158071571	-	SYNJ2	ENSG00000078269.15	6	157981863	SYNJ2	0.0891213	-0.7652	-14.2965	-43.5409	2.87821e-44
cg02757179	2	25161939	-	POMC	ENSG00000115138.11	2	25160853	POMC	0.138957	-4.59053	-18.3611	-69.1028	7.89162e-70
cg02762475	5	1106002	+	SLC12A7	ENSG00000113504.21	5	1050384	SLC12A7	0.240623	-5.88864	-25.7282	-126.005	9.88207e-127
cg02772132	1	75376124	+	SLC44A5	ENSG00000137968.16	1	75202131	SLC44A5	0.34356	-3.99174	-33.0654	-191.783	1.64809e-192
cg02772935	3	125990354	+		ENSG00000189366.9	3	125929275	ALG1L	0.0825581	-0.536636	-13.7107	-40.2732	5.3313e-41
cg02773041	1	39738711	+	PPIE	ENSG00000084072.16	1	39692182	PPIE	0.15975	10.0083	19.929	-80.189	6.47175e-81
cg02774073	6	29890474	-	HLA-H	ENSG00000281831.1	6	29871895	AL645929.2	0.180807	-3.41494	-21.4725	-91.6903	2.04037e-92
cg02774073	6	29890474	-	HLA-H	ENSG00000237669.1	6	30006121	AL671277.2	0.125694	-2.64624	-17.3299	-62.165	6.83928e-63
cg02774073	6	29890474	-	HLA-H	ENSG00000204622.11	6	30005971	HLA-J	0.0821723	4.01977	13.6758	-40.0817	8.28427e-41
cg02774073	6	29890474	-	HLA-H	ENSG00000230795.3	6	29926459	HLA-K	0.186696	4.45034	21.8983	-94.9585	1.10019e-95
cg02774073	6	29890474	-	HLA-H	ENSG00000204610.13	6	30163206	TRIM15	0.154828	-1.52259	-19.5624	-77.5409	2.87798e-78
cg02774073	6	29890474	-	HLA-H	ENSG00000204644.9	6	29672392	ZFP57	0.345449	-14.0725	-33.204	-193.083	8.26375e-194
cg02774129	1	58246389	+	DAB1	ENSG00000283445.1	1	58715609	AL136985.3	0.223773	-2.30368	-24.5402	-116.079	8.33982e-117
cg02774129	1	58246389	+	DAB1	ENSG00000184292.6	1	58575423	TACSTD2	0.26831	-8.85765	-27.6773	-142.793	1.61044e-143
cg02774632	10	16814617	-	RSU1	ENSG00000148484.18	10	16590611	RSU1	0.224671	-3.49939	-24.6037	-116.603	2.49661e-117
cg02776313	22	50527352	+	TYMP;SCO2	ENSG00000130489.14	22	50523568	SCO2	0.0750743	-3.18973	-13.0215	-36.5732	2.67207e-37
cg02776498	11	73343139	+	ARHGEF17	ENSG00000110237.4	11	73308289	ARHGEF17	0.127812	-8.85204	-17.4965	-63.2662	5.41792e-64
cg02778467	2	87011150	-	RGPD1;RGPD2;PLGLB1;PLGLB2	ENSG00000231259.5	2	87031815	AC125232.1	0.235235	4.00199	25.3487	-122.808	1.55719e-123
cg02778467	2	87011150	-	RGPD1;RGPD2;PLGLB1;PLGLB2	ENSG00000233673.7	2	86861825	ANAPC1P1	0.11634	-1.44113	-16.5841	-57.3323	4.6528e-58
cg02778467	2	87011150	-	RGPD1;RGPD2;PLGLB1;PLGLB2	ENSG00000183281.14	2	87002559	PLGLB1	0.243279	-4.10455	-25.9151	-127.589	2.57695e-128
cg02779913	17	41932426	+	TTC25	ENSG00000141698.16	17	41825181	NT5C3B	0.140421	5.96315	18.4732	-69.8745	1.33501e-70
cg02782426	3	40387494	-	ENTPD3	ENSG00000223797.5	3	40313802	ENTPD3-AS1	0.137644	2.23869	18.2602	-68.4114	3.87811e-69
cg02782895	3	127629984	-	PODXL2	ENSG00000114631.11	3	127629185	PODXL2	0.0941091	-1.73461	-14.7315	-46.0389	9.14365e-47
cg02803836	10	129614242	-	MGMT	ENSG00000170430.10	10	129467190	MGMT	0.0959054	5.10117	14.8862	-46.9417	1.14374e-47
cg02807482	3	125990114	-		ENSG00000189366.9	3	125929275	ALG1L	0.14654	-1.70479	-18.939	-73.1156	7.66353e-74
cg02807482	3	125990114	-		ENSG00000114544.16	3	126006355	SLC41A3	0.0823078	-1.68307	-13.688	-40.149	7.09619e-41
cg02816923	17	48543084	+	HOXB2	ENSG00000173917.10	17	48540894	HOXB2	0.170242	-15.9642	-20.7027	-85.8845	1.30464e-86
cg02816923	17	48543084	+	HOXB2	ENSG00000120093.11	17	48548870	HOXB3	0.0875116	-8.71086	-14.1543	-42.7374	1.83059e-43
cg02816923	17	48543084	+	HOXB2	ENSG00000230148.8	17	48543551	HOXB-AS1	0.155833	-12.3233	-19.6374	-78.0805	8.30833e-79
cg02820072	19	32719645	+	TDRD12	ENSG00000173809.18	19	32719753	AC008736.1	0.33426	-5.77018	-32.3862	-185.438	3.64988e-186
cg02824029	6	29602230	-	GABBR1	ENSG00000204644.9	6	29672392	ZFP57	0.100046	10.9445	15.2391	-49.0289	9.35669e-50
cg02827175	7	1946609	-	MAD1L1	ENSG00000002822.15	7	1815793	MAD1L1	0.0874491	-2.62008	-14.1488	-42.7062	1.96677e-43
cg02828397	17	36089727	-	CCL3	ENSG00000274767.1	17	36183235	AC243829.1	0.29413	-14.6858	-29.5037	-159.021	9.53861e-160
cg02828397	17	36089727	-	CCL3	ENSG00000276085.1	17	36194869	CCL3L1	0.219783	-11.9388	-24.2582	-113.759	1.74025e-114
cg02828397	17	36089727	-	CCL3	ENSG00000276070.5	17	36210924	CCL4L2	0.331823	-13.4163	-32.209	-183.789	1.62451e-184
cg02837935	16	977603	+		ENSG00000260807.6	16	975761	AC009041.2	0.0821479	-3.05884	-13.6735	-40.0696	8.51848e-41
cg02839202	11	73406647	-	FAM168A	ENSG00000110237.4	11	73308289	ARHGEF17	0.152005	-21.363	-19.3509	-76.0289	9.3559e-77
cg02841692	8	144762503	+		ENSG00000161016.17	8	144789765	RPL8	0.161436	-1.9923	-20.054	-81.0994	7.95419e-82
cg02844852	16	84806676	+		ENSG00000103196.12	16	84819985	CRISPLD2	0.131374	-2.36249	-17.7749	-65.1233	7.52751e-66
cg02846316	16	31329018	+	ITGAM	ENSG00000140678.16	16	31355134	ITGAX	0.0792115	3.36012	13.4055	-38.6152	2.42537e-39
cg02847425	7	76515962	+	UPK3B	ENSG00000230305.2	7	76524515	AC004980.3	0.158993	-0.273488	-19.8728	-79.7808	1.65663e-80
cg02847425	7	76515962	+	UPK3B	ENSG00000091073.19	7	76461676	DTX2	0.166674	0.856791	20.4407	-83.9397	1.14892e-84
cg02847425	7	76515962	+	UPK3B	ENSG00000186704.9	7	76978617	DTX2P1	0.25236	-1.61817	-26.5542	-133.047	8.96867e-134
cg02847425	7	76515962	+	UPK3B	ENSG00000243566.6	7	76510428	UPK3B	0.212206	2.05847	23.7215	-109.386	4.10988e-110
cg02847425	7	76515962	+	UPK3B	ENSG00000188372.15	7	76397518	ZP3	0.145814	1.56215	18.884	-72.7299	1.86251e-73
cg02847674	1	11845808	+	NPPA	ENSG00000175206.10	1	11845709	NPPA	0.0777132	-0.51226	-13.2673	-37.8747	1.3344e-38
cg02848875	15	64095586	+	SNX1	ENSG00000028528.15	15	64094123	SNX1	0.0797218	-0.304486	-13.4524	-38.8677	1.35617e-39
cg02854922	1	148953523	-	PDE4DIP	ENSG00000178104.19	1	148808181	PDE4DIP	0.100188	-1.87668	-15.2511	-49.101	7.92521e-50
cg02868254	10	93701768	+	C10orf4	ENSG00000148690.12	10	93667883	FRA10AC1	0.0895934	-0.971448	-14.338	-43.7768	1.67198e-44
cg02872426	6	110415568	+	DDO	ENSG00000203797.10	6	110391771	DDO	0.286301	-2.58932	-28.9483	-154.039	9.1377e-155
cg02873098	16	4474101	+	NMRAL1;HMOX2	ENSG00000153406.13	16	4461680	NMRAL1	0.169476	-2.28236	-20.6465	-85.466	3.41967e-86
cg02876326	19	46492499	-	PNMAL2	ENSG00000204850.4	19	46494508	AC011484.1	0.242287	4.84373	25.8453	-126.997	1.0078e-127
cg02876326	19	46492499	-	PNMAL2	ENSG00000182013.18	19	46466491	PNMA8A	0.124408	1.56572	17.2283	-61.4976	3.17965e-62
cg02876326	19	46492499	-	PNMAL2	ENSG00000204851.6	19	46486906	PNMA8B	0.159871	2.2664	19.938	-80.2544	5.56629e-81
cg02880877	6	125302337	+	HDDC2	ENSG00000111906.17	6	125219962	HDDC2	0.177798	-2.57637	-21.2541	-90.0293	9.34819e-91
cg02881170	6	30036132	+	NCRNA00171	ENSG00000237669.1	6	30006121	AL671277.2	0.133994	4.23499	17.9784	-66.4946	3.20211e-67
cg02881170	6	30036132	+	NCRNA00171	ENSG00000181126.13	6	29790954	HLA-V	0.202028	-11.6379	-22.9975	-103.576	2.65574e-104
cg02884661	6	31415153	-	MICA	ENSG00000272221.1	6	31394289	AL645933.2	0.184689	2.33474	21.7534	-93.8418	1.43948e-94
cg02884661	6	31415153	-	MICA	ENSG00000204520.13	6	31399784	MICA	0.291721	1.74547	29.3327	-157.482	3.29274e-158
cg02886522	19	53132972	+	ZNF415	ENSG00000170954.11	19	53107879	ZNF415	0.132509	-7.25403	-17.8632	-65.7171	1.91842e-66
cg02886591	17	47696203	-	TBKBP1	ENSG00000198933.9	17	47694081	TBKBP1	0.0908028	4.29681	14.4441	-44.3816	4.15345e-45
cg02887598	2	127084368	+	BIN1	ENSG00000136717.15	2	127048027	BIN1	0.0990968	-0.392182	-15.1586	-48.5497	2.82003e-49
cg02899949	15	40593824	-	CASC5	ENSG00000259536.5	15	40488041	AC091045.1	0.109239	-1.27323	-16.0058	-53.6958	2.01446e-54
cg02899949	15	40593824	-	CASC5	ENSG00000128891.15	15	40528683	CCDC32	0.10952	1.0239	16.0289	-53.8392	1.44794e-54
cg02902672	6	32667582	+	HLA-DQB1	ENSG00000196735.11	6	32628179	HLA-DQA1	0.205507	1.91634	23.2455	-105.554	2.79366e-106
cg02902672	6	32667582	+	HLA-DQB1	ENSG00000179344.16	6	32659467	HLA-DQB1	0.274768	3.5753	28.1329	-146.799	1.59004e-147
cg02902672	6	32667582	+	HLA-DQB1	ENSG00000198502.6	6	32517353	HLA-DRB5	0.126944	-2.68598	-17.4282	-62.8142	1.53406e-63
cg02907689	X	153828328	-	PDZD4	ENSG00000067840.12	X	153802166	PDZD4	0.0776544	1.03987	13.2619	-37.8457	1.4266e-38
cg02912379	1	120679540	+	PDE4DIP	ENSG00000286106.1	1	120723946	AC253572.1	0.0978728	-7.41783	-15.0545	-47.9323	1.16859e-48
cg02912379	1	120679540	+	PDE4DIP	ENSG00000226067.6	1	120913275	LINC00623	0.0802618	-3.82787	-13.5018	-39.135	7.32883e-40
cg02912379	1	120679540	+	PDE4DIP	ENSG00000273136.7	1	120723949	NBPF26	0.122914	-11.047	-17.1099	-60.7233	1.89124e-61
cg02919082	6	32637916	+	HLA-DQA1	ENSG00000196735.11	6	32628179	HLA-DQA1	0.11163	2.90613	16.2018	-54.9174	1.20939e-55
cg02919082	6	32637916	+	HLA-DQA1	ENSG00000179344.16	6	32659467	HLA-DQB1	0.171426	5.81073	20.7894	-86.5312	2.94291e-87
cg02919082	6	32637916	+	HLA-DQA1	ENSG00000232629.9	6	32756098	HLA-DQB2	0.120944	-5.57204	-16.9532	-59.7046	1.97446e-60
cg02920196	6	32637505	-	HLA-DQA1	ENSG00000196735.11	6	32628179	HLA-DQA1	0.172094	-3.1186	-20.8383	-86.897	1.26775e-87
cg02920196	6	32637505	-	HLA-DQA1	ENSG00000179344.16	6	32659467	HLA-DQB1	0.156417	-4.79721	-19.681	-78.3945	4.03205e-79
cg02924836	7	100094110	+	MIR25;MCM7;MIR106B;MIR93	ENSG00000221838.9	7	100101549	AP4M1	0.114686	-2.13051	-16.4504	-56.4827	3.29097e-57
cg02932314	17	44656329	-	C17orf104	ENSG00000161692.18	17	44708608	DBF4B	0.133252	-3.55399	-17.9209	-66.1057	7.83929e-67
cg02938066	8	144432572	-	NFKBIL2	ENSG00000160949.17	8	144428775	TONSL	0.0750004	-0.860261	-13.0146	-36.5368	2.90544e-37
cg02939918	6	138405025	+	HEBP2	ENSG00000051620.11	6	138403531	HEBP2	0.124851	-3.08258	-17.2633	-61.7271	1.87441e-62
cg02940147	11	124877366	+	ROBO3	ENSG00000154134.15	11	124865432	ROBO3	0.128615	-2.73195	-17.5594	-63.684	2.07008e-64
cg02943303	2	99336423	+	EIF5B;TXNDC9	ENSG00000135951.15	2	98997261	TSGA10	0.0869471	0.840479	14.1042	-42.456	3.49945e-43
cg02945192	19	1038140	+	CNN2	ENSG00000064687.12	19	1040101	ABCA7	0.250104	-8.64951	-26.3954	-131.685	2.06528e-132
cg02945192	19	1038140	+	CNN2	ENSG00000064666.15	19	1026586	CNN2	0.208526	-3.88267	-23.4602	-107.277	5.28521e-108
cg02949296	7	100732485	+	ZAN	ENSG00000196411.10	7	100802565	EPHB4	0.0978008	-1.69771	-15.0484	-47.896	1.27043e-48
cg02954704	1	161379215	-		ENSG00000143252.14	1	161314257	SDHC	0.108038	0.787532	15.9068	-53.0836	8.24821e-54
cg02954987	3	49133165	+	LAMB2	ENSG00000172037.14	3	49121114	LAMB2	0.29299	-3.66101	-29.4228	-158.292	5.10297e-159
cg02957155	19	58353509	-	NCRNA00181;A1BG	ENSG00000268895.5	19	58347751	A1BG-AS1	0.0856797	5.63441	13.9913	-41.8247	1.49736e-42
cg02958126	11	62602773	+	EML3;MTA2	ENSG00000149499.11	11	62602218	EML3	0.170377	1.20523	20.7126	-85.9584	1.10054e-86
cg02966722	15	34584269	+	GOLGA8B	ENSG00000215252.11	15	34525207	GOLGA8B	0.116559	7.55532	16.6017	-57.4448	3.59071e-58
cg02971253	2	27081183	+	EMILIN1	ENSG00000138030.13	2	27086747	KHK	0.098977	5.31902	15.1485	-48.4893	3.24137e-49
cg02974968	1	160266653	+		ENSG00000162736.17	1	160343316	NCSTN	0.104986	2.05542	15.6538	-51.5314	2.94178e-52
cg02975922	3	195747126	+	MUC4	ENSG00000215837.7	3	195658096	SDHAP2	0.0789226	-7.29342	-13.3789	-38.4723	3.37032e-39
cg02976036	1	16706909	-	ESPNP	ENSG00000186715.11	1	16754910	MST1L	0.0788655	-6.13656	-13.3737	-38.4441	3.59648e-39
cg02976617	5	103562761	-	NUDT12	ENSG00000112874.10	5	103548855	NUDT12	0.0810159	-1.03749	-13.5706	-39.5084	3.10147e-40
cg02988312	4	1348372	-	KIAA1530	ENSG00000163945.16	4	1347266	UVSSA	0.149044	-10.4598	-19.1281	-74.4479	3.56532e-75
cg02991699	6	29678159	-	ZFP57	ENSG00000281831.1	6	29871895	AL645929.2	0.120622	-1.69666	-16.9276	-59.5382	2.89577e-60
cg02991699	6	29678159	-	ZFP57	ENSG00000230795.3	6	29926459	HLA-K	0.157113	2.48335	19.7329	-78.7683	1.70482e-79
cg02991699	6	29678159	-	ZFP57	ENSG00000204610.13	6	30163206	TRIM15	0.108977	-0.777024	-15.9843	-53.5625	2.73846e-54
cg02991699	6	29678159	-	ZFP57	ENSG00000204644.9	6	29672392	ZFP57	0.314387	-8.16618	-30.9501	-172.165	6.83178e-173
cg02993606	19	38312728	+	YIF1B	ENSG00000167644.12	19	38304164	C19orf33	0.116987	3.47519	16.6362	-57.6647	2.16409e-58
cg02993606	19	38312728	+	YIF1B	ENSG00000167645.17	19	38303558	YIF1B	0.10134	-0.939723	-15.3484	-49.6833	2.0735e-50
cg02995710	3	71755870	-	EIF4E3	ENSG00000170837.2	3	71754050	GPR27	0.0746015	-0.879643	-12.9771	-36.3403	4.56743e-37
cg03003467	14	106482282	+	LOC100133469	ENSG00000270816.5	14	106482439	LINC00221	0.166437	-2.93688	-20.4233	-83.8109	1.54553e-84
cg03005293	1	151832764	+	RORC	ENSG00000143365.18	1	151806071	RORC	0.128492	-12.8734	-17.5498	-63.6199	2.39964e-64
cg03007201	19	57363869	-	TRAPPC2P1;ZNF547	ENSG00000152433.14	19	57363477	ZNF547	0.0801011	-6.52259	-13.4871	-39.0554	8.80259e-40
cg03012280	15	40806056	-	ZFYVE19;DNAJC17	ENSG00000166140.17	15	40807086	ZFYVE19	0.0924473	-0.493083	-14.5875	-45.2052	6.23454e-46
cg03014680	12	9969922	-	CLEC12A	ENSG00000188393.8	12	9898673	CLEC2A	0.0738398	-0.861788	-12.9054	-35.9655	1.08279e-36
cg03014680	12	9969922	-	CLEC12A	ENSG00000225231.1	12	9936579	LINC02470	0.11374	-5.32949	-16.3737	-55.9977	1.0053e-56
cg03015758	16	3033900	+	CCDC64B	ENSG00000162069.15	16	3027682	BICDL2	0.234769	-7.89002	-25.3159	-122.532	2.93812e-123
cg03015758	16	3033900	+	CCDC64B	ENSG00000008516.17	16	3046561	MMP25	0.0769334	-2.77882	-13.195	-37.4898	3.23764e-38
cg03019812	6	29976892	+	HCG9	ENSG00000237669.1	6	30006121	AL671277.2	0.0942667	-1.73804	-14.7451	-46.118	7.62e-47
cg03019812	6	29976892	+	HCG9	ENSG00000204622.11	6	30005971	HLA-J	0.0955959	3.28828	14.8596	-46.786	1.63681e-47
cg03019812	6	29976892	+	HCG9	ENSG00000230795.3	6	29926459	HLA-K	0.0892725	2.33396	14.3098	-43.6164	2.41869e-44
cg03019812	6	29976892	+	HCG9	ENSG00000181126.13	6	29790954	HLA-V	0.0997863	4.00197	15.2171	-48.8978	1.2652e-49
cg03022891	11	1926560	+	TNNT3	ENSG00000130595.19	11	1919703	TNNT3	0.0880659	1.35691	14.2034	-43.0139	9.68414e-44
cg03029098	10	68827236	+	STOX1	ENSG00000165730.16	10	68827531	STOX1	0.15918	-13.7948	-19.8867	-79.8816	1.31332e-80
cg03029255	8	143039263	-	C8orf31	ENSG00000177335.10	8	143039209	C8orf31	0.380499	-2.65502	-35.82	-217.893	1.27919e-218
cg03035746	2	74500158	-	LBX2	ENSG00000272183.1	2	74501717	AC005041.3	0.0860513	1.6191	14.0245	-42.0097	9.77916e-43
cg03035746	2	74500158	-	LBX2	ENSG00000257702.3	2	74502595	LBX2-AS1	0.0907542	2.71153	14.4398	-44.3573	4.3925e-45
cg03040423	1	28234424	+	DNAJC8	ENSG00000130770.18	1	28236109	ATP5IF1	0.129121	0.503457	17.5991	-63.948	1.12717e-64
cg03043804	14	95686368	+	TCL1B	ENSG00000213231.13	14	95686426	TCL1B	0.119596	-3.18842	-16.8456	-59.0089	9.7965e-60
cg03045133	6	29902278	-	HCG2P7	ENSG00000285799.1	6	29849550	AL645929.3	0.190476	3.91681	22.1704	-97.0679	8.55315e-98
cg03045133	6	29902278	-	HCG2P7	ENSG00000206341.7	6	29887752	HLA-H	0.0732468	-5.50304	-12.8494	-35.6738	2.11927e-36
cg03049249	17	16690286	-	CCDC144A	ENSG00000188933.15	17	16786489	USP32P1	0.0787019	-5.89087	-13.3586	-38.3632	4.33286e-39
cg03051384	15	64905683	+		ENSG00000166839.17	15	64911902	ANKDD1A	0.0988304	10.1279	15.136	-48.4153	3.8434e-49
cg03051742	16	67427779	+		ENSG00000159720.12	16	67438014	ATP6V0D1	0.090688	0.67451	14.434	-44.3241	4.74094e-45
cg03058232	1	180954203	-		ENSG00000232586.1	1	180949699	KIAA1614-AS1	0.0834859	0.775804	13.7945	-40.7338	1.84588e-41
cg03058664	8	143039217	-	C8orf31	ENSG00000177335.10	8	143039209	C8orf31	0.406701	-2.99452	-37.8416	-237.361	4.35422e-238
cg03062252	6	37648821	-	MDGA1	ENSG00000112139.16	6	37630679	MDGA1	0.268403	16.1787	27.6838	-142.85	1.41159e-143
cg03062549	15	34494392	+		ENSG00000175265.17	15	34379068	GOLGA8A	0.107894	8.2306	15.895	-53.0103	9.76604e-54
cg03062549	15	34494392	+		ENSG00000215252.11	15	34525207	GOLGA8B	0.241211	-15.0762	-25.7696	-126.355	4.41295e-127
cg03066754	17	78510748	-	DNAH17	ENSG00000187775.16	17	78423697	DNAH17	0.0926724	-4.87075	-14.607	-45.318	4.8079e-46
cg03071134	17	36197122	+	CCL3L3;CCL3L1	ENSG00000276070.5	17	36210924	CCL4L2	0.110446	2.72909	16.1049	-54.3123	4.87205e-55
cg03071500	11	325963	-		ENSG00000255328.1	11	327171	AC136475.5	0.270384	-3.89388	-27.8236	-144.076	8.39584e-145
cg03071500	11	325963	-		ENSG00000270030.1	11	325703	AC136475.7	0.151931	-0.623206	-19.3454	-75.9894	1.02464e-76
cg03071500	11	325963	-		ENSG00000270972.1	11	333192	AC136475.9	0.336282	-4.2937	-32.5334	-186.809	1.5511e-187
cg03071808	2	241965979	+		ENSG00000237940.3	2	241970683	LINC01238	0.105411	-9.12327	-15.6892	-51.7473	1.78931e-52
cg03077453	19	52397660	+	ZNF528	ENSG00000269834.5	19	52388842	ZNF528-AS1	0.128362	-3.68072	-17.5396	-63.5524	2.80288e-64
cg03081173	6	31198724	+	HCG27	ENSG00000272501.1	6	31195200	AL662844.4	0.0760303	-1.00215	-13.1109	-37.0443	9.0306e-38
cg03081173	6	31198724	+	HCG27	ENSG00000204525.16	6	31268749	HLA-C	0.111381	-1.45047	-16.1815	-54.7901	1.62143e-55
cg03081173	6	31198724	+	HCG27	ENSG00000204531.18	6	31164337	POU5F1	0.0990686	1.57452	15.1562	-48.5355	2.91401e-49
cg03081173	6	31198724	+	HCG27	ENSG00000204528.3	6	31173735	PSORS1C3	0.136502	0.940414	18.1722	-67.8106	1.54656e-68
cg03084184	10	132168176	-	JAKMIP3	ENSG00000151640.13	10	132186948	DPYSL4	0.134129	1.68743	17.9888	-66.5651	2.72235e-67
cg03085549	16	75116920	+	LDHD	ENSG00000166816.14	16	75111860	LDHD	0.339228	-4.03382	-32.7483	-188.816	1.52802e-189
cg03094796	7	66558034	-	LOC493754	ENSG00000272831.1	7	66739829	AC027644.3	0.143516	-1.33312	-18.7094	-71.5113	3.08084e-72
cg03096746	6	29827658	-	HLA-G	ENSG00000206503.13	6	29941260	HLA-A	0.0939218	1.94861	14.7153	-45.9448	1.13541e-46
cg03096746	6	29827658	-	HLA-G	ENSG00000230795.3	6	29926459	HLA-K	0.191099	5.29754	22.2152	-97.4167	3.83051e-98
cg03097995	19	55157722	+	TNNI3	ENSG00000167646.13	19	55158661	DNAAF3	0.178305	1.58463	21.291	-90.3088	4.91171e-91
cg03097995	19	55157722	+	TNNI3	ENSG00000129991.12	19	55151767	TNNI3	0.0907217	0.566136	14.437	-44.341	4.56019e-45
cg03097995	19	55157722	+	TNNI3	ENSG00000105048.17	19	55132698	TNNT1	0.243759	7.66832	25.949	-127.876	1.32969e-128
cg03108651	9	133426472	+	ADAMTS13	ENSG00000148296.7	9	133328776	SURF6	0.0899279	0.321782	14.3674	-43.944	1.1377e-44
cg03111039	10	88991825	-	FAS;ACTA2	ENSG00000107796.13	10	88935074	ACTA2	0.0731794	3.9054	12.843	-35.6406	2.28744e-36
cg03116258	7	27095594	+	HOXA1	ENSG00000233429.9	7	27095647	HOTAIRM1	0.0937477	-13.9761	-14.7003	-45.8575	1.38842e-46
cg03116258	7	27095594	+	HOXA1	ENSG00000105991.8	7	27092993	HOXA1	0.106583	-8.65453	-15.7865	-52.3431	4.53822e-53
cg03116258	7	27095594	+	HOXA1	ENSG00000277694.1	7	27099967	RF01979	0.0848403	-7.77299	-13.9162	-41.407	3.91769e-42
cg03120147	13	114198649	-		ENSG00000130177.16	13	114234887	CDC16	0.142639	-1.17534	-18.6426	-71.047	8.97401e-72
cg03120558	17	60088503	-	LOC645638	ENSG00000068097.14	17	60043194	HEATR6	0.0786535	-0.850221	-13.3542	-38.3393	4.57843e-39
cg03122455	6	30007550	-	HLA-J;NCRNA00171	ENSG00000181126.13	6	29790954	HLA-V	0.0790779	7.56916	13.3932	-38.5491	2.82399e-39
cg03123370	1	45499670	+	CCDC163P;MMACHC	ENSG00000280670.3	1	45493866	CCDC163	0.229372	22.9042	24.9354	-119.353	4.43183e-120
cg03124139	2	10884769	-		ENSG00000271952.1	2	10878269	LINC01954	0.146736	-1.49514	-18.9538	-73.2196	6.0313e-74
cg03124146	7	63900748	-		ENSG00000214652.6	7	64045434	ZNF727	0.161647	-1.60108	-20.0697	-81.214	6.10976e-82
cg03128060	6	142302629	+	GPR126	ENSG00000112414.14	6	142301854	ADGRG6	0.0983818	-0.863752	-15.0979	-48.189	6.47185e-49
cg03130891	1	91549	-		ENSG00000239945.1	1	89551	AL627309.3	0.102588	-0.999149	-15.4533	-50.3148	4.84341e-51
cg03131155	12	9447856	+	DDX12	ENSG00000111788.10	12	9277235	AC009533.1	0.217217	-34.2693	-24.0766	-112.273	5.32745e-113
cg03131159	2	107826839	-	LOC729121;RGPD4	ENSG00000196862.9	2	107826937	RGPD4	0.0993316	-1.83354	-15.1786	-48.6683	2.14652e-49
cg03132228	2	218292978	-	TMBIM1;PNKD	ENSG00000261338.2	2	218255319	AC021016.2	0.228475	-2.98669	-24.8721	-118.827	1.48942e-119
cg03132228	2	218292978	-	TMBIM1;PNKD	ENSG00000127838.14	2	218270392	PNKD	0.0937973	-1.31536	-14.7045	-45.8824	1.31113e-46
cg03134962	16	31072083	-	ZNF668	ENSG00000260911.2	16	31043150	AC135050.3	0.118998	4.34744	16.7977	-58.7005	1.99277e-59
cg03134962	16	31072083	-	ZNF668	ENSG00000103496.15	16	31032889	STX4	0.0988666	1.78451	15.1391	-48.4336	3.68494e-49
cg03142586	19	57708711	+	ZNF154	ENSG00000179909.15	19	57697367	ZNF154	0.091619	-10.6427	-14.5154	-44.7902	1.62108e-45
cg03145924	1	89762913	+		ENSG00000231613.1	1	89788914	AC099568.1	0.0732869	-1.96913	-12.8532	-35.6935	2.02529e-36
cg03146625	12	54054944	+	HOXC4	ENSG00000198353.8	12	54016931	HOXC4	0.0909488	0.970089	14.4568	-44.4547	3.51023e-45
cg03147503	6	29666191	-	MOG	ENSG00000281831.1	6	29871895	AL645929.2	0.108174	2.2877	15.9181	-53.153	7.03121e-54
cg03147503	6	29666191	-	MOG	ENSG00000204644.9	6	29672392	ZFP57	0.292994	11.2247	29.423	-158.294	5.07792e-159
cg03150846	7	143424633	-		ENSG00000229153.5	7	143407813	EPHA1-AS1	0.0905215	-16.4683	-14.4195	-44.2408	5.74343e-45
cg03150846	7	143424633	-		ENSG00000185899.1	7	143443453	TAS2R60	0.0735303	-4.6541	-12.8762	-35.8132	1.53736e-36
cg03162994	18	26133764	-	PSMA8	ENSG00000154611.14	18	26133852	PSMA8	0.0740853	-0.466153	-12.9285	-36.0862	8.1988e-37
cg03168497	17	50508785	-	MYCBPAP	ENSG00000136449.14	17	50508384	MYCBPAP	0.21896	-1.50769	-24.2	-113.282	5.21949e-114
cg03171300	2	86080075	-	POLR1A	ENSG00000273080.1	2	86195590	AC009309.1	0.136519	2.23034	18.1735	-67.8195	1.51516e-68
cg03171300	2	86080075	-	POLR1A	ENSG00000132305.20	2	86143932	IMMT	0.113291	-1.97042	-16.3372	-55.7677	1.70732e-56
cg03179419	13	114008308	+	RASA3	ENSG00000260910.1	13	113926514	LINC00565	0.118056	4.514	16.7221	-58.2148	6.09764e-59
cg03179496	15	28920136	+	APBA2	ENSG00000034053.14	15	28884483	APBA2	0.155104	-7.44433	-19.583	-77.6889	2.04709e-78
cg03185704	7	150323035	+	LRRC61;ACTR3C	ENSG00000188707.6	7	150322639	ZBED6CL	0.0941412	-0.810448	-14.7343	-46.055	8.80984e-47
cg03188948	7	1169858	+		ENSG00000229043.2	7	1160374	AC091729.3	0.117921	-0.848131	-16.7113	-58.1455	7.15391e-59
cg03188948	7	1169858	+		ENSG00000178381.11	7	1152071	ZFAND2A	0.119599	-0.70552	-16.8458	-59.0103	9.76628e-60
cg03195147	3	75392652	+		ENSG00000244026.6	3	75421552	FAM86DP	0.107163	7.01358	15.8346	-52.6384	2.29957e-53
cg03196265	11	65170098	-	SPDYC	ENSG00000204710.2	11	65170154	SPDYC	0.0809308	-8.31252	-13.5629	-39.4663	3.41742e-40
cg03198009	6	29680826	+		ENSG00000281831.1	6	29871895	AL645929.2	0.085858	-0.708985	-14.0073	-41.9134	1.22054e-42
cg03198009	6	29680826	+		ENSG00000230795.3	6	29926459	HLA-K	0.163181	1.25352	20.1831	-82.0441	9.03521e-83
cg03198009	6	29680826	+		ENSG00000204610.13	6	30163206	TRIM15	0.0911153	-0.351906	-14.4714	-44.538	2.89725e-45
cg03198009	6	29680826	+		ENSG00000204644.9	6	29672392	ZFP57	0.493295	-5.06647	-45.0967	-308.345	0
cg03199745	12	54060660	+	FLJ12825	ENSG00000198353.8	12	54016931	HOXC4	0.0875181	1.88445	14.1549	-42.7407	1.81695e-43
cg03208198	21	45478133	-	COL18A1	ENSG00000182871.15	21	45405137	COL18A1	0.157159	-13.3326	-19.7363	-78.7932	1.61009e-79
cg03209459	17	46527293	-	ARL17A;LRRC37A2	ENSG00000260075.1	17	46372855	NSFP1	0.094029	2.28441	14.7246	-45.9987	1.00307e-46
cg03228353	1	161550303	-	FCGR3A	ENSG00000244682.7	1	161581339	FCGR2C	0.0926792	-11.3648	-14.6076	-45.3215	4.77008e-46
cg03228353	1	161550303	-	FCGR3A	ENSG00000203747.11	1	161541759	FCGR3A	0.133745	-8.9454	-17.9591	-66.3642	4.32279e-67
cg03228353	1	161550303	-	FCGR3A	ENSG00000162747.11	1	161623196	FCGR3B	0.0939506	-7.81016	-14.7178	-45.9593	1.09819e-46
cg03228353	1	161550303	-	FCGR3A	ENSG00000225217.1	1	161606291	HSPA7	0.0831693	-13.2496	-13.766	-40.5766	2.6512e-41
cg03228974	6	30100077	+		ENSG00000230795.3	6	29926459	HLA-K	0.0818245	2.13865	13.6442	-39.9093	1.23234e-40
cg03228974	6	30100077	+		ENSG00000204644.9	6	29672392	ZFP57	0.0773164	-4.83268	-13.2306	-37.6788	2.09506e-38
cg03229158	7	130369578	+		ENSG00000158525.15	7	130344816	CPA5	0.211854	-20.642	-23.6965	-109.184	6.54803e-110
cg03234186	19	57709288	+	ZNF154	ENSG00000256060.2	19	57363511	TRAPPC2B	0.0863454	-2.00211	-14.0507	-42.1562	6.97956e-43
cg03234186	19	57709288	+	ZNF154	ENSG00000179909.15	19	57697367	ZNF154	0.243139	-5.66061	-25.9053	-127.506	3.12051e-128
cg03234186	19	57709288	+	ZNF154	ENSG00000196724.12	19	57921884	ZNF418	0.144209	-3.57814	-18.7621	-71.8784	1.32311e-72
cg03234186	19	57709288	+	ZNF154	ENSG00000152433.14	19	57363477	ZNF547	0.107093	-2.41586	-15.8287	-52.6023	2.49838e-53
cg03234186	19	57709288	+	ZNF154	ENSG00000083814.13	19	57719751	ZNF671	0.159642	-1.55034	-19.921	-80.1307	7.40075e-81
cg03234186	19	57709288	+	ZNF154	ENSG00000204514.10	19	57848731	ZNF814	0.144752	-2.36826	-18.8034	-72.1662	6.81965e-73
cg03237218	17	35433507	+	SLFN12	ENSG00000267547.1	17	35403837	AC060766.4	0.155476	-2.56185	-19.6108	-77.8886	1.29233e-78
cg03237218	17	35433507	+	SLFN12	ENSG00000267648.1	17	35406948	AC060766.5	0.131719	-2.29147	-17.8018	-65.3038	4.96774e-66
cg03237218	17	35433507	+	SLFN12	ENSG00000172123.12	17	35411060	SLFN12	0.163176	-2.76828	-20.1828	-82.0413	9.09212e-83
cg03240509	12	4809002	+	KCNA6	ENSG00000130035.7	12	4720341	GALNT8	0.0789331	-3.05592	-13.3799	-38.4775	3.33017e-39
cg03250220	2	110212519	-	NCRNA00116	ENSG00000175701.10	2	110211529	MTLN	0.104989	-1.0657	-15.6541	-51.5328	2.93229e-52
cg03251655	17	35432492	+	SLFN12	ENSG00000267547.1	17	35403837	AC060766.4	0.135734	-0.998988	-18.113	-67.4074	3.91413e-68
cg03251655	17	35432492	+	SLFN12	ENSG00000267648.1	17	35406948	AC060766.5	0.116417	-0.899064	-16.5902	-57.3716	4.25059e-58
cg03251655	17	35432492	+	SLFN12	ENSG00000172123.12	17	35411060	SLFN12	0.133872	-1.04646	-17.969	-66.4308	3.70832e-67
cg03260166	20	38431073	+	LOC388796;SNORA71C	ENSG00000224635.1	20	38406011	AL391095.1	0.123647	2.84046	17.1681	-61.1032	7.88501e-62
cg03260166	20	38431073	+	LOC388796;SNORA71C	ENSG00000196756.12	20	38420587	SNHG17	0.279031	4.57806	28.4339	-149.462	3.45353e-150
cg03260240	17	48555602	-	HOXB3	ENSG00000173917.10	17	48540894	HOXB2	0.105792	6.7753	15.7209	-51.9408	1.14601e-52
cg03260240	17	48555602	-	HOXB3	ENSG00000120093.11	17	48548870	HOXB3	0.0954798	4.89861	14.8496	-46.7276	1.87227e-47
cg03260240	17	48555602	-	HOXB3	ENSG00000182742.6	17	48575507	HOXB4	0.0744229	3.74297	12.9603	-36.2524	5.5923e-37
cg03260240	17	48555602	-	HOXB3	ENSG00000230148.8	17	48543551	HOXB-AS1	0.0983539	5.27085	15.0955	-48.1749	6.6847e-49
cg03264133	6	25882234	+		ENSG00000124564.17	6	25833066	SLC17A3	0.199857	-0.745487	-22.8425	-102.346	4.51283e-103
cg03265486	11	133947436	+	IGSF9B	ENSG00000080854.14	11	133908564	IGSF9B	0.0738144	1.64185	12.903	-35.953	1.11441e-36
cg03276022	11	117199183	+	TAGLN	ENSG00000280143.1	11	117204967	AP000892.3	0.147851	2.31349	19.0381	-73.8129	1.53851e-74
cg03276022	11	117199183	+	TAGLN	ENSG00000254851.1	11	117135528	AP005018.2	0.143502	-2.17744	-18.7084	-71.5039	3.13434e-72
cg03276022	11	117199183	+	TAGLN	ENSG00000149577.15	11	117178733	SIDT2	0.15149	2.67537	19.3122	-75.7534	1.76459e-76
cg03276022	11	117199183	+	TAGLN	ENSG00000149591.16	11	117199321	TAGLN	0.326014	6.93089	31.7879	-179.884	1.30637e-180
cg03281154	5	1086509	-	SLC12A7	ENSG00000113504.21	5	1050384	SLC12A7	0.144982	11.0623	18.8208	-72.2881	5.15107e-73
cg03282889	3	125988075	+		ENSG00000189366.9	3	125929275	ALG1L	0.0904172	2.10141	14.4103	-44.1887	6.47619e-45
cg03283694	19	49961455	+	SIGLEC11	ENSG00000221125.2	19	49949316	RF00012	0.112018	-0.48987	-16.2334	-55.1156	7.66331e-56
cg03283694	19	49961455	+	SIGLEC11	ENSG00000161640.15	19	49948985	SIGLEC11	0.169433	-3.44342	-20.6434	-85.4427	3.608e-86
cg03288653	19	3548339	+	C19orf28	ENSG00000267436.1	19	3544199	AC005786.3	0.0961416	3.78972	14.9065	-47.0605	8.6997e-48
cg03288653	19	3548339	+	C19orf28	ENSG00000183397.5	19	3539154	C19orf71	0.0842164	3.68839	13.8602	-41.0967	8.00306e-42
cg03292069	3	126544937	-		ENSG00000180767.9	3	126524283	CHST13	0.133485	-13.6015	-17.9389	-66.2277	5.92032e-67
cg03293507	6	30071197	-	RNF39	ENSG00000237669.1	6	30006121	AL671277.2	0.0835311	-2.22675	-13.7986	-40.7562	1.75299e-41
cg03293507	6	30071197	-	RNF39	ENSG00000181126.13	6	29790954	HLA-V	0.17876	7.2902	21.324	-90.5597	2.75586e-91
cg03298834	6	29977659	+	HCG9	ENSG00000181126.13	6	29790954	HLA-V	0.156961	-21.9033	-19.7215	-78.6867	2.05744e-79
cg03309350	6	134916963	-		ENSG00000118514.14	6	134917393	ALDH8A1	0.087934	3.54465	14.1917	-42.9482	1.1268e-43
cg03316864	19	17795499	+	B3GNT3	ENSG00000179913.10	19	17794828	B3GNT3	0.0996669	-4.18989	-15.207	-48.8376	1.4536e-49
cg03317517	19	20077993	+	ZNF90	ENSG00000256229.8	19	20167214	ZNF486	0.0964551	-4.247	-14.9333	-47.2183	6.04969e-48
cg03318654	2	86807076	+	CD8A	ENSG00000172116.22	2	86815339	CD8B	0.0846217	-5.50167	-13.8966	-41.2983	5.03171e-42
cg03320827	6	10887133	+	SYCP2L	ENSG00000153157.13	6	10886831	SYCP2L	0.241561	-15.6132	-25.7942	-126.564	2.73163e-127
cg03322334	7	73842752	-	WBSCR27	ENSG00000165171.11	7	73834590	METTL27	0.19022	-13.0837	-22.152	-96.9249	1.18883e-97
cg03324175	11	61356991	-	CYBASC3	ENSG00000162144.9	11	61348745	CYB561A3	0.0992789	-4.1879	-15.1741	-48.6417	2.2821e-49
cg03325648	6	33168283	+	COL11A2	ENSG00000204248.10	6	33162681	COL11A2	0.103031	-2.04778	-15.4904	-50.5393	2.88864e-51
cg03326410	6	63441833	-		ENSG00000218274.2	6	63395007	AL121949.2	0.149089	-0.530431	-19.1316	-74.4723	3.37048e-75
cg03326410	6	63441833	-		ENSG00000146166.16	6	63275951	LGSN	0.388243	-5.19113	-36.4109	-223.561	2.74893e-224
cg03331224	19	21678113	+		ENSG00000268240.1	19	21587432	AC123912.2	0.101883	-2.2281	-15.3941	-49.9583	1.10089e-50
cg03331224	19	21678113	+		ENSG00000268555.1	19	21570822	AC123912.4	0.210371	-6.51548	-23.5912	-108.333	4.64585e-109
cg03331224	19	21678113	+		ENSG00000268433.1	19	21677550	MTDHP3	0.393478	-4.30118	-36.8135	-227.433	3.69099e-228
cg03331224	19	21678113	+		ENSG00000197013.10	19	21496682	ZNF429	0.210412	-3.85409	-23.5942	-108.357	4.39915e-109
cg03335624	5	74639116	-	ENC1	ENSG00000171617.14	5	74627406	ENC1	0.202068	-8.65767	-23.0004	-103.599	2.52016e-104
cg03337057	19	49746518	+	TSKS	ENSG00000126467.11	19	49739753	TSKS	0.0900668	1.70403	14.3796	-44.0135	9.69504e-45
cg03343571	6	30071397	+	RNF39	ENSG00000237669.1	6	30006121	AL671277.2	0.0992612	-2.20015	-15.1726	-48.6327	2.32956e-49
cg03343571	6	30071397	+	RNF39	ENSG00000204622.11	6	30005971	HLA-J	0.0740508	3.57022	12.9253	-36.0693	8.52544e-37
cg03343571	6	30071397	+	RNF39	ENSG00000181126.13	6	29790954	HLA-V	0.223268	7.38471	24.5046	-115.785	1.64167e-116
cg03345668	1	46615851	+	MOBKL2C	ENSG00000079277.20	1	46557408	MKNK1	0.119541	-3.3755	-16.8412	-58.9805	1.04598e-59
cg03352427	1	154155046	+	NUP210L	ENSG00000143552.9	1	153992685	NUP210L	0.273099	-2.13931	-28.0151	-145.76	1.73708e-146
cg03354376	6	31403325	+	MICA	ENSG00000272221.1	6	31394289	AL645933.2	0.0793073	17.0986	13.4143	-38.6626	2.17482e-39
cg03355213	20	33810423	-	CHMP4B	ENSG00000101421.4	20	33811348	CHMP4B	0.0848861	-1.47985	-13.9203	-41.4298	3.71737e-42
cg03356778	11	120239834	+	POU2F3	ENSG00000137709.10	11	120236640	POU2F3	0.15526	0.726713	19.5947	-77.7729	1.68705e-78
cg03368358	17	3916749	-	P2RX1	ENSG00000108405.4	17	3896592	P2RX1	0.19443	-12.0285	-22.4543	-99.2853	5.18493e-100
cg03372385	6	25324202	-	LRRC16A	ENSG00000079691.18	6	25279078	CARMIL1	0.13302	7.10391	17.9029	-65.9842	1.03714e-66
cg03381704	21	29193316	+	NCRNA00189	ENSG00000236056.1	21	29222321	GAPDHP14	0.322564	-2.24847	-31.5386	-177.58	2.63108e-178
cg03381704	21	29193316	+	NCRNA00189	ENSG00000215533.8	21	29193480	LINC00189	0.456037	-6.00856	-41.849	-276.439	3.63973e-277
cg03382805	22	23563394	+		ENSG00000099958.14	22	23834503	DERL3	0.0791357	-6.75215	-13.3985	-38.5777	2.64413e-39
cg03382805	22	23563394	+		ENSG00000099953.10	22	23768226	MMP11	0.0829418	-4.71924	-13.7454	-40.4636	3.43879e-41
cg03382805	22	23563394	+		ENSG00000128218.8	22	23752743	VPREB3	0.170366	-12.3352	-20.7118	-85.952	1.11673e-86
cg03388025	16	89827920	-	SPIRE2	ENSG00000204991.11	16	89818179	SPIRE2	0.253629	3.92232	26.6435	-133.815	1.53074e-134
cg03395511	6	291902	-	DUSP22	ENSG00000112679.14	6	291630	DUSP22	0.116495	0.282445	16.5966	-57.412	3.87249e-58
cg03396347	1	1944363	+		ENSG00000231050.1	1	1891471	AL109917.1	0.0793439	-0.366192	-13.4177	-38.6807	2.08591e-39
cg03400785	5	141415394	-	PCDHGA4;PCDHGA6;PCDHGA9;PCDHGA1;PCDHGA8;PCDHGA5;PCDHGB1;PCDHGA10;PCDHGB4;PCDHGA3;PCDHGA2;PCDHGB6;PCDHGA7;PCDHGB2;PCDHGB5;PCDHGB3	ENSG00000253846.2	5	141412987	PCDHGA10	0.0785678	1.46066	13.3463	-38.2969	5.04728e-39
cg03400785	5	141415394	-	PCDHGA4;PCDHGA6;PCDHGA9;PCDHGA1;PCDHGA8;PCDHGA5;PCDHGB1;PCDHGA10;PCDHGB4;PCDHGA3;PCDHGA2;PCDHGB6;PCDHGA7;PCDHGB2;PCDHGB5;PCDHGB3	ENSG00000253873.6	5	141421047	PCDHGA11	0.0760455	1.38847	13.1124	-37.0518	8.87534e-38
cg03400785	5	141415394	-	PCDHGA4;PCDHGA6;PCDHGA9;PCDHGA1;PCDHGA8;PCDHGA5;PCDHGB1;PCDHGA10;PCDHGB4;PCDHGA3;PCDHGA2;PCDHGB6;PCDHGA7;PCDHGB2;PCDHGB5;PCDHGB3	ENSG00000254245.2	5	141343829	PCDHGA3	0.0739078	1.36222	12.9118	-35.9989	1.00256e-36
cg03400785	5	141415394	-	PCDHGA4;PCDHGA6;PCDHGA9;PCDHGA1;PCDHGA8;PCDHGA5;PCDHGB1;PCDHGA10;PCDHGB4;PCDHGA3;PCDHGA2;PCDHGB6;PCDHGA7;PCDHGB2;PCDHGB5;PCDHGB3	ENSG00000253767.2	5	141390157	PCDHGA8	0.0738179	1.36391	12.9033	-35.9547	1.10992e-36
cg03400785	5	141415394	-	PCDHGA4;PCDHGA6;PCDHGA9;PCDHGA1;PCDHGA8;PCDHGA5;PCDHGB1;PCDHGA10;PCDHGB4;PCDHGA3;PCDHGA2;PCDHGB6;PCDHGA7;PCDHGB2;PCDHGB5;PCDHGB3	ENSG00000261934.2	5	141402932	PCDHGA9	0.0749765	1.37882	13.0123	-36.525	2.98544e-37
cg03400785	5	141415394	-	PCDHGA4;PCDHGA6;PCDHGA9;PCDHGA1;PCDHGA8;PCDHGA5;PCDHGB1;PCDHGA10;PCDHGB4;PCDHGA3;PCDHGA2;PCDHGB6;PCDHGA7;PCDHGB2;PCDHGB5;PCDHGB3	ENSG00000254221.2	5	141350102	PCDHGB1	0.0743487	1.36306	12.9534	-36.2159	6.08307e-37
cg03400785	5	141415394	-	PCDHGA4;PCDHGA6;PCDHGA9;PCDHGA1;PCDHGA8;PCDHGA5;PCDHGB1;PCDHGA10;PCDHGB4;PCDHGA3;PCDHGA2;PCDHGB6;PCDHGA7;PCDHGB2;PCDHGB5;PCDHGB3	ENSG00000253305.2	5	141408021	PCDHGB6	0.0806488	1.4927	13.5372	-39.3266	4.7143e-40
cg03400785	5	141415394	-	PCDHGA4;PCDHGA6;PCDHGA9;PCDHGA1;PCDHGA8;PCDHGA5;PCDHGB1;PCDHGA10;PCDHGB4;PCDHGA3;PCDHGA2;PCDHGB6;PCDHGA7;PCDHGB2;PCDHGB5;PCDHGB3	ENSG00000254122.2	5	141417645	PCDHGB7	0.0766364	1.39265	13.1674	-37.3432	4.53731e-38
cg03400785	5	141415394	-	PCDHGA4;PCDHGA6;PCDHGA9;PCDHGA1;PCDHGA8;PCDHGA5;PCDHGB1;PCDHGA10;PCDHGB4;PCDHGA3;PCDHGA2;PCDHGB6;PCDHGA7;PCDHGB2;PCDHGB5;PCDHGB3	ENSG00000242419.5	5	141484997	PCDHGC4	0.0747172	1.37226	12.988	-36.3973	4.00576e-37
cg03400785	5	141415394	-	PCDHGA4;PCDHGA6;PCDHGA9;PCDHGA1;PCDHGA8;PCDHGA5;PCDHGB1;PCDHGA10;PCDHGB4;PCDHGA3;PCDHGA2;PCDHGB6;PCDHGA7;PCDHGB2;PCDHGB5;PCDHGB3	ENSG00000240764.3	5	141489121	PCDHGC5	0.0739246	1.37825	12.9134	-36.0072	9.8361e-37
cg03407524	17	82085472	+	FASN	ENSG00000176155.18	17	82101460	CCDC57	0.0915326	-0.259575	-14.5078	-44.7469	1.79091e-45
cg03410772	6	30002227	-	NCRNA00171	ENSG00000285799.1	6	29849550	AL645929.3	0.171491	-4.73046	-20.7941	-86.5668	2.71147e-87
cg03410772	6	30002227	-	NCRNA00171	ENSG00000206341.7	6	29887752	HLA-H	0.121459	9.01973	16.9943	-59.9707	1.06976e-60
cg03410772	6	30002227	-	NCRNA00171	ENSG00000230795.3	6	29926459	HLA-K	0.075042	-3.79987	-13.0185	-36.5573	2.77148e-37
cg03416628	12	54052720	+	HOXC4	ENSG00000198353.8	12	54016931	HOXC4	0.11893	1.71947	16.7923	-58.6653	2.16099e-59
cg03417975	17	46182115	+		ENSG00000214401.4	17	46193576	KANSL1-AS1	0.13945	15.1637	18.3988	-69.3623	4.34209e-70
cg03417975	17	46182115	+		ENSG00000176681.14	17	46292733	LRRC37A	0.11152	8.50617	16.1928	-54.861	1.37715e-55
cg03417975	17	46182115	+		ENSG00000238083.7	17	46511511	LRRC37A2	0.130608	11.634	17.7152	-64.7235	1.89006e-65
cg03417975	17	46182115	+		ENSG00000262500.1	17	46243606	MAPK8IP1P1	0.0932676	3.60033	14.6587	-45.6166	2.41784e-46
cg03418136	15	100555524	-		ENSG00000270127.2	15	100547765	AC027020.2	0.160495	2.29873	19.9843	-80.5912	2.56339e-81
cg03418136	15	100555524	-		ENSG00000259205.2	15	100553529	PRKXP1	0.0980745	1.0251	15.0717	-48.034	9.24627e-49
cg03419948	22	37566014	-	CDC42EP1	ENSG00000100079.7	22	37570248	LGALS2	0.109329	-9.49769	-16.0132	-53.7421	1.81079e-54
cg03426413	7	144129766	-	OR2A14	ENSG00000244198.6	7	144194858	AC004889.1	0.157585	-5.9246	-19.768	-79.0225	9.49519e-80
cg03427058	1	1629644	+	MIB2	ENSG00000189339.11	1	1659529	SLC35E2B	0.142238	2.0914	18.612	-70.8346	1.46346e-71
cg03428951	5	178007334	-	FAM153C	ENSG00000249109.1	5	177782197	AC140125.2	0.111772	-0.325297	-16.2134	-54.9897	1.02394e-55
cg03428951	5	178007334	-	FAM153C	ENSG00000170074.19	5	177707981	FAM153A	0.0988185	-1.49593	-15.135	-48.4093	3.89673e-49
cg03432955	6	29827723	+	HLA-G	ENSG00000176998.4	6	29791753	HCG4	0.0764122	0.845247	13.1465	-37.2326	5.85274e-38
cg03432955	6	29827723	+	HLA-G	ENSG00000206503.13	6	29941260	HLA-A	0.0819983	1.34642	13.66	-39.9955	1.01053e-40
cg03432955	6	29827723	+	HLA-G	ENSG00000230795.3	6	29926459	HLA-K	0.199106	3.99876	22.7889	-101.921	1.19974e-102
cg03432955	6	29827723	+	HLA-G	ENSG00000204644.9	6	29672392	ZFP57	0.104701	-6.74084	-15.6301	-51.3867	4.10449e-52
cg03440125	6	82365362	+	TPBG	ENSG00000146242.8	6	82363206	TPBG	0.108834	4.25309	15.9725	-53.4895	3.23944e-54
cg03448915	16	66549174	+	TK2	ENSG00000261656.5	16	66469796	BEAN1-AS1	0.153439	-2.91862	-19.4585	-76.7966	1.59745e-77
cg03448915	16	66549174	+	TK2	ENSG00000166548.15	16	66508003	TK2	0.232712	-2.00269	-25.1709	-121.318	4.81029e-122
cg03449857	6	29680845	+		ENSG00000281831.1	6	29871895	AL645929.2	0.120786	-0.980185	-16.9407	-59.6232	2.38137e-60
cg03449857	6	29680845	+		ENSG00000237669.1	6	30006121	AL671277.2	0.0736776	-0.711481	-12.8901	-35.8857	1.3011e-36
cg03449857	6	29680845	+		ENSG00000204622.11	6	30005971	HLA-J	0.0751617	1.35008	13.0297	-36.6162	2.41982e-37
cg03449857	6	29680845	+		ENSG00000230795.3	6	29926459	HLA-K	0.169527	1.48926	20.6503	-85.4942	3.20478e-86
cg03449857	6	29680845	+		ENSG00000204610.13	6	30163206	TRIM15	0.117651	-0.466102	-16.6896	-58.0064	9.85418e-59
cg03449857	6	29680845	+		ENSG00000204644.9	6	29672392	ZFP57	0.542733	-6.19437	-49.794	-354.469	0
cg03452174	17	28718094	+	RAB34	ENSG00000109113.20	17	28714281	RAB34	0.0956376	-3.38221	-14.8632	-46.807	1.55965e-47
cg03453890	8	144418150	+	SLC39A4	ENSG00000160948.14	8	144423601	VPS28	0.0812001	-2.57988	-13.5874	-39.5997	2.51342e-40
cg03457142	3	71755707	+	EIF4E3	ENSG00000170837.2	3	71754050	GPR27	0.0891025	-1.55472	-14.2948	-43.5315	2.9411e-44
cg03465320	6	32855300	-	PSMB9;TAP1	ENSG00000240065.8	6	32844136	PSMB9	0.126151	-1.47837	-17.3658	-62.402	3.96283e-63
cg03469805	14	104864310	+	KIAA0284	ENSG00000099814.16	14	104865268	CEP170B	0.173679	6.5724	20.9541	-87.7655	1.7158e-88
cg03469862	11	69157384	-		ENSG00000284713.1	11	69155478	SMIM38	0.163227	1.92036	20.1865	-82.0687	8.53646e-83
cg03470754	7	44065566	-	PGAM2	ENSG00000164708.6	7	44062727	PGAM2	0.0758711	1.24682	13.0961	-36.9658	1.08192e-37
cg03486475	5	141416672	+	PCDHGA4;PCDHGA9;PCDHGA1;PCDHGB1;PCDHGB6;PCDHGB3;PCDHGB7;PCDHGA6;PCDHGA8;PCDHGA10;PCDHGA5;PCDHGB4;PCDHGA3;PCDHGA2;PCDHGB2;PCDHGA7;PCDHGB5	ENSG00000204956.5	5	141330571	PCDHGA1	0.0998118	1.7131	15.2193	-48.9107	1.22822e-49
cg03486475	5	141416672	+	PCDHGA4;PCDHGA9;PCDHGA1;PCDHGB1;PCDHGB6;PCDHGB3;PCDHGB7;PCDHGA6;PCDHGA8;PCDHGA10;PCDHGA5;PCDHGB4;PCDHGA3;PCDHGA2;PCDHGB2;PCDHGA7;PCDHGB5	ENSG00000253846.2	5	141412987	PCDHGA10	0.107505	1.87357	15.8629	-52.8124	1.54038e-53
cg03486475	5	141416672	+	PCDHGA4;PCDHGA9;PCDHGA1;PCDHGB1;PCDHGB6;PCDHGB3;PCDHGB7;PCDHGA6;PCDHGA8;PCDHGA10;PCDHGA5;PCDHGB4;PCDHGA3;PCDHGA2;PCDHGB2;PCDHGA7;PCDHGB5	ENSG00000253873.6	5	141421047	PCDHGA11	0.106666	1.80318	15.7934	-52.3851	4.11987e-53
cg03486475	5	141416672	+	PCDHGA4;PCDHGA9;PCDHGA1;PCDHGB1;PCDHGB6;PCDHGB3;PCDHGB7;PCDHGA6;PCDHGA8;PCDHGA10;PCDHGA5;PCDHGB4;PCDHGA3;PCDHGA2;PCDHGB2;PCDHGA7;PCDHGB5	ENSG00000253159.3	5	141430507	PCDHGA12	0.102725	1.77301	15.4648	-50.3844	4.12646e-51
cg03486475	5	141416672	+	PCDHGA4;PCDHGA9;PCDHGA1;PCDHGB1;PCDHGB6;PCDHGB3;PCDHGB7;PCDHGA6;PCDHGA8;PCDHGA10;PCDHGA5;PCDHGB4;PCDHGA3;PCDHGA2;PCDHGB2;PCDHGA7;PCDHGB5	ENSG00000081853.15	5	141338760	PCDHGA2	0.102578	1.75974	15.4525	-50.3099	4.89837e-51
cg03486475	5	141416672	+	PCDHGA4;PCDHGA9;PCDHGA1;PCDHGB1;PCDHGB6;PCDHGB3;PCDHGB7;PCDHGA6;PCDHGA8;PCDHGA10;PCDHGA5;PCDHGB4;PCDHGA3;PCDHGA2;PCDHGB2;PCDHGA7;PCDHGB5	ENSG00000254245.2	5	141343829	PCDHGA3	0.10234	1.75772	15.4325	-50.1893	6.46679e-51
cg03486475	5	141416672	+	PCDHGA4;PCDHGA9;PCDHGA1;PCDHGB1;PCDHGB6;PCDHGB3;PCDHGB7;PCDHGA6;PCDHGA8;PCDHGA10;PCDHGA5;PCDHGB4;PCDHGA3;PCDHGA2;PCDHGB2;PCDHGA7;PCDHGB5	ENSG00000262576.3	5	141355021	PCDHGA4	0.101862	1.75647	15.3923	-49.9473	1.12891e-50
cg03486475	5	141416672	+	PCDHGA4;PCDHGA9;PCDHGA1;PCDHGB1;PCDHGB6;PCDHGB3;PCDHGB7;PCDHGA6;PCDHGA8;PCDHGA10;PCDHGA5;PCDHGB4;PCDHGA3;PCDHGA2;PCDHGB2;PCDHGA7;PCDHGB5	ENSG00000253485.2	5	141364232	PCDHGA5	0.103203	1.76596	15.5049	-50.6268	2.36152e-51
cg03486475	5	141416672	+	PCDHGA4;PCDHGA9;PCDHGA1;PCDHGB1;PCDHGB6;PCDHGB3;PCDHGB7;PCDHGA6;PCDHGA8;PCDHGA10;PCDHGA5;PCDHGB4;PCDHGA3;PCDHGA2;PCDHGB2;PCDHGA7;PCDHGB5	ENSG00000253731.2	5	141373914	PCDHGA6	0.104149	1.78485	15.584	-51.1062	7.83036e-52
cg03486475	5	141416672	+	PCDHGA4;PCDHGA9;PCDHGA1;PCDHGB1;PCDHGB6;PCDHGB3;PCDHGB7;PCDHGA6;PCDHGA8;PCDHGA10;PCDHGA5;PCDHGB4;PCDHGA3;PCDHGA2;PCDHGB2;PCDHGA7;PCDHGB5	ENSG00000253537.3	5	141382739	PCDHGA7	0.105061	1.801	15.66	-51.5692	2.69661e-52
cg03486475	5	141416672	+	PCDHGA4;PCDHGA9;PCDHGA1;PCDHGB1;PCDHGB6;PCDHGB3;PCDHGB7;PCDHGA6;PCDHGA8;PCDHGA10;PCDHGA5;PCDHGB4;PCDHGA3;PCDHGA2;PCDHGB2;PCDHGA7;PCDHGB5	ENSG00000253767.2	5	141390157	PCDHGA8	0.103279	1.76904	15.5112	-50.665	2.16268e-51
cg03486475	5	141416672	+	PCDHGA4;PCDHGA9;PCDHGA1;PCDHGB1;PCDHGB6;PCDHGB3;PCDHGB7;PCDHGA6;PCDHGA8;PCDHGA10;PCDHGA5;PCDHGB4;PCDHGA3;PCDHGA2;PCDHGB2;PCDHGA7;PCDHGB5	ENSG00000261934.2	5	141402932	PCDHGA9	0.102415	1.76707	15.4388	-50.2276	5.92075e-51
cg03486475	5	141416672	+	PCDHGA4;PCDHGA9;PCDHGA1;PCDHGB1;PCDHGB6;PCDHGB3;PCDHGB7;PCDHGA6;PCDHGA8;PCDHGA10;PCDHGA5;PCDHGB4;PCDHGA3;PCDHGA2;PCDHGB2;PCDHGA7;PCDHGB5	ENSG00000254221.2	5	141350102	PCDHGB1	0.102365	1.75379	15.4346	-50.2019	6.28231e-51
cg03486475	5	141416672	+	PCDHGA4;PCDHGA9;PCDHGA1;PCDHGB1;PCDHGB6;PCDHGB3;PCDHGB7;PCDHGA6;PCDHGA8;PCDHGA10;PCDHGA5;PCDHGB4;PCDHGA3;PCDHGA2;PCDHGB2;PCDHGA7;PCDHGB5	ENSG00000253910.2	5	141360042	PCDHGB2	0.102159	1.75773	15.4173	-50.0979	7.98195e-51
cg03486475	5	141416672	+	PCDHGA4;PCDHGA9;PCDHGA1;PCDHGB1;PCDHGB6;PCDHGB3;PCDHGB7;PCDHGA6;PCDHGA8;PCDHGA10;PCDHGA5;PCDHGB4;PCDHGA3;PCDHGA2;PCDHGB2;PCDHGA7;PCDHGB5	ENSG00000262209.3	5	141370242	PCDHGB3	0.104442	1.78026	15.6085	-51.2551	5.55777e-52
cg03486475	5	141416672	+	PCDHGA4;PCDHGA9;PCDHGA1;PCDHGB1;PCDHGB6;PCDHGB3;PCDHGB7;PCDHGA6;PCDHGA8;PCDHGA10;PCDHGA5;PCDHGB4;PCDHGA3;PCDHGA2;PCDHGB2;PCDHGA7;PCDHGB5	ENSG00000253953.2	5	141387698	PCDHGB4	0.104065	1.78195	15.577	-51.0638	8.63339e-52
cg03486475	5	141416672	+	PCDHGA4;PCDHGA9;PCDHGA1;PCDHGB1;PCDHGB6;PCDHGB3;PCDHGB7;PCDHGA6;PCDHGA8;PCDHGA10;PCDHGA5;PCDHGB4;PCDHGA3;PCDHGA2;PCDHGB2;PCDHGA7;PCDHGB5	ENSG00000253305.2	5	141408021	PCDHGB6	0.111511	1.92468	16.192	-54.8563	1.39225e-55
cg03486475	5	141416672	+	PCDHGA4;PCDHGA9;PCDHGA1;PCDHGB1;PCDHGB6;PCDHGB3;PCDHGB7;PCDHGA6;PCDHGA8;PCDHGA10;PCDHGA5;PCDHGB4;PCDHGA3;PCDHGA2;PCDHGB2;PCDHGA7;PCDHGB5	ENSG00000254122.2	5	141417645	PCDHGB7	0.103426	1.77405	15.5235	-50.7395	1.82173e-51
cg03486475	5	141416672	+	PCDHGA4;PCDHGA9;PCDHGA1;PCDHGB1;PCDHGB6;PCDHGB3;PCDHGB7;PCDHGA6;PCDHGA8;PCDHGA10;PCDHGA5;PCDHGB4;PCDHGA3;PCDHGA2;PCDHGB2;PCDHGA7;PCDHGB5	ENSG00000240184.7	5	141475947	PCDHGC3	0.0982656	1.72701	15.088	-48.1304	7.40613e-49
cg03486475	5	141416672	+	PCDHGA4;PCDHGA9;PCDHGA1;PCDHGB1;PCDHGB6;PCDHGB3;PCDHGB7;PCDHGA6;PCDHGA8;PCDHGA10;PCDHGA5;PCDHGB4;PCDHGA3;PCDHGA2;PCDHGB2;PCDHGA7;PCDHGB5	ENSG00000242419.5	5	141484997	PCDHGC4	0.102746	1.76455	15.4666	-50.3949	4.0278e-51
cg03486475	5	141416672	+	PCDHGA4;PCDHGA9;PCDHGA1;PCDHGB1;PCDHGB6;PCDHGB3;PCDHGB7;PCDHGA6;PCDHGA8;PCDHGA10;PCDHGA5;PCDHGB4;PCDHGA3;PCDHGA2;PCDHGB2;PCDHGA7;PCDHGB5	ENSG00000240764.3	5	141489121	PCDHGC5	0.103559	1.78877	15.5347	-50.807	1.55952e-51
cg03493087	6	32068578	-	TNXB	ENSG00000204351.12	6	31959117	SKIV2L	0.0740936	-0.723995	-12.9293	-36.0903	8.12232e-37
cg03493768	4	76075536	+	ART3	ENSG00000138744.15	4	75913660	NAAA	0.101004	-2.65807	-15.32	-49.5132	3.06791e-50
cg03495632	6	29829433	+	HLA-G	ENSG00000204632.11	6	29826967	HLA-G	0.1285	-11.0714	-17.5504	-63.6239	2.37722e-64
cg03495632	6	29829433	+	HLA-G	ENSG00000204622.11	6	30005971	HLA-J	0.147825	-8.35897	-19.0362	-73.7991	1.58808e-74
cg03495632	6	29829433	+	HLA-G	ENSG00000243753.5	6	30259584	HLA-L	0.14232	-15.5908	-18.6183	-70.8781	1.3239e-71
cg03495632	6	29829433	+	HLA-G	ENSG00000181126.13	6	29790954	HLA-V	0.098127	-8.11265	-15.0762	-48.0605	8.69936e-49
cg03495632	6	29829433	+	HLA-G	ENSG00000235290.1	6	29956596	HLA-W	0.11151	-5.3482	-16.1919	-54.8556	1.39434e-55
cg03497872	16	1225894	+	TPSG1	ENSG00000197253.13	16	1227272	TPSB2	0.0995773	-0.922039	-15.1994	-48.7923	1.6133e-49
cg03497872	16	1225894	+	TPSG1	ENSG00000095917.14	16	1256059	TPSD1	0.074751	-0.423541	-12.9912	-36.414	3.85499e-37
cg03499808	11	73309413	+	ARHGEF17	ENSG00000110237.4	11	73308289	ARHGEF17	0.113053	8.53982	16.3178	-55.6456	2.26127e-56
cg03503812	6	27389759	+	ZNF391	ENSG00000124613.8	6	27374615	ZNF391	0.177419	-1.85853	-21.2266	-89.8208	1.5109e-90
cg03506316	4	7923811	-	AFAP1	ENSG00000196526.10	4	7758714	AFAP1	0.266197	11.6891	27.5284	-141.49	3.23389e-142
cg03508095	4	164957589	-	C4orf39;TRIM61	ENSG00000183439.8	4	164954446	TRIM61	0.0764705	-0.857797	-13.152	-37.2614	5.47786e-38
cg03509467	7	76464697	+	DTX2	ENSG00000230305.2	7	76524515	AC004980.3	0.113349	0.195407	16.3418	-55.797	1.59576e-56
cg03509467	7	76464697	+	DTX2	ENSG00000091073.19	7	76461676	DTX2	0.196548	-0.787332	-22.606	-100.477	3.33365e-101
cg03509467	7	76464697	+	DTX2	ENSG00000243566.6	7	76510428	UPK3B	0.239562	-1.85079	-25.6535	-125.374	4.22969e-126
cg03509467	7	76464697	+	DTX2	ENSG00000188372.15	7	76397518	ZP3	0.105044	-1.122	-15.6587	-51.5608	2.74922e-52
cg03513464	1	58432999	+		ENSG00000283445.1	1	58715609	AL136985.3	0.280871	-1.38633	-28.564	-150.616	2.4211e-151
cg03513464	1	58432999	+		ENSG00000184292.6	1	58575423	TACSTD2	0.321574	-5.20875	-31.4672	-176.921	1.19992e-177
cg03514843	2	27078326	+	EMILIN1	ENSG00000138080.13	2	27078567	EMILIN1	0.0930916	-3.04574	-14.6434	-45.5283	2.96294e-46
cg03517284	6	25882361	-		ENSG00000124564.17	6	25833066	SLC17A3	0.190431	-0.739428	-22.1672	-97.0429	9.05902e-98
cg03521696	6	29827817	+	HLA-G	ENSG00000230795.3	6	29926459	HLA-K	0.148463	6.28091	19.0843	-74.1384	7.27159e-75
cg03524848	1	161525533	+	HSPA6	ENSG00000162747.11	1	161623196	FCGR3B	0.0884243	4.40456	14.235	-43.1928	6.41457e-44
cg03526459	1	147078391	-		ENSG00000227242.4	1	147019656	NBPF13P	0.307597	1.4661	30.4636	-167.717	1.91825e-168
cg03531754	8	123182071	+	FAM83A	ENSG00000147689.16	8	123178960	FAM83A	0.104504	-2.05397	-15.6137	-51.2868	5.16685e-52
cg03534481	21	33067238	+		ENSG00000184221.13	21	33070141	OLIG1	0.152841	-3.89572	-19.4136	-76.4761	3.34126e-77
cg03536022	6	29739101	+	LOC285830	ENSG00000230795.3	6	29926459	HLA-K	0.0783107	5.52643	13.3226	-38.1699	6.7629e-39
cg03536022	6	29739101	+	LOC285830	ENSG00000204644.9	6	29672392	ZFP57	0.120575	-15.9411	-16.9238	-59.5142	3.06056e-60
cg03549146	16	69932998	-	MIR140;WWP2	ENSG00000157322.17	16	69950705	CLEC18A	0.279541	4.47056	28.47	-149.781	1.6553e-150
cg03549146	16	69932998	-	MIR140;WWP2	ENSG00000226232.8	16	69976388	NPIPB14P	0.157567	1.66816	19.7667	-79.013	9.70505e-80
cg03549146	16	69932998	-	MIR140;WWP2	ENSG00000261556.9	16	70219574	SMG1P7	0.0863594	1.16019	14.0519	-42.1631	6.86877e-43
cg03551406	16	56681843	-	MT1X	ENSG00000187193.9	16	56682470	MT1X	0.0885244	-1.66654	-14.2439	-43.2428	5.71718e-44
cg03552039	10	121483980	-	FGFR2	ENSG00000066468.22	10	121478334	FGFR2	0.147755	-9.60152	-19.0309	-73.7619	1.73019e-74
cg03562414	19	51887824	+	ZNF577	ENSG00000161551.14	19	51804816	ZNF577	0.225772	-2.24457	-24.6814	-117.245	5.68345e-118
cg03562414	19	51887824	+	ZNF577	ENSG00000198093.11	19	51889235	ZNF649	0.0938186	-0.957934	-14.7064	-45.893	1.27924e-46
cg03563298	2	242048111	+		ENSG00000237940.3	2	241970683	LINC01238	0.0751873	3.81811	13.0321	-36.6289	2.35039e-37
cg03570035	19	20167241	-	ZNF486	ENSG00000256229.8	19	20167214	ZNF486	0.0855551	-4.16015	-13.9802	-41.7626	1.72726e-42
cg03570263	6	30072513	+	RNF39	ENSG00000206503.13	6	29941260	HLA-A	0.102425	-0.405644	-15.4396	-50.2323	5.85669e-51
cg03570263	6	30072513	+	RNF39	ENSG00000230795.3	6	29926459	HLA-K	0.122784	-0.846479	-17.0996	-60.656	2.20799e-61
cg03575373	3	195698465	-	MIR570	ENSG00000224769.1	3	195614947	MUC20P1	0.0953183	-7.57086	-14.8358	-46.6464	2.2572e-47
cg03575373	3	195698465	-	MIR570	ENSG00000185485.14	3	195959748	SDHAP1	0.0766127	-4.05601	-13.1652	-37.3315	4.66098e-38
cg03575373	3	195698465	-	MIR570	ENSG00000215837.7	3	195658096	SDHAP2	0.123016	-8.97547	-17.118	-60.7761	1.67448e-61
cg03575373	3	195698465	-	MIR570	ENSG00000283426.1	3	195701618	SMBD1P	0.13352	-6.05093	-17.9417	-66.2462	5.67283e-67
cg03575939	16	31333955	-		ENSG00000140678.16	16	31355134	ITGAX	0.118855	5.39864	16.7862	-58.6266	2.36275e-59
cg03579179	7	12404468	+	VWDE	ENSG00000146530.14	7	12330885	VWDE	0.0742066	-1.15774	-12.94	-36.1459	7.14596e-37
cg03601886	1	53183545	+		ENSG00000174348.13	1	53062052	PODN	0.0901523	-6.86352	-14.3871	-44.0562	8.78642e-45
cg03603530	16	69331105	+	PDF;COG8	ENSG00000157315.5	16	69343250	TMED6	0.085399	2.82319	13.9663	-41.685	2.06554e-42
cg03607951	1	78619900	+	IFI44L	ENSG00000137965.11	1	78649796	IFI44	0.321191	-9.65168	-31.4396	-176.666	2.15707e-177
cg03607951	1	78619900	+	IFI44L	ENSG00000137959.16	1	78619922	IFI44L	0.344663	-11.5517	-33.1462	-192.541	2.87551e-193
cg03610280	10	95832660	+	ENTPD1	ENSG00000138185.20	10	95711779	ENTPD1	0.126682	-1.06869	-17.4077	-62.6781	2.09828e-63
cg03611598	17	50508714	+	MYCBPAP	ENSG00000136449.14	17	50508384	MYCBPAP	0.20798	-3.62777	-23.4213	-106.965	1.08483e-107
cg03623401	16	11949798	+		ENSG00000234719.8	16	11927373	NPIPB2	0.409807	6.06699	38.0857	-239.725	1.8838e-240
cg03625911	1	203186608	-	CHI3L1	ENSG00000133048.13	1	203178931	CHI3L1	0.23529	-13.0742	-25.3526	-122.84	1.44437e-123
cg03625911	1	203186608	-	CHI3L1	ENSG00000133055.9	1	203167811	MYBPH	0.197499	-9.68197	-22.674	-101.013	9.69423e-102
cg03630821	19	58350335	+	A1BG	ENSG00000268895.5	19	58347751	A1BG-AS1	0.179229	1.72227	21.3581	-90.8186	1.51853e-91
cg03631294	17	63930580	-	CD79B	ENSG00000007312.12	17	63928740	CD79B	0.126105	-9.28361	-17.3623	-62.3784	4.18369e-63
cg03635532	19	39886242	-	FCGBP	ENSG00000275395.5	19	39863323	FCGBP	0.0846312	-0.826663	-13.8975	-41.303	4.97728e-42
cg03636916	22	42514329	-	RRP7A	ENSG00000189306.11	22	42508344	RRP7A	0.120656	-6.64948	-16.9303	-59.5558	2.78071e-60
cg03644281	6	41101012	-	NFYA;LOC221442	ENSG00000161912.18	6	41101022	ADCY10P1	0.249759	-1.5817	-26.3711	-131.477	3.33408e-132
cg03645748	2	241929759	+		ENSG00000237940.3	2	241970683	LINC01238	0.0813858	7.70313	13.6043	-39.6917	2.03362e-40
cg03646605	11	86672761	-	ME3	ENSG00000151376.16	11	86441108	ME3	0.100749	-5.14607	-15.2985	-49.3844	4.12696e-50
cg03647559	2	237859388	+	RAMP1	ENSG00000132329.11	2	237858893	RAMP1	0.0941399	-2.64819	-14.7342	-46.0544	8.82335e-47
cg03648724	22	49658645	+	C22orf34	ENSG00000235111.1	22	49612657	Z97192.3	0.0787364	-1.78974	-13.3618	-38.3803	4.16587e-39
cg03651613	12	121712607	+	TMEM120B	ENSG00000139714.12	12	121648742	MORN3	0.129847	6.35252	17.6558	-64.3265	4.71516e-65
cg03656968	19	55063056	-	RDH13	ENSG00000160439.16	19	55039108	RDH13	0.092026	-25.6105	-14.5508	-44.9941	1.01371e-45
cg03658852	17	30577279	+	LRRC37B2	ENSG00000214719.12	17	30576464	AC005562.1	0.122608	-0.126092	-17.0856	-60.5649	2.72323e-61
cg03659354	13	110990095	-		ENSG00000225760.2	13	110965704	LINC00431	0.113783	1.05828	16.3771	-56.0196	9.55793e-57
cg03665457	10	38356447	-	HSD17B7P2	ENSG00000099251.14	10	38356380	HSD17B7P2	0.412629	-3.03518	-38.3083	-241.883	1.30771e-242
cg03666441	17	7351351	+	KCTD11;ACAP1	ENSG00000072818.12	17	7336529	ACAP1	0.0951154	1.03794	14.8183	-46.5444	2.85479e-47
cg03668386	17	73192914	+	COG1	ENSG00000141219.15	17	73232233	C17orf80	0.113006	2.49826	16.314	-55.6217	2.38947e-56
cg03669949	6	73394702	+	DDX43	ENSG00000080007.8	6	73394828	DDX43	0.460874	-3.32087	-42.2586	-280.456	3.49612e-281
cg03669949	6	73394702	+	DDX43	ENSG00000203907.9	6	73368555	OOEP	0.146191	-0.51808	-18.9125	-72.9299	1.17512e-73
cg03673787	17	80105681	-	GAA	ENSG00000171298.13	17	80101556	GAA	0.141263	0.559406	18.5376	-70.3192	4.79509e-71
cg03697076	10	120765189	+		ENSG00000120008.16	10	120851305	WDR11	0.091239	-0.479828	-14.4822	-44.5999	2.51241e-45
cg03698374	4	1369123	-	KIAA1530	ENSG00000163945.16	4	1347266	UVSSA	0.0935684	-1.08867	-14.6847	-45.7675	1.70806e-46
cg03699601	14	105529417	-	TMEM121	ENSG00000184986.11	14	105526583	TMEM121	0.0845299	-1.92238	-13.8884	-41.2526	5.58939e-42
cg03705621	21	45478874	+	COL18A1	ENSG00000182871.15	21	45405137	COL18A1	0.219218	-5.994	-24.2182	-113.432	3.702e-114
cg03712798	1	156578791	-	TTC24	ENSG00000187862.11	1	156579727	TTC24	0.14506	8.91944	18.8267	-72.3295	4.68264e-73
cg03717367	9	137085766	+	LOC100289341;MAN1B1	ENSG00000268996.3	9	137084946	MAN1B1-DT	0.0966828	1.99522	14.9528	-47.3329	4.64665e-48
cg03718845	2	85412877	+		ENSG00000042493.16	2	85394753	CAPG	0.0793076	-2.04569	-13.4143	-38.6627	2.17404e-39
cg03719155	19	11579064	+	ACP5	ENSG00000102575.11	19	11574660	ACP5	0.165124	-6.62618	-20.3266	-83.0977	7.98524e-84
cg03724423	7	27131135	-	HOXA4	ENSG00000197576.13	7	27128507	HOXA4	0.108854	-0.99812	-15.9741	-53.4997	3.16446e-54
cg03726525	16	70173393	+	CLEC18C	ENSG00000090857.13	16	70113626	PDPR	0.122105	-9.53218	-17.0457	-60.3049	4.95546e-61
cg03729889	22	25742029	+	MYO18B	ENSG00000133454.15	22	25742144	MYO18B	0.138876	-3.62397	-18.3548	-69.0598	8.7146e-70
cg03732535	3	49133617	+	LAMB2	ENSG00000172037.14	3	49121114	LAMB2	0.172935	-6.38929	-20.8998	-87.3577	4.38798e-88
cg03733263	8	22605353	-	KIAA1967	ENSG00000241852.10	8	22599599	C8orf58	0.0934942	2.32577	14.6783	-45.7303	1.861e-46
cg03738656	21	44161124	+		ENSG00000160221.18	21	44133610	GATD3A	0.0758191	9.80131	13.0912	-36.9402	1.14774e-37
cg03738656	21	44161124	+		ENSG00000241945.8	21	44107373	PWP2	0.0779983	8.57041	13.2937	-38.0155	9.64897e-39
cg03739877	12	47725489	-	P11	ENSG00000257433.5	12	47706085	AC004241.1	0.0733663	5.45896	12.8607	-35.7326	1.85115e-36
cg03742286	2	74498443	+	LBX2	ENSG00000272183.1	2	74501717	AC005041.3	0.0947886	-3.42473	-14.7901	-46.3802	4.16709e-47
cg03742286	2	74498443	+	LBX2	ENSG00000257702.3	2	74502595	LBX2-AS1	0.0848906	-5.28525	-13.9207	-41.432	3.69826e-42
cg03743982	16	75116934	+	LDHD	ENSG00000166816.14	16	75111860	LDHD	0.322918	-3.7533	-31.5642	-177.816	1.52928e-178
cg03744383	16	55833159	+	CES1	ENSG00000198848.12	16	55802851	CES1	0.169473	-5.33754	-20.6463	-85.4645	3.43156e-86
cg03744383	16	55833159	+	CES1	ENSG00000228695.10	16	55760566	CES1P1	0.142724	-2.26225	-18.6491	-71.0917	8.0974e-72
cg03748243	1	172444401	-	C1orf105;PIGC	ENSG00000135845.10	1	172370189	PIGC	0.117957	-5.95715	-16.7142	-58.164	6.85497e-59
cg03753191	13	42992765	+	EPSTI1	ENSG00000133106.14	13	42886388	EPSTI1	0.11508	-11.4196	-16.4823	-56.6849	2.06595e-57
cg03758367	12	54473757	-	GTSF1	ENSG00000170627.11	12	54455950	GTSF1	0.354012	-5.82577	-33.835	-199.021	9.53769e-200
cg03763873	13	42991764	+	EPSTI1	ENSG00000133106.14	13	42886388	EPSTI1	0.12149	-7.5105	-16.9967	-59.9867	1.0312e-60
cg03765493	2	241908851	+		ENSG00000237940.3	2	241970683	LINC01238	0.137505	2.92523	18.2494	-68.3379	4.59347e-69
cg03775123	15	64921875	-	ANKDD1A	ENSG00000166839.17	15	64911902	ANKDD1A	0.153639	12.4051	19.4734	-76.9037	1.24821e-77
cg03778138	21	44657813	+	KRTAP12-3;C21orf29	ENSG00000175894.17	21	44497892	TSPEAR	0.0955953	-2.76471	-14.8596	-46.7857	1.638e-47
cg03781731	7	73842085	-	WBSCR27	ENSG00000106077.18	7	73736094	ABHD11	0.0915063	0.850172	14.5055	-44.7337	1.84612e-45
cg03781731	7	73842085	-	WBSCR27	ENSG00000165171.11	7	73834590	METTL27	0.196835	-2.06166	-22.6266	-100.639	2.29441e-101
cg03784353	17	5123289	-	ZNF232	ENSG00000129204.16	17	5116438	USP6	0.327181	3.43241	31.8723	-180.665	2.16116e-181
cg03785828	5	82277486	-	RPS23	ENSG00000205464.12	5	82279462	ATP6AP1L	0.0821777	-2.59756	-13.6762	-40.0844	8.23297e-41
cg03787837	6	32637607	+	HLA-DQA1	ENSG00000196735.11	6	32628179	HLA-DQA1	0.0999362	-1.23382	-15.2298	-48.9736	1.06279e-49
cg03795847	3	44555019	-	ZNF167	ENSG00000196653.12	3	44712643	ZNF502	0.0889956	-3.24254	-14.2854	-43.4781	3.32598e-44
cg03796735	6	32664865	+	HLA-DQB1	ENSG00000179344.16	6	32659467	HLA-DQB1	0.112773	-6.24829	-16.295	-55.5024	3.14458e-56
cg03800588	7	102672941	-	POLR2J2	ENSG00000228049.7	7	102665368	POLR2J2	0.0931832	3.73813	14.6514	-45.5742	2.66566e-46
cg03804621	10	122879239	-	FAM24B;LOC399815	ENSG00000138161.14	10	122832158	CUZD1	0.114781	-1.19113	-16.458	-56.5313	2.9423e-57
cg03804621	10	122879239	-	FAM24B;LOC399815	ENSG00000213185.7	10	122849078	FAM24B	0.183838	-1.61323	-21.6919	-93.3694	4.27185e-94
cg03806693	22	41544471	+	POLR3H	ENSG00000167077.13	22	41699503	MEI1	0.129988	-13.7159	-17.6668	-64.3998	3.98288e-65
cg03806693	22	41544471	+	POLR3H	ENSG00000167074.15	22	41367333	TEF	0.149379	-17.2035	-19.1534	-74.6266	2.36263e-75
cg03808351	9	120869341	+	PHF19	ENSG00000226752.9	9	120824828	CUTALP	0.168257	-18.5745	-20.5571	-84.8017	1.57877e-85
cg03809021	16	89764714	+	FANCA	ENSG00000187741.15	16	89737549	FANCA	0.285592	-4.76132	-28.8981	-153.591	2.56584e-154
cg03810198	17	76683514	+	MXRA7	ENSG00000182534.13	17	76672551	MXRA7	0.210173	2.8929	23.5772	-108.22	6.02895e-109
cg03814063	22	49632266	-	C22orf34	ENSG00000188511.12	22	49414524	C22orf34	0.210395	-3.9188	-23.5929	-108.347	4.49965e-109
cg03818307	1	150508057	+	ECM1	ENSG00000143369.15	1	150508062	ECM1	0.0752607	2.99922	13.039	-36.665	2.16277e-37
cg03823084	7	1115905	+	C7orf50	ENSG00000178381.11	7	1152071	ZFAND2A	0.0745345	0.95961	12.9708	-36.3073	4.92789e-37
cg03831054	5	141389431	+	PCDHGB4;PCDHGA4;PCDHGA6;PCDHGA1;PCDHGA5;PCDHGB1;PCDHGA3;PCDHGA2;PCDHGA7;PCDHGB2;PCDHGB3	ENSG00000204956.5	5	141330571	PCDHGA1	0.0889695	2.14906	14.2831	-43.4651	3.42712e-44
cg03831054	5	141389431	+	PCDHGB4;PCDHGA4;PCDHGA6;PCDHGA1;PCDHGA5;PCDHGB1;PCDHGA3;PCDHGA2;PCDHGA7;PCDHGB2;PCDHGB3	ENSG00000253846.2	5	141412987	PCDHGA10	0.096529	2.35895	14.9397	-47.2555	5.55311e-48
cg03831054	5	141389431	+	PCDHGB4;PCDHGA4;PCDHGA6;PCDHGA1;PCDHGA5;PCDHGB1;PCDHGA3;PCDHGA2;PCDHGA7;PCDHGB2;PCDHGB3	ENSG00000253873.6	5	141421047	PCDHGA11	0.0946066	2.25644	14.7744	-46.2887	5.14351e-47
cg03831054	5	141389431	+	PCDHGB4;PCDHGA4;PCDHGA6;PCDHGA1;PCDHGA5;PCDHGB1;PCDHGA3;PCDHGA2;PCDHGA7;PCDHGB2;PCDHGB3	ENSG00000253159.3	5	141430507	PCDHGA12	0.0898401	2.20315	14.3597	-43.9001	1.25872e-44
cg03831054	5	141389431	+	PCDHGB4;PCDHGA4;PCDHGA6;PCDHGA1;PCDHGA5;PCDHGB1;PCDHGA3;PCDHGA2;PCDHGA7;PCDHGB2;PCDHGB3	ENSG00000081853.15	5	141338760	PCDHGA2	0.0910485	2.2029	14.4656	-44.5046	3.12928e-45
cg03831054	5	141389431	+	PCDHGB4;PCDHGA4;PCDHGA6;PCDHGA1;PCDHGA5;PCDHGB1;PCDHGA3;PCDHGA2;PCDHGA7;PCDHGB2;PCDHGB3	ENSG00000254245.2	5	141343829	PCDHGA3	0.0913958	2.20712	14.4959	-44.6784	2.09685e-45
cg03831054	5	141389431	+	PCDHGB4;PCDHGA4;PCDHGA6;PCDHGA1;PCDHGA5;PCDHGB1;PCDHGA3;PCDHGA2;PCDHGA7;PCDHGB2;PCDHGB3	ENSG00000262576.3	5	141355021	PCDHGA4	0.0904997	2.19985	14.4175	-44.23	5.88892e-45
cg03831054	5	141389431	+	PCDHGB4;PCDHGA4;PCDHGA6;PCDHGA1;PCDHGA5;PCDHGB1;PCDHGA3;PCDHGA2;PCDHGA7;PCDHGB2;PCDHGB3	ENSG00000253485.2	5	141364232	PCDHGA5	0.0893337	2.18312	14.3152	-43.647	2.25417e-44
cg03831054	5	141389431	+	PCDHGB4;PCDHGA4;PCDHGA6;PCDHGA1;PCDHGA5;PCDHGB1;PCDHGA3;PCDHGA2;PCDHGA7;PCDHGB2;PCDHGB3	ENSG00000253731.2	5	141373914	PCDHGA6	0.0904313	2.20988	14.4116	-44.1957	6.37217e-45
cg03831054	5	141389431	+	PCDHGB4;PCDHGA4;PCDHGA6;PCDHGA1;PCDHGA5;PCDHGB1;PCDHGA3;PCDHGA2;PCDHGA7;PCDHGB2;PCDHGB3	ENSG00000253537.3	5	141382739	PCDHGA7	0.0943981	2.26835	14.7565	-46.184	6.54631e-47
cg03831054	5	141389431	+	PCDHGB4;PCDHGA4;PCDHGA6;PCDHGA1;PCDHGA5;PCDHGB1;PCDHGA3;PCDHGA2;PCDHGA7;PCDHGB2;PCDHGB3	ENSG00000253767.2	5	141390157	PCDHGA8	0.0916881	2.21475	14.5214	-44.8248	1.49687e-45
cg03831054	5	141389431	+	PCDHGB4;PCDHGA4;PCDHGA6;PCDHGA1;PCDHGA5;PCDHGB1;PCDHGA3;PCDHGA2;PCDHGA7;PCDHGB2;PCDHGB3	ENSG00000261934.2	5	141402932	PCDHGA9	0.0918529	2.22359	14.5358	-44.9074	1.23773e-45
cg03831054	5	141389431	+	PCDHGB4;PCDHGA4;PCDHGA6;PCDHGA1;PCDHGA5;PCDHGB1;PCDHGA3;PCDHGA2;PCDHGA7;PCDHGB2;PCDHGB3	ENSG00000254221.2	5	141350102	PCDHGB1	0.0912983	2.20075	14.4874	-44.6296	2.34642e-45
cg03831054	5	141389431	+	PCDHGB4;PCDHGA4;PCDHGA6;PCDHGA1;PCDHGA5;PCDHGB1;PCDHGA3;PCDHGA2;PCDHGA7;PCDHGB2;PCDHGB3	ENSG00000253910.2	5	141360042	PCDHGB2	0.0911814	2.20649	14.4772	-44.5711	2.68494e-45
cg03831054	5	141389431	+	PCDHGB4;PCDHGA4;PCDHGA6;PCDHGA1;PCDHGA5;PCDHGB1;PCDHGA3;PCDHGA2;PCDHGA7;PCDHGB2;PCDHGB3	ENSG00000262209.3	5	141370242	PCDHGB3	0.0909043	2.20686	14.453	-44.4324	3.69517e-45
cg03831054	5	141389431	+	PCDHGB4;PCDHGA4;PCDHGA6;PCDHGA1;PCDHGA5;PCDHGB1;PCDHGA3;PCDHGA2;PCDHGA7;PCDHGB2;PCDHGB3	ENSG00000253953.2	5	141387698	PCDHGB4	0.0925466	2.23284	14.5961	-45.255	5.55916e-46
cg03831054	5	141389431	+	PCDHGB4;PCDHGA4;PCDHGA6;PCDHGA1;PCDHGA5;PCDHGB1;PCDHGA3;PCDHGA2;PCDHGA7;PCDHGB2;PCDHGB3	ENSG00000253305.2	5	141408021	PCDHGB6	0.0969784	2.38491	14.9781	-47.4817	3.29815e-48
cg03831054	5	141389431	+	PCDHGB4;PCDHGA4;PCDHGA6;PCDHGA1;PCDHGA5;PCDHGB1;PCDHGA3;PCDHGA2;PCDHGA7;PCDHGB2;PCDHGB3	ENSG00000254122.2	5	141417645	PCDHGB7	0.0929834	2.23506	14.634	-45.474	3.35729e-46
cg03831054	5	141389431	+	PCDHGB4;PCDHGA4;PCDHGA6;PCDHGA1;PCDHGA5;PCDHGB1;PCDHGA3;PCDHGA2;PCDHGA7;PCDHGB2;PCDHGB3	ENSG00000240184.7	5	141475947	PCDHGC3	0.0874905	2.16526	14.1524	-42.7269	1.87532e-43
cg03831054	5	141389431	+	PCDHGB4;PCDHGA4;PCDHGA6;PCDHGA1;PCDHGA5;PCDHGB1;PCDHGA3;PCDHGA2;PCDHGA7;PCDHGB2;PCDHGB3	ENSG00000242419.5	5	141484997	PCDHGC4	0.0917819	2.21599	14.5296	-44.8718	1.34337e-45
cg03831054	5	141389431	+	PCDHGB4;PCDHGA4;PCDHGA6;PCDHGA1;PCDHGA5;PCDHGB1;PCDHGA3;PCDHGA2;PCDHGA7;PCDHGB2;PCDHGB3	ENSG00000240764.3	5	141489121	PCDHGC5	0.0911156	2.22943	14.4714	-44.5381	2.89649e-45
cg03833512	20	35955879	+	SCAND1	ENSG00000214078.12	20	35626031	CPNE1	0.117656	4.77387	16.69	-58.0089	9.79663e-59
cg03840678	16	69941416	+	WWP2	ENSG00000157322.17	16	69950705	CLEC18A	0.262816	11.3085	27.2902	-139.413	3.86717e-140
cg03840678	16	69941416	+	WWP2	ENSG00000157335.20	16	70173322	CLEC18C	0.0892986	-2.21199	-14.3121	-43.6295	2.34712e-44
cg03840678	16	69941416	+	WWP2	ENSG00000223496.3	16	70246778	EXOSC6	0.0896044	2.76937	14.339	-43.7823	1.65086e-44
cg03840678	16	69941416	+	WWP2	ENSG00000255185.5	16	70010751	PDXDC2P	0.0807846	3.54532	13.5495	-39.3939	4.0378e-40
cg03840678	16	69941416	+	WWP2	ENSG00000261556.9	16	70219574	SMG1P7	0.0858234	3.01729	14.0042	-41.8962	1.26999e-42
cg03841977	21	36070478	-	CBR1	ENSG00000159228.13	21	36069941	CBR1	0.245978	-2.93495	-26.1051	-129.205	6.24351e-130
cg03844060	1	26164136	-		ENSG00000158022.6	1	26051304	TRIM63	0.0740838	0.155226	12.9284	-36.0855	8.21217e-37
cg03848856	16	69932737	-	MIR140;WWP2	ENSG00000157322.17	16	69950705	CLEC18A	0.114418	13.2835	16.4286	-56.3452	4.51696e-57
cg03849834	6	41228152	+	TREML4	ENSG00000274256.1	6	41250851	AL391903.2	0.565975	-1.92719	-52.1928	-377.887	0
cg03849834	6	41228152	+	TREML4	ENSG00000278745.1	6	41252696	AL391903.3	0.599193	-1.37878	-55.8837	-413.612	0
cg03849834	6	41228152	+	TREML4	ENSG00000124731.13	6	41267926	TREM1	0.0904734	0.69494	14.4152	-44.2168	6.07031e-45
cg03849834	6	41228152	+	TREML4	ENSG00000184106.8	6	41208713	TREML3P	0.410528	-3.45905	-38.1425	-240.275	5.30307e-241
cg03849834	6	41228152	+	TREML4	ENSG00000188056.11	6	41228324	TREML4	0.520093	-8.23912	-47.5808	-332.764	0
cg03849834	6	41228152	+	TREML4	ENSG00000225690.1	6	41247369	TREML5P	0.475669	-2.95638	-43.533	-292.971	1.06844e-293
cg03861427	6	29887547	-	HLA-H	ENSG00000230795.3	6	29926459	HLA-K	0.0953833	2.11376	14.8413	-46.6791	2.09356e-47
cg03863486	6	138403272	+	HEBP2	ENSG00000051620.11	6	138403531	HEBP2	0.0996768	-2.59834	-15.2078	-48.8426	1.43691e-49
cg03864128	20	33810216	-	CHMP4B	ENSG00000101421.4	20	33811348	CHMP4B	0.0936882	-0.794748	-14.6951	-45.8276	1.48734e-46
cg03869874	13	110615501	-	CARKD	ENSG00000213995.11	13	110615460	NAXD	0.101227	-2.35838	-15.3388	-49.6261	2.36514e-50
cg03876548	6	29925827	-	HCG4P6	ENSG00000227262.3	6	29925983	HCG4B	0.104998	0.307582	15.6548	-51.5372	2.90255e-52
cg03876548	6	29925827	-	HCG4P6	ENSG00000206503.13	6	29941260	HLA-A	0.0802246	-0.421167	-13.4984	-39.1165	7.64646e-40
cg03876564	16	29154231	-		ENSG00000284649.1	16	29113050	AC009093.8	0.0994903	-1.61185	-15.192	-48.7484	1.78487e-49
cg03878190	2	219182635	-	FAM134A	ENSG00000144567.11	2	219176225	RETREG2	0.0833706	-1.65355	-13.7841	-40.6765	2.10604e-41
cg03878190	2	219182635	-	FAM134A	ENSG00000213901.10	2	219161465	SLC23A3	0.0842681	-3.03818	-13.8649	-41.1225	7.54286e-42
cg03880033	16	55832844	+	CES1	ENSG00000228695.10	16	55760566	CES1P1	0.270254	-2.44631	-27.8144	-143.995	1.01109e-144
cg03885664	16	56520358	-	BBS2	ENSG00000125124.12	16	56466836	BBS2	0.251432	2.76388	26.4889	-132.487	3.26078e-133
cg03887787	11	65880060	+	CTSW	ENSG00000172543.8	11	65879837	CTSW	0.284107	-4.725	-28.7929	-152.653	2.22369e-153
cg03887787	11	65880060	+	CTSW	ENSG00000172803.18	11	65833834	SNX32	0.0915326	1.17715	14.5078	-44.7469	1.79094e-45
cg03895593	1	6004033	-		ENSG00000069424.14	1	5991466	KCNAB2	0.213132	-2.332	-23.7871	-109.918	1.20789e-110
cg03898365	11	6876259	-	OR10A4	ENSG00000149054.16	11	6926404	ZNF215	0.11725	0.666879	16.6574	-57.8004	1.58331e-58
cg03898962	17	32488209	-	CDK5R1	ENSG00000176749.9	17	32486993	CDK5R1	0.127001	-8.03256	-17.4327	-62.8439	1.43254e-63
cg03900028	7	64991047	+	ZNF117	ENSG00000234585.6	7	65038354	CCT6P3	0.332996	1.34048	32.2942	-184.582	2.61862e-185
cg03900028	7	64991047	+	ZNF117	ENSG00000213640.3	7	64862999	EEF1DP4	0.0945786	-0.306694	-14.772	-46.2747	5.31272e-47
cg03900028	7	64991047	+	ZNF117	ENSG00000213462.5	7	64990356	ERV3-1	0.168075	0.922921	20.5437	-84.7022	1.98538e-85
cg03900028	7	64991047	+	ZNF117	ENSG00000226002.1	7	65084103	GTF2IP14	0.15534	0.202088	19.6006	-77.8157	1.52869e-78
cg03900492	7	157552964	-	PTPRN2	ENSG00000155093.19	7	157539056	PTPRN2	0.0894803	5.61202	14.3281	-43.7202	1.90439e-44
cg03904042	20	33667684	+	NECAB3;C20orf134	ENSG00000125967.16	20	33657087	NECAB3	0.0961937	0.546114	14.9109	-47.0867	8.18982e-48
cg03906843	3	151439647	+	IGSF10	ENSG00000152580.8	3	151425384	IGSF10	0.0980283	1.3952	15.0678	-48.0107	9.75606e-49
cg03910793	6	32028879	-	C4A;C4B	ENSG00000231852.8	6	32038265	CYP21A2	0.0779046	3.53952	13.285	-37.9692	1.07341e-38
cg03915738	17	45574609	-		ENSG00000285668.1	17	45586452	AC126544.2	0.240213	12.3055	25.6993	-125.761	1.73498e-126
cg03915738	17	45574609	-		ENSG00000264070.1	17	45585871	DND1P1	0.0820232	-2.59705	-13.6622	-40.0078	9.82234e-41
cg03915738	17	45574609	-		ENSG00000204650.14	17	45620328	LINC02210	0.200128	5.3921	22.862	-102.499	3.1673e-103
cg03915738	17	45574609	-		ENSG00000214425.7	17	45506741	LRRC37A4P	0.239258	-16.2871	-25.632	-125.192	6.41963e-126
cg03915738	17	45574609	-		ENSG00000263503.1	17	45600869	MAPK8IP1P2	0.26838	16.7574	27.6822	-142.836	1.45818e-143
cg03921216	6	31199021	-	HCG27	ENSG00000272501.1	6	31195200	AL662844.4	0.111553	-1.51894	-16.1955	-54.8777	1.32539e-55
cg03921216	6	31199021	-	HCG27	ENSG00000204525.16	6	31268749	HLA-C	0.174362	-2.27086	-21.0039	-88.1398	7.24742e-89
cg03921216	6	31199021	-	HCG27	ENSG00000204531.18	6	31164337	POU5F1	0.133641	2.28831	17.9511	-66.3098	4.90039e-67
cg03921216	6	31199021	-	HCG27	ENSG00000204528.3	6	31173735	PSORS1C3	0.213116	1.47035	23.786	-109.909	1.23272e-110
cg03935956	16	23500533	-	GGA2	ENSG00000166847.10	16	23641466	DCTN5	0.0850288	2.91104	13.9331	-41.5008	3.1567e-42
cg03938978	2	102436255	-	IL18RAP	ENSG00000234389.1	2	102438713	AC007278.1	0.401078	3.54002	37.4024	-233.113	7.7093e-234
cg03938978	2	102436255	-	IL18RAP	ENSG00000236525.1	2	102433957	AC007278.2	0.0736582	0.55213	12.8883	-35.8761	1.33014e-36
cg03938978	2	102436255	-	IL18RAP	ENSG00000115607.9	2	102418689	IL18RAP	0.300447	2.43682	29.9532	-163.079	8.32862e-164
cg03939105	1	1658429	-	CDK11B	ENSG00000272004.1	1	1659325	FO704657.1	0.0753878	-0.621704	-13.0509	-36.7276	1.87238e-37
cg03939105	1	1658429	-	CDK11B	ENSG00000215790.7	1	1724838	SLC35E2A	0.244142	6.95558	25.9759	-128.105	7.85518e-129
cg03939105	1	1658429	-	CDK11B	ENSG00000189339.11	1	1659529	SLC35E2B	0.188226	-3.86795	-22.0085	-95.8111	1.54489e-96
cg03947203	11	119116442	-	C2CD2L	ENSG00000172375.13	11	119102198	C2CD2L	0.073841	-3.97736	-12.9055	-35.9661	1.0813e-36
cg03954353	17	45637795	+	C17orf69;MGC57346	ENSG00000285668.1	17	45586452	AC126544.2	0.125978	7.97277	17.3523	-62.3125	4.87006e-63
cg03954353	17	45637795	+	C17orf69;MGC57346	ENSG00000204650.14	17	45620328	LINC02210	0.108829	3.55744	15.9721	-53.4869	3.2592e-54
cg03954353	17	45637795	+	C17orf69;MGC57346	ENSG00000214425.7	17	45506741	LRRC37A4P	0.128917	-10.6961	-17.583	-63.8412	1.44132e-64
cg03954353	17	45637795	+	C17orf69;MGC57346	ENSG00000263503.1	17	45600869	MAPK8IP1P2	0.13678	10.703	18.1936	-67.9568	1.10457e-68
cg03955932	11	86672835	+	ME3	ENSG00000151376.16	11	86441108	ME3	0.149588	-7.02732	-19.1691	-74.7381	1.82784e-75
cg03958744	13	114029620	+	RASA3	ENSG00000260910.1	13	113926514	LINC00565	0.0984095	-2.82446	-15.1002	-48.2029	6.26688e-49
cg03959986	17	2303941	-	SMG6;SRR	ENSG00000167720.13	17	2303383	SRR	0.0990484	-0.56131	-15.1545	-48.5253	2.98338e-49
cg03965138	19	51631139	+	SIGLEC5	ENSG00000273837.1	19	51639478	AC018755.4	0.0824606	3.45507	13.7019	-40.2248	5.95944e-41
cg03967627	8	143572859	-	C8orf73	ENSG00000147813.16	8	143574785	NAPRT	0.177752	-4.98477	-21.2508	-90.0043	9.90237e-91
cg03968911	10	116974620	-	KIAA1598	ENSG00000187164.20	10	116881477	SHTN1	0.14255	-4.8082	-18.6358	-70.9996	1.00087e-71
cg03969996	19	46495797	-	PNMAL2	ENSG00000204850.4	19	46494508	AC011484.1	0.157042	4.39934	19.7276	-78.7302	1.86119e-79
cg03969996	19	46495797	-	PNMAL2	ENSG00000204851.6	19	46486906	PNMA8B	0.100978	2.03203	15.3179	-49.5004	3.1597e-50
cg03972071	18	75205207	+	ZADH2	ENSG00000180011.7	18	75195113	ZADH2	0.218439	1.11761	24.1631	-112.98	1.04617e-113
cg03977339	6	29956478	+		ENSG00000206503.13	6	29941260	HLA-A	0.0793494	-3.91902	-13.4182	-38.6834	2.07298e-39
cg03977339	6	29956478	+		ENSG00000204622.11	6	30005971	HLA-J	0.0739886	-9.81984	-12.9194	-36.0387	9.14842e-37
cg03977339	6	29956478	+		ENSG00000230795.3	6	29926459	HLA-K	0.145532	-10.1155	-18.8626	-72.5801	2.62979e-73
cg03977339	6	29956478	+		ENSG00000181126.13	6	29790954	HLA-V	0.166919	-17.5697	-20.4587	-84.073	8.45242e-85
cg03977339	6	29956478	+		ENSG00000204644.9	6	29672392	ZFP57	0.0765655	17.0561	13.1608	-37.3082	4.91768e-38
cg03977339	6	29956478	+		ENSG00000066379.15	6	30058899	ZNRD1	0.0801834	-2.47146	-13.4946	-39.0962	8.01394e-40
cg03981535	1	201982105	+	RNPEP	ENSG00000163435.16	1	202007945	ELF3	0.103971	-1.663	-15.5691	-51.0162	9.63441e-52
cg03981535	1	201982105	+	RNPEP	ENSG00000176393.11	1	201982372	RNPEP	0.325434	-3.39193	-31.746	-179.496	3.19356e-180
cg03984502	1	151833184	-	RORC	ENSG00000143365.18	1	151806071	RORC	0.099459	-10.299	-15.1894	-48.7326	1.85111e-49
cg03989694	17	18475564	+	LGALS9C	ENSG00000233327.10	17	18511262	USP32P2	0.0838544	-14.5558	-13.8277	-40.9169	1.21098e-41
cg03991512	16	75116557	-	LDHD	ENSG00000166816.14	16	75111860	LDHD	0.344209	-5.44901	-33.1129	-192.229	5.90512e-193
cg03992114	13	112689061	+	ATP11A	ENSG00000274922.1	13	112686769	AL139384.1	0.0800799	-3.88873	-13.4852	-39.0449	9.01815e-40
cg03995300	17	5116693	+	ZNF232	ENSG00000129204.16	17	5116438	USP6	0.178236	-1.49177	-21.2859	-90.2706	5.36245e-91
cg04003990	2	241116870	+	PASK	ENSG00000122085.17	2	241072169	MTERF4	0.0892558	-0.303999	-14.3083	-43.6081	2.46564e-44
cg04006266	11	66532986	-	BBS1	ENSG00000173992.9	11	66593153	CCS	0.0736387	-1.74394	-12.8864	-35.8665	1.35985e-36
cg04011173	3	10284855	-	GHRLOS;C3orf42	ENSG00000240288.7	3	10285754	GHRLOS	0.188711	4.33268	22.0434	-96.0816	8.28777e-97
cg04013093	6	42960564	-	GNMT	ENSG00000124713.6	6	42960754	GNMT	0.140003	8.05921	18.4412	-69.6543	2.21655e-70
cg04013093	6	42960564	-	GNMT	ENSG00000124587.14	6	42963865	PEX6	0.228126	-13.2302	-24.8476	-118.623	2.38311e-119
cg04024827	12	54060378	-	FLJ12825	ENSG00000198353.8	12	54016931	HOXC4	0.0884018	1.76866	14.2331	-43.1816	6.58247e-44
cg04025307	7	1116998	+	C7orf50	ENSG00000229043.2	7	1160374	AC091729.3	0.179289	-4.60615	-21.3624	-90.8517	1.40706e-91
cg04025307	7	1116998	+	C7orf50	ENSG00000178381.11	7	1152071	ZFAND2A	0.149163	-3.47032	-19.1371	-74.5117	3.07813e-75
cg04025675	15	45378829	+	LOC145663;GATM	ENSG00000171766.16	15	45361124	GATM	0.0978684	-6.87044	-15.0541	-47.9302	1.17448e-48
cg04025675	15	45378829	+	LOC145663;GATM	ENSG00000171763.19	15	45402336	SPATA5L1	0.125111	5.0542	17.2839	-61.8623	1.37325e-62
cg04026937	6	32581583	-	HLA-DRB1	ENSG00000237541.3	6	32741342	HLA-DQA2	0.0941252	-2.57192	-14.7329	-46.047	8.97522e-47
cg04026937	6	32581583	-	HLA-DRB1	ENSG00000196126.11	6	32578769	HLA-DRB1	0.161488	0.668345	20.0579	-81.1277	7.45231e-82
cg04026937	6	32581583	-	HLA-DRB1	ENSG00000229391.7	6	32552713	HLA-DRB6	0.0957707	-1.79492	-14.8746	-46.8739	1.33689e-47
cg04031093	1	232891377	+		ENSG00000135778.12	1	232950605	NTPCR	0.0799731	-2.21316	-13.4754	-38.992	1.01848e-39
cg04033559	2	172597090	-	PDK1	ENSG00000152256.13	2	172555373	PDK1	0.12557	0.620628	17.32	-62.1003	7.93859e-63
cg04035386	16	68530628	+		ENSG00000184939.16	16	68530090	ZFP90	0.0930031	-3.71305	-14.6358	-45.4839	3.28179e-46
cg04036827	17	46262654	-		ENSG00000185829.17	17	46516702	ARL17A	0.16318	5.76125	20.183	-82.0433	9.05143e-83
cg04045009	19	55156294	+	TNNI3	ENSG00000105048.17	19	55132698	TNNT1	0.129339	5.72972	17.6161	-64.0614	8.68226e-65
cg04053798	12	46825921	-	SLC38A4	ENSG00000257261.5	12	46383679	AC008014.1	0.179269	1.37815	21.361	-90.8404	1.44412e-91
cg04057106	9	34263428	+	KIF24	ENSG00000164978.18	9	34329506	NUDT2	0.0916287	2.75534	14.5162	-44.7951	1.60297e-45
cg04058563	4	184730408	+	MLF1IP	ENSG00000151725.12	4	184694085	CENPU	0.0803256	-3.0331	-13.5076	-39.1665	6.81524e-40
cg04062040	2	102726961	-	MFSD9	ENSG00000135953.11	2	102714630	MFSD9	0.514012	-6.8337	-47.0049	-327.106	0
cg04063547	1	25421153	+	RHCE	ENSG00000261349.1	1	25266102	AL031432.2	0.158411	0.805635	19.8295	-79.467	3.41226e-80
cg04063547	1	25421153	+	RHCE	ENSG00000259984.1	1	25336429	AL928711.1	0.224381	1.40188	24.5832	-116.433	3.68833e-117
cg04063547	1	25421153	+	RHCE	ENSG00000187010.21	1	25272393	RHD	0.24127	1.66799	25.7738	-126.39	4.06934e-127
cg04063547	1	25421153	+	RHCE	ENSG00000224183.1	1	25294164	SDHDP6	0.249264	1.05819	26.3363	-131.179	6.62034e-132
cg04063547	1	25421153	+	RHCE	ENSG00000183726.11	1	25338317	TMEM50A	0.166278	0.479212	20.4116	-83.7245	1.88576e-84
cg04063615	12	131808842	-		ENSG00000198598.6	12	131828393	MMP17	0.0867292	-1.57564	-14.0848	-42.3474	4.49387e-43
cg04064254	21	45989655	-	COL6A1	ENSG00000142156.14	21	45981737	COL6A1	0.122373	4.22843	17.067	-60.4434	3.6021e-61
cg04066495	2	218357399	-	C2orf62	ENSG00000261338.2	2	218255319	AC021016.2	0.0968418	-0.496601	-14.9664	-47.4129	3.86436e-48
cg04068111	13	44142641	+		ENSG00000227258.5	13	44110451	SMIM2-AS1	0.149829	-1.2266	-19.1873	-74.8666	1.35954e-75
cg04069867	10	87343172	+	LOC728190;LOC439994	ENSG00000224914.3	10	87342736	LINC00863	0.136773	-3.45628	-18.1931	-67.9531	1.11412e-68
cg04069867	10	87343172	+	LOC728190;LOC439994	ENSG00000223482.7	10	87203875	NUTM2A-AS1	0.226846	-5.78891	-24.7572	-117.873	1.33983e-118
cg04069867	10	87343172	+	LOC728190;LOC439994	ENSG00000214562.14	10	87357668	NUTM2D	0.162949	-3.73681	-20.166	-81.9182	1.20735e-82
cg04070976	17	75581340	+		ENSG00000266714.9	17	75588058	MYO15B	0.110478	-3.69694	-16.1075	-54.3285	4.69392e-55
cg04071440	6	29680497	+		ENSG00000281831.1	6	29871895	AL645929.2	0.138686	-1.50178	-18.3403	-68.9601	1.09635e-69
cg04071440	6	29680497	+		ENSG00000237669.1	6	30006121	AL671277.2	0.0794769	-1.05659	-13.4299	-38.7465	1.79269e-39
cg04071440	6	29680497	+		ENSG00000204622.11	6	30005971	HLA-J	0.0804464	1.99712	13.5187	-39.2264	5.93797e-40
cg04071440	6	29680497	+		ENSG00000230795.3	6	29926459	HLA-K	0.161661	2.07941	20.0707	-81.2214	6.00557e-82
cg04071440	6	29680497	+		ENSG00000204610.13	6	30163206	TRIM15	0.133796	-0.710712	-17.9631	-66.3907	4.06712e-67
cg04071440	6	29680497	+		ENSG00000204644.9	6	29672392	ZFP57	0.608702	-9.37984	-57.0056	-424.38	0
cg04075247	11	63506757	+	LGALS12	ENSG00000133317.14	11	63506084	LGALS12	0.0876634	-4.6025	-14.1677	-42.8132	1.53762e-43
cg04077668	1	153627587	+	S100A13;S100A1	ENSG00000272030.1	1	153631438	AL162258.2	0.111976	-2.19332	-16.23	-55.0941	8.05116e-56
cg04077668	1	153627587	+	S100A13;S100A1	ENSG00000189171.14	1	153618787	S100A13	0.0792918	-1.98825	-13.4129	-38.6549	2.21343e-39
cg04080091	6	30012462	-	NCRNA00171	ENSG00000181126.13	6	29790954	HLA-V	0.188377	-16.3283	-22.0194	-95.8952	1.2729e-96
cg04080517	1	121117961	+	HIST2H2BA	ENSG00000281741.2	1	120913151	AC241377.3	0.0759059	-3.8598	-13.0993	-36.9829	1.04005e-37
cg04087271	1	20588840	+	CDA	ENSG00000158825.6	1	20589086	CDA	0.12374	-3.98213	-17.1755	-61.1514	7.05683e-62
cg04088152	1	6002401	+		ENSG00000069424.14	1	5991466	KCNAB2	0.168479	-3.75527	-20.5734	-84.9227	1.19481e-85
cg04093404	1	6554446	+	TAS1R1;NOL9	ENSG00000171680.21	1	6466092	PLEKHG5	0.102942	-35.8677	-15.483	-50.4943	3.20385e-51
cg04107759	10	120982249	-		ENSG00000066468.22	10	121478334	FGFR2	0.104654	2.77338	15.6261	-51.3627	4.3384e-52
cg04111761	3	46241274	-	CCR3	ENSG00000183625.15	3	46163604	CCR3	0.129492	-8.26327	-17.628	-64.1411	7.2256e-65
cg04113436	17	43317825	-		ENSG00000198496.11	17	43125610	NBR2	0.174264	-4.10042	-20.9968	-88.0862	8.20059e-89
cg04115104	6	63442133	-		ENSG00000146166.16	6	63275951	LGSN	0.146927	-3.46571	-18.9682	-73.3212	4.77358e-74
cg04123409	12	113403811	-	SDS	ENSG00000139410.15	12	113422380	SDSL	0.0905017	2.75532	14.4177	-44.2309	5.87577e-45
cg04131194	1	43939594	-		ENSG00000159214.13	1	43991359	CCDC24	0.158704	-1.9937	-19.8513	-79.6249	2.37214e-80
cg04144533	1	206508649	-	RASSF5	ENSG00000261000.1	1	206503948	AC244034.2	0.0949432	-4.22502	-14.8035	-46.4579	3.48453e-47
cg04145025	11	519270	-		ENSG00000161328.11	11	537527	LRRC56	0.0797254	-2.39614	-13.4527	-38.8694	1.35073e-39
cg04145681	6	30931384	-	SFTA2	ENSG00000137411.17	6	30908242	VARS2	0.109475	-0.335435	-16.0252	-53.8166	1.52538e-54
cg04146137	1	37814311	+	MTF1	ENSG00000204084.13	1	37860697	INPP5B	0.219109	2.7527	24.2105	-113.368	4.28126e-114
cg04148355	8	721479	+	ERICH1	ENSG00000104714.14	8	614746	ERICH1	0.0879352	-1.18007	-14.1918	-42.9488	1.12524e-43
cg04154034	17	30600530	+	LRRC37B2	ENSG00000214719.12	17	30576464	AC005562.1	0.0962494	0.0735568	14.9157	-47.1148	7.67783e-48
cg04154034	17	30600530	+	LRRC37B2	ENSG00000231421.7	17	30573471	AC011840.1	0.0834929	0.0470902	13.7951	-40.7373	1.83119e-41
cg04170065	16	72119304	+	PMFBP1	ENSG00000257017.8	16	72054592	HP	0.0743599	-9.73947	-12.9544	-36.2214	6.00589e-37
cg04173397	10	1173348	+		ENSG00000185736.16	10	1177313	ADARB2	0.0955569	10.6029	14.8563	-46.7664	1.71246e-47
cg04173919	11	118657727	+	PHLDB1	ENSG00000255422.3	11	118700427	AP002954.1	0.123048	-12.7393	-17.1206	-60.793	1.61047e-61
cg04177132	2	113198953	-	PSD4;LOC440839	ENSG00000189223.14	2	113211522	PAX8-AS1	0.0809299	-18.5787	-13.5628	-39.4658	3.42108e-40
cg04178011	8	7018632	+	DEFA3;DEFA1B;DEFA1	ENSG00000239839.7	8	7015869	DEFA3	0.0940247	7.93458	14.7242	-45.9965	1.008e-46
cg04186657	6	29723115	-	HLA-F	ENSG00000204642.14	6	29722775	HLA-F	0.106583	-4.75312	-15.7865	-52.3428	4.54174e-53
cg04206284	7	64667137	-	ZNF107	ENSG00000196247.11	7	64666083	ZNF107	0.0894735	-2.52737	-14.3275	-43.7169	1.91928e-44
cg04206742	13	94596627	+	TGDS	ENSG00000152749.8	13	94601857	GPR180	0.0738649	0.906662	12.9078	-35.9778	1.05239e-36
cg04211175	2	149039362	-	LYPD6B	ENSG00000150556.17	2	149038107	LYPD6B	0.0761444	-1.7023	-13.1216	-37.1006	7.93317e-38
cg04212285	7	157549943	-	PTPRN2	ENSG00000155093.19	7	157539056	PTPRN2	0.157594	-8.3518	-19.7687	-79.0273	9.39025e-80
cg04212450	7	91368573	-		ENSG00000157240.3	7	91264364	FZD1	0.107402	3.60318	15.8543	-52.7599	1.73803e-53
cg04233686	1	226084060	-		ENSG00000163041.10	1	226061851	H3F3A	0.0790611	-2.62817	-13.3917	-38.5408	2.8786e-39
cg04234412	22	23967098	-	LOC391322	ENSG00000224205.2	22	23976872	AC253536.1	0.195538	-0.246517	-22.5337	-99.9087	1.23384e-100
cg04234412	22	23967098	-	LOC391322	ENSG00000272787.1	22	23969211	AC253536.6	0.238369	0.996827	25.5695	-124.665	2.16353e-125
cg04234412	22	23967098	-	LOC391322	ENSG00000273295.1	22	23901432	AP000350.6	0.28112	-3.05871	-28.5816	-150.772	1.68902e-151
cg04234412	22	23967098	-	LOC391322	ENSG00000099977.14	22	23971365	DDT	0.174957	-0.798455	-21.0473	-88.4665	3.41608e-89
cg04234412	22	23967098	-	LOC391322	ENSG00000099974.8	22	23966888	DDTL	0.227655	1.60185	24.8143	-118.347	4.50218e-119
cg04234412	22	23967098	-	LOC391322	ENSG00000218537.1	22	23894426	MIF-AS1	0.220987	-1.57336	-24.3434	-114.458	3.48394e-115
cg04238274	7	53811683	-		ENSG00000205628.3	7	53655509	LINC01446	0.0848415	-0.103353	-13.9163	-41.4076	3.9123e-42
cg04241075	1	46341590	-	NSUN4	ENSG00000117481.10	1	46340177	NSUN4	0.232469	-2.11939	-25.1538	-121.175	6.686e-122
cg04244493	14	100362287	-	WARS	ENSG00000140105.18	14	100333790	WARS	0.145638	-2.44046	-18.8706	-72.6366	2.30898e-73
cg04245870	16	1672955	+	CRAMP1L	ENSG00000131634.14	16	1528688	TMEM204	0.0780919	-0.814558	-13.3024	-38.0618	8.67362e-39
cg04246123	6	29925495	+	HCG4P6	ENSG00000206503.13	6	29941260	HLA-A	0.0749826	-0.762292	-13.0129	-36.528	2.96482e-37
cg04246123	6	29925495	+	HCG4P6	ENSG00000230795.3	6	29926459	HLA-K	0.0918302	-1.60782	-14.5338	-44.896	1.27063e-45
cg04246123	6	29925495	+	HCG4P6	ENSG00000204644.9	6	29672392	ZFP57	0.0860691	3.61846	14.0261	-42.0186	9.58166e-43
cg04248499	17	75590719	-	MYO15B	ENSG00000266714.9	17	75588058	MYO15B	0.0735146	6.13651	12.8747	-35.8055	1.56505e-36
cg04249142	19	17244975	+	NR2F6	ENSG00000160113.5	19	17231883	NR2F6	0.0863886	-6.35814	-14.0545	-42.1777	6.64225e-43
cg04250837	1	231629438	+	TSNAX-DISC1;DISC1	ENSG00000162946.22	1	231626815	DISC1	0.0832327	-1.47027	-13.7717	-40.608	2.46589e-41
cg04255201	19	46496049	-	PNMAL2	ENSG00000204850.4	19	46494508	AC011484.1	0.0891753	6.46058	14.3013	-43.5679	2.70466e-44
cg04255230	2	74499882	+	LBX2	ENSG00000272183.1	2	74501717	AC005041.3	0.192758	0.976925	22.3343	-98.3463	4.505e-99
cg04255230	2	74499882	+	LBX2	ENSG00000135637.13	2	74471986	CCDC142	0.128022	-0.699456	-17.5129	-63.3751	4.21605e-64
cg04255230	2	74499882	+	LBX2	ENSG00000257702.3	2	74502595	LBX2-AS1	0.22046	1.70376	24.3061	-114.152	7.04643e-115
cg04255230	2	74499882	+	LBX2	ENSG00000204822.7	2	74471982	MRPL53	0.138004	-0.904454	-18.2879	-68.6009	2.5067e-69
cg04257388	10	16699464	-	RSU1	ENSG00000148484.18	10	16590611	RSU1	0.102339	-2.37221	-15.4324	-50.189	6.47205e-51
cg04270652	16	28597572	-	SULT1A2	ENSG00000197165.11	16	28591943	SULT1A2	0.192828	-10.3922	-22.3394	-98.3857	4.11452e-99
cg04270652	16	28597572	-	SULT1A2	ENSG00000178952.11	16	28842411	TUFM	0.10525	-2.30043	-15.6758	-51.6654	2.16049e-52
cg04276750	6	29889160	-	HLA-H	ENSG00000204622.11	6	30005971	HLA-J	0.0876055	-2.31846	-14.1626	-42.7843	1.64338e-43
cg04276750	6	29889160	-	HLA-H	ENSG00000230795.3	6	29926459	HLA-K	0.11732	-1.97063	-16.663	-57.8362	1.4583e-58
cg04276750	6	29889160	-	HLA-H	ENSG00000204610.13	6	30163206	TRIM15	0.0862916	0.634949	14.0459	-42.1294	7.42395e-43
cg04276750	6	29889160	-	HLA-H	ENSG00000204644.9	6	29672392	ZFP57	0.126698	4.76059	17.4089	-62.6866	2.05757e-63
cg04278975	10	1210633	+	ADARB2	ENSG00000185736.16	10	1177313	ADARB2	0.104375	9.05816	15.6029	-51.2212	6.00961e-52
cg04284678	14	105528913	-	TMEM121	ENSG00000184986.11	14	105526583	TMEM121	0.0935346	-1.56706	-14.6818	-45.7505	1.7761e-46
cg04287289	16	89816831	-	FANCA	ENSG00000204991.11	16	89818179	SPIRE2	0.155733	5.31134	19.63	-78.0267	9.40315e-79
cg04289385	6	36388047	-	ETV7	ENSG00000010030.14	6	36354091	ETV7	0.130313	-11.4275	-17.6922	-64.5697	2.69346e-65
cg04293152	16	3035466	+	CCDC64B	ENSG00000162069.15	16	3027682	BICDL2	0.11787	5.01698	16.7073	-58.1194	7.59564e-59
cg04295202	6	30072927	-	RNF39	ENSG00000181126.13	6	29790954	HLA-V	0.089333	15.0797	14.3151	-43.6467	2.25604e-44
cg04307987	6	3000133	-	NQO2	ENSG00000124588.20	6	2987987	NQO2	0.0939602	-8.98847	-14.7186	-45.9641	1.08612e-46
cg04310266	11	71787562	+	FAM86C	ENSG00000158483.16	11	71787510	FAM86C1	0.196414	-13.6642	-22.5964	-100.402	3.96231e-101
cg04314261	12	10010430	-	CLEC12B	ENSG00000172322.14	12	9951316	CLEC12A	0.119196	-8.5553	-16.8136	-58.8027	1.57518e-59
cg04314261	12	10010430	-	CLEC12B	ENSG00000256660.6	12	10010627	CLEC12B	0.121319	-6.5409	-16.9831	-59.8983	1.26392e-60
cg04314261	12	10010430	-	CLEC12B	ENSG00000225231.1	12	9936579	LINC02470	0.103097	-2.96028	-15.496	-50.5727	2.67479e-51
cg04316233	17	16690298	-	CCDC144A	ENSG00000188933.15	17	16786489	USP32P1	0.0827161	-6.32594	-13.725	-40.3516	4.45069e-41
cg04317399	7	27130693	+	HOXA4	ENSG00000197576.13	7	27128507	HOXA4	0.112284	-1.2288	-16.2551	-55.2517	5.60122e-56
cg04321126	6	39425913	+	KIF6	ENSG00000124780.14	6	39299001	KCNK17	0.116647	4.47693	16.6088	-57.49	3.23619e-58
cg04329125	14	105478684	+	CRIP2	ENSG00000182809.10	14	105472962	CRIP2	0.176191	-2.17999	-21.1372	-89.1448	7.16456e-90
cg04329870	2	86821623	-	CD8B	ENSG00000153563.15	2	86784610	CD8A	0.181528	-10.7395	-21.5248	-92.0894	8.13928e-93
cg04329870	2	86821623	-	CD8B	ENSG00000172116.22	2	86815339	CD8B	0.256633	-12.9676	-26.8549	-135.638	2.30099e-136
cg04342863	2	62332999	-		ENSG00000170340.11	2	62196115	B3GNT2	0.0970844	-2.46096	-14.9872	-47.5351	2.91661e-48
cg04346459	6	41100926	-	NFYA;LOC221442	ENSG00000161912.18	6	41101022	ADCY10P1	0.250867	-0.990955	-26.4492	-132.146	7.15068e-133
cg04349561	1	21481761	+	NBPF3	ENSG00000142794.18	1	21440128	NBPF3	0.127571	8.60984	17.4776	-63.1407	7.23217e-64
cg04352272	17	3386503	-		ENSG00000221882.3	17	3276942	OR3A2	0.0885908	-1.02208	-14.2497	-43.276	5.29714e-44
cg04352587	16	2936883	+	FLYWCH1	ENSG00000059122.16	16	2911937	FLYWCH1	0.0913226	-7.56579	-14.4895	-44.6418	2.28142e-45
cg04352962	1	209806410	-	IRF6	ENSG00000117595.12	1	209785617	IRF6	0.2963	-6.01406	-29.658	-160.411	3.88122e-161
cg04352962	1	209806410	-	IRF6	ENSG00000117597.18	1	209827972	UTP25	0.077522	1.28529	13.2496	-37.7803	1.65851e-38
cg04353251	17	48636479	+		ENSG00000272763.1	17	48635923	AC103702.2	0.0818941	2.58365	13.6505	-39.9437	1.1383e-40
cg04353251	17	48636479	+		ENSG00000244649.4	17	48646923	LINC02086	0.108141	6.6018	15.9153	-53.136	7.31056e-54
cg04358027	10	1160001	-	NCRNA00200	ENSG00000229205.4	10	1159768	LINC00200	0.190987	-1.14151	-22.2072	-97.3539	4.42666e-98
cg04363536	3	49429438	+	NICN1	ENSG00000145020.15	3	49416775	AMT	0.19708	-1.96987	-22.6441	-100.777	1.67067e-101
cg04363536	3	49429438	+	NICN1	ENSG00000198218.11	3	49029707	QRICH1	0.0937449	0.514273	14.7	-45.8561	1.39293e-46
cg04365102	2	237860698	+	RAMP1	ENSG00000132329.11	2	237858893	RAMP1	0.104184	-2.39819	-15.5869	-51.1239	7.51712e-52
cg04370829	17	503008	-		ENSG00000263015.1	17	503171	AC015853.2	0.160899	-0.0549803	-20.0143	-80.8096	1.55019e-81
cg04375931	17	2303946	-	SMG6;SRR	ENSG00000167720.13	17	2303383	SRR	0.0860757	-14.053	-14.0267	-42.0218	9.5102e-43
cg04380229	5	1084815	+	SLC12A7	ENSG00000113504.21	5	1050384	SLC12A7	0.103632	9.40178	15.5408	-50.8441	1.4319e-51
cg04381865	16	15125815	+		ENSG00000183426.16	16	14922802	NPIPA1	0.109944	1.34242	16.0637	-54.0559	8.79311e-55
cg04381865	16	15125815	+		ENSG00000188599.17	16	15104312	NPIPP1	0.153425	0.975087	19.4574	-76.7889	1.62607e-77
cg04386400	6	31683380	-		ENSG00000240053.8	6	31670167	LY6G5B	0.0807813	0.657581	13.5493	-39.3922	4.05282e-40
cg04386400	6	31683380	-		ENSG00000204428.12	6	31676684	LY6G5C	0.201572	1.18198	22.965	-103.317	4.81845e-104
cg04387597	17	74447039	-	GPRC5C	ENSG00000170412.17	17	74424851	GPRC5C	0.151443	-5.01452	-19.3087	-75.7283	1.86955e-76
cg04388244	10	103661246	+	SH3PXD2A	ENSG00000107957.16	10	103594027	SH3PXD2A	0.475334	-4.33725	-43.5038	-292.685	2.06656e-293
cg04389838	3	44729358	+	ZNF501	ENSG00000196653.12	3	44712643	ZNF502	0.143291	-3.70618	-18.6923	-71.3922	4.05362e-72
cg04390683	6	30932371	-	SFTA2	ENSG00000137411.17	6	30908242	VARS2	0.103656	0.70478	15.5428	-50.8561	1.39298e-51
cg04391064	7	43758239	-	BLVRA	ENSG00000106603.18	7	43608456	COA1	0.178343	2.10324	21.2937	-90.3296	4.68173e-91
cg04392554	22	46289574	-	TTC38	ENSG00000075234.17	22	46267961	TTC38	0.161038	-4.00958	-20.0245	-80.8847	1.30419e-81
cg04394795	X	3844088	+		ENSG00000285756.1	X	3817528	BX890604.2	0.157547	-14.6296	-19.7652	-79.0021	9.95122e-80
cg04395153	1	203083294	+	MYOG	ENSG00000163485.17	1	203090654	ADORA1	0.0786767	-1.04292	-13.3563	-38.3508	4.45871e-39
cg04399565	16	24844840	-	SLC5A11	ENSG00000158865.12	16	24845841	SLC5A11	0.19413	6.34257	22.4328	-99.1168	7.6413e-100
cg04416895	22	42553803	-	SERHL2	ENSG00000189306.11	22	42508344	RRP7A	0.0811459	-21.9422	-13.5825	-39.5729	2.67385e-40
cg04418355	6	32761396	-	HLA-DQB2	ENSG00000229391.7	6	32552713	HLA-DRB6	0.0869515	-4.65486	-14.1046	-42.4582	3.48189e-43
cg04422742	6	32560015	-	HLA-DRB6	ENSG00000198502.6	6	32517353	HLA-DRB5	0.132575	8.56497	17.8684	-65.7518	1.7711e-66
cg04439622	14	105478604	+	CRIP2	ENSG00000182809.10	14	105472962	CRIP2	0.230513	-4.38465	-25.0159	-120.023	9.47505e-121
cg04444415	3	193555079	+	ATP13A4	ENSG00000127249.15	3	193398967	ATP13A4	0.125632	1.65014	17.325	-62.1328	7.36465e-63
cg04450876	12	54473160	-	GTSF1	ENSG00000170627.11	12	54455950	GTSF1	0.180379	-9.69362	-21.4415	-91.4539	3.51627e-92
cg04453550	16	11964758	-	TNFRSF17	ENSG00000234719.8	16	11927373	NPIPB2	0.0768703	1.4567	13.1892	-37.4586	3.47848e-38
cg04453594	5	141393291	+	PCDHGA4;PCDHGA6;PCDHGA1;PCDHGA5;PCDHGB1;PCDHGB4;PCDHGA3;PCDHGA2;PCDHGA8;PCDHGA7;PCDHGB2;PCDHGB3	ENSG00000204956.5	5	141330571	PCDHGA1	0.0849155	2.6995	13.923	-41.4444	3.59423e-42
cg04453594	5	141393291	+	PCDHGA4;PCDHGA6;PCDHGA1;PCDHGA5;PCDHGB1;PCDHGB4;PCDHGA3;PCDHGA2;PCDHGA8;PCDHGA7;PCDHGB2;PCDHGB3	ENSG00000253846.2	5	141412987	PCDHGA10	0.0900828	2.93004	14.381	-44.0214	9.51814e-45
cg04453594	5	141393291	+	PCDHGA4;PCDHGA6;PCDHGA1;PCDHGA5;PCDHGB1;PCDHGB4;PCDHGA3;PCDHGA2;PCDHGA8;PCDHGA7;PCDHGB2;PCDHGB3	ENSG00000253873.6	5	141421047	PCDHGA11	0.0889856	2.81374	14.2845	-43.4731	3.36445e-44
cg04453594	5	141393291	+	PCDHGA4;PCDHGA6;PCDHGA1;PCDHGA5;PCDHGB1;PCDHGB4;PCDHGA3;PCDHGA2;PCDHGA8;PCDHGA7;PCDHGB2;PCDHGB3	ENSG00000253159.3	5	141430507	PCDHGA12	0.0852086	2.75875	13.9492	-41.5902	2.56911e-42
cg04453594	5	141393291	+	PCDHGA4;PCDHGA6;PCDHGA1;PCDHGA5;PCDHGB1;PCDHGB4;PCDHGA3;PCDHGA2;PCDHGA8;PCDHGA7;PCDHGB2;PCDHGB3	ENSG00000081853.15	5	141338760	PCDHGA2	0.0861816	2.75567	14.0361	-42.0746	8.42194e-43
cg04453594	5	141393291	+	PCDHGA4;PCDHGA6;PCDHGA1;PCDHGA5;PCDHGB1;PCDHGB4;PCDHGA3;PCDHGA2;PCDHGA8;PCDHGA7;PCDHGB2;PCDHGB3	ENSG00000254245.2	5	141343829	PCDHGA3	0.0856909	2.74785	13.9923	-41.8302	1.47836e-42
cg04453594	5	141393291	+	PCDHGA4;PCDHGA6;PCDHGA1;PCDHGA5;PCDHGB1;PCDHGB4;PCDHGA3;PCDHGA2;PCDHGA8;PCDHGA7;PCDHGB2;PCDHGB3	ENSG00000262576.3	5	141355021	PCDHGA4	0.0872503	2.77725	14.1311	-42.6071	2.47111e-43
cg04453594	5	141393291	+	PCDHGA4;PCDHGA6;PCDHGA1;PCDHGA5;PCDHGB1;PCDHGB4;PCDHGA3;PCDHGA2;PCDHGA8;PCDHGA7;PCDHGB2;PCDHGB3	ENSG00000253485.2	5	141364232	PCDHGA5	0.0853444	2.74359	13.9614	-41.6578	2.19897e-42
cg04453594	5	141393291	+	PCDHGA4;PCDHGA6;PCDHGA1;PCDHGA5;PCDHGB1;PCDHGB4;PCDHGA3;PCDHGA2;PCDHGA8;PCDHGA7;PCDHGB2;PCDHGB3	ENSG00000253731.2	5	141373914	PCDHGA6	0.0988026	2.97	15.1336	-48.4013	3.96957e-49
cg04453594	5	141393291	+	PCDHGA4;PCDHGA6;PCDHGA1;PCDHGA5;PCDHGB1;PCDHGB4;PCDHGA3;PCDHGA2;PCDHGA8;PCDHGA7;PCDHGB2;PCDHGB3	ENSG00000253537.3	5	141382739	PCDHGA7	0.0936636	2.9052	14.693	-45.8153	1.53015e-46
cg04453594	5	141393291	+	PCDHGA4;PCDHGA6;PCDHGA1;PCDHGA5;PCDHGB1;PCDHGB4;PCDHGA3;PCDHGA2;PCDHGA8;PCDHGA7;PCDHGB2;PCDHGB3	ENSG00000253767.2	5	141390157	PCDHGA8	0.0885082	2.79783	14.2424	-43.2347	5.82492e-44
cg04453594	5	141393291	+	PCDHGA4;PCDHGA6;PCDHGA1;PCDHGA5;PCDHGB1;PCDHGB4;PCDHGA3;PCDHGA2;PCDHGA8;PCDHGA7;PCDHGB2;PCDHGB3	ENSG00000261934.2	5	141402932	PCDHGA9	0.0867152	2.77791	14.0836	-42.3404	4.56661e-43
cg04453594	5	141393291	+	PCDHGA4;PCDHGA6;PCDHGA1;PCDHGA5;PCDHGB1;PCDHGB4;PCDHGA3;PCDHGA2;PCDHGA8;PCDHGA7;PCDHGB2;PCDHGB3	ENSG00000254221.2	5	141350102	PCDHGB1	0.0857679	2.74261	13.9992	-41.8686	1.35338e-42
cg04453594	5	141393291	+	PCDHGA4;PCDHGA6;PCDHGA1;PCDHGA5;PCDHGB1;PCDHGB4;PCDHGA3;PCDHGA2;PCDHGA8;PCDHGA7;PCDHGB2;PCDHGB3	ENSG00000253910.2	5	141360042	PCDHGB2	0.0878279	2.78438	14.1823	-42.8952	1.27285e-43
cg04453594	5	141393291	+	PCDHGA4;PCDHGA6;PCDHGA1;PCDHGA5;PCDHGB1;PCDHGB4;PCDHGA3;PCDHGA2;PCDHGA8;PCDHGA7;PCDHGB2;PCDHGB3	ENSG00000262209.3	5	141370242	PCDHGB3	0.0883494	2.79735	14.2284	-43.1555	6.99106e-44
cg04453594	5	141393291	+	PCDHGA4;PCDHGA6;PCDHGA1;PCDHGA5;PCDHGB1;PCDHGB4;PCDHGA3;PCDHGA2;PCDHGA8;PCDHGA7;PCDHGB2;PCDHGB3	ENSG00000253953.2	5	141387698	PCDHGB4	0.0903409	2.8365	14.4036	-44.1505	7.07078e-45
cg04453594	5	141393291	+	PCDHGA4;PCDHGA6;PCDHGA1;PCDHGA5;PCDHGB1;PCDHGB4;PCDHGA3;PCDHGA2;PCDHGA8;PCDHGA7;PCDHGB2;PCDHGB3	ENSG00000253305.2	5	141408021	PCDHGB6	0.0913962	2.97688	14.4959	-44.6786	2.0958e-45
cg04453594	5	141393291	+	PCDHGA4;PCDHGA6;PCDHGA1;PCDHGA5;PCDHGB1;PCDHGB4;PCDHGA3;PCDHGA2;PCDHGA8;PCDHGA7;PCDHGB2;PCDHGB3	ENSG00000254122.2	5	141417645	PCDHGB7	0.088249	2.79965	14.2196	-43.1053	7.84643e-44
cg04453594	5	141393291	+	PCDHGA4;PCDHGA6;PCDHGA1;PCDHGA5;PCDHGB1;PCDHGB4;PCDHGA3;PCDHGA2;PCDHGA8;PCDHGA7;PCDHGB2;PCDHGB3	ENSG00000240184.7	5	141475947	PCDHGC3	0.0771879	2.61497	13.2187	-37.6154	2.42448e-38
cg04453594	5	141393291	+	PCDHGA4;PCDHGA6;PCDHGA1;PCDHGA5;PCDHGB1;PCDHGB4;PCDHGA3;PCDHGA2;PCDHGA8;PCDHGA7;PCDHGB2;PCDHGB3	ENSG00000242419.5	5	141484997	PCDHGC4	0.0861361	2.76022	14.032	-42.0519	8.87351e-43
cg04453594	5	141393291	+	PCDHGA4;PCDHGA6;PCDHGA1;PCDHGA5;PCDHGB1;PCDHGB4;PCDHGA3;PCDHGA2;PCDHGA8;PCDHGA7;PCDHGB2;PCDHGB3	ENSG00000240764.3	5	141489121	PCDHGC5	0.0862248	2.78853	14.04	-42.0961	8.01476e-43
cg04456029	12	113058320	-	DTX1	ENSG00000135144.7	12	113056709	DTX1	0.110074	-5.41385	-16.0744	-54.1219	7.55262e-55
cg04456547	11	69303656	-		ENSG00000213275.2	11	69303412	IFITM9P	0.225281	-12.0018	-24.6467	-116.958	1.10056e-117
cg04461101	6	32547473	+		ENSG00000198502.6	6	32517353	HLA-DRB5	0.0737597	3.91789	12.8978	-35.9261	1.18559e-36
cg04464122	11	34436287	+		ENSG00000121691.6	11	34438934	CAT	0.0788419	-2.17227	-13.3715	-38.4324	3.69453e-39
cg04466022	6	37650346	+	MDGA1	ENSG00000112139.16	6	37630679	MDGA1	0.231269	52.3077	25.0692	-120.468	3.40282e-121
cg04467119	5	1058541	+	SLC12A7	ENSG00000113504.21	5	1050384	SLC12A7	0.0931349	9.20657	14.6472	-45.55	2.81851e-46
cg04467589	6	30076327	+	RNF39	ENSG00000237669.1	6	30006121	AL671277.2	0.0803741	-2.57406	-13.5121	-39.1906	6.4483e-40
cg04478180	4	76011708	-	ART3	ENSG00000138744.15	4	75913660	NAAA	0.0890638	1.54032	14.2914	-43.5122	3.07492e-44
cg04483720	6	30259543	-	HLA-L	ENSG00000231074.8	6	30287397	HCG18	0.0884328	3.63969	14.2358	-43.1971	6.35256e-44
cg04488373	7	63925611	+		ENSG00000214652.6	7	64045434	ZNF727	0.179208	-2.00343	-21.3565	-90.8067	1.56055e-91
cg04493401	16	2798335	-	TESSP1	ENSG00000007038.11	16	2817180	PRSS21	0.139421	-6.78939	-18.3966	-69.347	4.49828e-70
cg04494791	16	70162343	+		ENSG00000090857.13	16	70113626	PDPR	0.34037	-10.2761	-32.8318	-189.596	2.53331e-190
cg04498198	17	29572947	-	TP53I13	ENSG00000168792.5	17	29560547	ABHD15	0.0805435	1.37279	13.5275	-39.2744	5.31569e-40
cg04502620	16	30009521	-	DOC2A	ENSG00000090238.11	16	30092314	YPEL3	0.0908815	-1.43947	-14.451	-44.421	3.79353e-45
cg04503600	5	141418620	+	PCDHGA4;PCDHGA9;PCDHGA1;PCDHGB1;PCDHGB7;PCDHGB6;PCDHGB3;PCDHGA6;PCDHGA8;PCDHGA10;PCDHGA5;PCDHGB4;PCDHGA3;PCDHGA2;PCDHGB2;PCDHGA7;PCDHGB5	ENSG00000204956.5	5	141330571	PCDHGA1	0.0973577	1.58165	15.0105	-47.6728	2.12443e-48
cg04503600	5	141418620	+	PCDHGA4;PCDHGA9;PCDHGA1;PCDHGB1;PCDHGB7;PCDHGB6;PCDHGB3;PCDHGA6;PCDHGA8;PCDHGA10;PCDHGA5;PCDHGB4;PCDHGA3;PCDHGA2;PCDHGB2;PCDHGA7;PCDHGB5	ENSG00000253846.2	5	141412987	PCDHGA10	0.109186	1.76511	16.0014	-53.6688	2.1439e-54
cg04503600	5	141418620	+	PCDHGA4;PCDHGA9;PCDHGA1;PCDHGB1;PCDHGB7;PCDHGB6;PCDHGB3;PCDHGA6;PCDHGA8;PCDHGA10;PCDHGA5;PCDHGB4;PCDHGA3;PCDHGA2;PCDHGB2;PCDHGA7;PCDHGB5	ENSG00000253873.6	5	141421047	PCDHGA11	0.103792	1.66281	15.5542	-50.9252	1.18791e-51
cg04503600	5	141418620	+	PCDHGA4;PCDHGA9;PCDHGA1;PCDHGB1;PCDHGB7;PCDHGB6;PCDHGB3;PCDHGA6;PCDHGA8;PCDHGA10;PCDHGA5;PCDHGB4;PCDHGA3;PCDHGA2;PCDHGB2;PCDHGA7;PCDHGB5	ENSG00000253159.3	5	141430507	PCDHGA12	0.098513	1.62313	15.109	-48.2552	5.55706e-49
cg04503600	5	141418620	+	PCDHGA4;PCDHGA9;PCDHGA1;PCDHGB1;PCDHGB7;PCDHGB6;PCDHGB3;PCDHGA6;PCDHGA8;PCDHGA10;PCDHGA5;PCDHGB4;PCDHGA3;PCDHGA2;PCDHGB2;PCDHGA7;PCDHGB5	ENSG00000081853.15	5	141338760	PCDHGA2	0.0994722	1.61997	15.1905	-48.7392	1.82294e-49
cg04503600	5	141418620	+	PCDHGA4;PCDHGA9;PCDHGA1;PCDHGB1;PCDHGB7;PCDHGB6;PCDHGB3;PCDHGA6;PCDHGA8;PCDHGA10;PCDHGA5;PCDHGB4;PCDHGA3;PCDHGA2;PCDHGB2;PCDHGA7;PCDHGB5	ENSG00000254245.2	5	141343829	PCDHGA3	0.099896	1.62344	15.2264	-48.9532	1.11368e-49
cg04503600	5	141418620	+	PCDHGA4;PCDHGA9;PCDHGA1;PCDHGB1;PCDHGB7;PCDHGB6;PCDHGB3;PCDHGA6;PCDHGA8;PCDHGA10;PCDHGA5;PCDHGB4;PCDHGA3;PCDHGA2;PCDHGB2;PCDHGA7;PCDHGB5	ENSG00000262576.3	5	141355021	PCDHGA4	0.0980924	1.61133	15.0732	-48.0431	9.05585e-49
cg04503600	5	141418620	+	PCDHGA4;PCDHGA9;PCDHGA1;PCDHGB1;PCDHGB7;PCDHGB6;PCDHGB3;PCDHGA6;PCDHGA8;PCDHGA10;PCDHGA5;PCDHGB4;PCDHGA3;PCDHGA2;PCDHGB2;PCDHGA7;PCDHGB5	ENSG00000253485.2	5	141364232	PCDHGA5	0.0976906	1.60618	15.039	-47.8405	1.44374e-48
cg04503600	5	141418620	+	PCDHGA4;PCDHGA9;PCDHGA1;PCDHGB1;PCDHGB7;PCDHGB6;PCDHGB3;PCDHGA6;PCDHGA8;PCDHGA10;PCDHGA5;PCDHGB4;PCDHGA3;PCDHGA2;PCDHGB2;PCDHGA7;PCDHGB5	ENSG00000253731.2	5	141373914	PCDHGA6	0.0907498	1.55751	14.4394	-44.3551	4.41509e-45
cg04503600	5	141418620	+	PCDHGA4;PCDHGA9;PCDHGA1;PCDHGB1;PCDHGB7;PCDHGB6;PCDHGB3;PCDHGA6;PCDHGA8;PCDHGA10;PCDHGA5;PCDHGB4;PCDHGA3;PCDHGA2;PCDHGB2;PCDHGA7;PCDHGB5	ENSG00000253537.3	5	141382739	PCDHGA7	0.0974247	1.62129	15.0163	-47.7065	1.9654e-48
cg04503600	5	141418620	+	PCDHGA4;PCDHGA9;PCDHGA1;PCDHGB1;PCDHGB7;PCDHGB6;PCDHGB3;PCDHGA6;PCDHGA8;PCDHGA10;PCDHGA5;PCDHGB4;PCDHGA3;PCDHGA2;PCDHGB2;PCDHGA7;PCDHGB5	ENSG00000253767.2	5	141390157	PCDHGA8	0.100351	1.63014	15.2649	-49.183	6.56081e-50
cg04503600	5	141418620	+	PCDHGA4;PCDHGA9;PCDHGA1;PCDHGB1;PCDHGB7;PCDHGB6;PCDHGB3;PCDHGA6;PCDHGA8;PCDHGA10;PCDHGA5;PCDHGB4;PCDHGA3;PCDHGA2;PCDHGB2;PCDHGA7;PCDHGB5	ENSG00000261934.2	5	141402932	PCDHGA9	0.101361	1.64339	15.3501	-49.6937	2.02422e-50
cg04503600	5	141418620	+	PCDHGA4;PCDHGA9;PCDHGA1;PCDHGB1;PCDHGB7;PCDHGB6;PCDHGB3;PCDHGA6;PCDHGA8;PCDHGA10;PCDHGA5;PCDHGB4;PCDHGA3;PCDHGA2;PCDHGB2;PCDHGA7;PCDHGB5	ENSG00000254221.2	5	141350102	PCDHGB1	0.0997659	1.61856	15.2154	-48.8876	1.29554e-49
cg04503600	5	141418620	+	PCDHGA4;PCDHGA9;PCDHGA1;PCDHGB1;PCDHGB7;PCDHGB6;PCDHGB3;PCDHGA6;PCDHGA8;PCDHGA10;PCDHGA5;PCDHGB4;PCDHGA3;PCDHGA2;PCDHGB2;PCDHGA7;PCDHGB5	ENSG00000253910.2	5	141360042	PCDHGB2	0.0980235	1.60958	15.0673	-48.0083	9.81057e-49
cg04503600	5	141418620	+	PCDHGA4;PCDHGA9;PCDHGA1;PCDHGB1;PCDHGB7;PCDHGB6;PCDHGB3;PCDHGA6;PCDHGA8;PCDHGA10;PCDHGA5;PCDHGB4;PCDHGA3;PCDHGA2;PCDHGB2;PCDHGA7;PCDHGB5	ENSG00000262209.3	5	141370242	PCDHGB3	0.101006	1.63664	15.3202	-49.5144	3.05911e-50
cg04503600	5	141418620	+	PCDHGA4;PCDHGA9;PCDHGA1;PCDHGB1;PCDHGB7;PCDHGB6;PCDHGB3;PCDHGA6;PCDHGA8;PCDHGA10;PCDHGA5;PCDHGB4;PCDHGA3;PCDHGA2;PCDHGB2;PCDHGA7;PCDHGB5	ENSG00000253953.2	5	141387698	PCDHGB4	0.0985573	1.62114	15.1128	-48.2775	5.27843e-49
cg04503600	5	141418620	+	PCDHGA4;PCDHGA9;PCDHGA1;PCDHGB1;PCDHGB7;PCDHGB6;PCDHGB3;PCDHGA6;PCDHGA8;PCDHGA10;PCDHGA5;PCDHGB4;PCDHGA3;PCDHGA2;PCDHGB2;PCDHGA7;PCDHGB5	ENSG00000253305.2	5	141408021	PCDHGB6	0.112291	1.80553	16.2557	-55.2552	5.55666e-56
cg04503600	5	141418620	+	PCDHGA4;PCDHGA9;PCDHGA1;PCDHGB1;PCDHGB7;PCDHGB6;PCDHGB3;PCDHGA6;PCDHGA8;PCDHGA10;PCDHGA5;PCDHGB4;PCDHGA3;PCDHGA2;PCDHGB2;PCDHGA7;PCDHGB5	ENSG00000254122.2	5	141417645	PCDHGB7	0.103581	1.65968	15.5366	-50.8185	1.51894e-51
cg04503600	5	141418620	+	PCDHGA4;PCDHGA9;PCDHGA1;PCDHGB1;PCDHGB7;PCDHGB6;PCDHGB3;PCDHGA6;PCDHGA8;PCDHGA10;PCDHGA5;PCDHGB4;PCDHGA3;PCDHGA2;PCDHGB2;PCDHGA7;PCDHGB5	ENSG00000240184.7	5	141475947	PCDHGC3	0.0975436	1.60852	15.0264	-47.7664	1.71219e-48
cg04503600	5	141418620	+	PCDHGA4;PCDHGA9;PCDHGA1;PCDHGB1;PCDHGB7;PCDHGB6;PCDHGB3;PCDHGA6;PCDHGA8;PCDHGA10;PCDHGA5;PCDHGB4;PCDHGA3;PCDHGA2;PCDHGB2;PCDHGA7;PCDHGB5	ENSG00000242419.5	5	141484997	PCDHGC4	0.101445	1.63909	15.3572	-49.7366	1.83406e-50
cg04503600	5	141418620	+	PCDHGA4;PCDHGA9;PCDHGA1;PCDHGB1;PCDHGB7;PCDHGB6;PCDHGB3;PCDHGA6;PCDHGA8;PCDHGA10;PCDHGA5;PCDHGB4;PCDHGA3;PCDHGA2;PCDHGB2;PCDHGA7;PCDHGB5	ENSG00000240764.3	5	141489121	PCDHGC5	0.102032	1.65983	15.4066	-50.0337	9.25387e-51
cg04506342	2	159607180	+	BAZ2B	ENSG00000224152.1	2	159615296	AC009506.1	0.166624	-1.42484	-20.437	-83.9125	1.2231e-84
cg04506342	2	159607180	+	BAZ2B	ENSG00000123636.18	2	159318979	BAZ2B	0.106384	-0.777336	-15.77	-52.2416	5.73258e-53
cg04508804	3	45036272	+		ENSG00000163815.6	3	45001548	CLEC3B	0.111561	1.61396	16.1961	-54.8819	1.31235e-55
cg04509446	3	75504571	-		ENSG00000244026.6	3	75421552	FAM86DP	0.0900349	4.13453	14.3768	-43.9975	1.00584e-44
cg04514683	7	150852086	+	ABP1	ENSG00000002726.20	7	150824627	AOC1	0.131681	-15.6987	-17.7988	-65.2841	5.19831e-66
cg04514683	7	150852086	+	ABP1	ENSG00000002933.9	7	150800403	TMEM176A	0.11144	-25.947	-16.1862	-54.8199	1.51379e-55
cg04514683	7	150852086	+	ABP1	ENSG00000106565.18	7	150791285	TMEM176B	0.0989746	-27.7036	-15.1482	-48.488	3.25063e-49
cg04517722	19	17794779	-	B3GNT3	ENSG00000179913.10	19	17794828	B3GNT3	0.106239	-1.0327	-15.758	-52.168	6.7922e-53
cg04518342	5	132257412	-	PDLIM4	ENSG00000197375.12	5	132369752	SLC22A5	0.0767066	-2.18459	-13.1739	-37.3779	4.1892e-38
cg04520169	6	29926417	+	HCG4P6	ENSG00000230795.3	6	29926459	HLA-K	0.0976643	-1.16341	-15.0367	-47.8273	1.48846e-48
cg04548204	12	9010275	-	KLRG1	ENSG00000256427.2	12	9240406	AC010175.1	0.160246	-2.03354	-19.9658	-80.4567	3.49344e-81
cg04548204	12	9010275	-	KLRG1	ENSG00000256720.1	12	9135084	BTG1P1	0.0735802	-0.985537	-12.8809	-35.8378	1.45286e-36
cg04548204	12	9010275	-	KLRG1	ENSG00000237248.5	12	9240003	LINC00987	0.151455	-2.00031	-19.3096	-75.7351	1.84044e-76
cg04548483	8	144373458	-	ADCK5	ENSG00000071894.17	8	144393229	CPSF1	0.193706	3.75615	22.4024	-98.8786	1.32238e-99
cg04553112	3	125990607	+		ENSG00000189366.9	3	125929275	ALG1L	0.0985392	-0.443984	-15.1113	-48.2684	5.39009e-49
cg04559908	6	30952345	-	DPCR1	ENSG00000137411.17	6	30908242	VARS2	0.0776943	0.609064	13.2656	-37.8654	1.36336e-38
cg04561224	7	44040852	+	FLJ35390;RASA4P	ENSG00000122678.17	7	44072062	POLM	0.0914661	2.06183	14.502	-44.7136	1.93371e-45
cg04565008	11	67650668	+	ACY3	ENSG00000132744.8	11	67642555	ACY3	0.0870623	-1.82085	-14.1144	-42.5134	3.0662e-43
cg04582938	9	137076976	-	UAP1L1	ENSG00000186193.9	9	137062127	SAPCD2	0.0835176	13.3453	13.7974	-40.7496	1.78011e-41
cg04586579	16	82011351	+	SDR42E1	ENSG00000184860.10	16	81988855	SDR42E1	0.0856346	-1.99263	-13.9873	-41.8022	1.57679e-42
cg04588708	16	761077	-	MSLN	ENSG00000102854.16	16	760734	MSLN	0.120299	-3.52008	-16.9018	-59.3716	4.24988e-60
cg04589658	11	69069350	-	TPCN2	ENSG00000284713.1	11	69155478	SMIM38	0.0842909	-4.99635	-13.8669	-41.1338	7.34872e-42
cg04592579	7	75986975	+	TMEM120A	ENSG00000127952.17	7	75996338	STYXL1	0.116592	-5.26345	-16.6044	-57.4616	3.45475e-58
cg04599643	20	18497540	-	RBBP9	ENSG00000101310.16	20	18507482	SEC23B	0.0857246	0.910809	13.9953	-41.847	1.42236e-42
cg04605617	1	20175064	+	PLA2G2C	ENSG00000187980.6	1	20161253	PLA2G2C	0.117204	-1.1304	-16.6536	-57.7763	1.67381e-58
cg04605617	1	20175064	+	PLA2G2C	ENSG00000162543.6	1	20186096	UBXN10	0.0983763	-2.46267	-15.0974	-48.1862	6.5129e-49
cg04605617	1	20175064	+	PLA2G2C	ENSG00000227066.1	1	20154338	Z98257.1	0.0744175	-0.599154	-12.9598	-36.2498	5.62639e-37
cg04608855	19	58401790	+		ENSG00000131849.12	19	58432814	ZNF132	0.116262	-3.90028	-16.5778	-57.2921	5.10443e-58
cg04612503	16	3035513	-	CCDC64B	ENSG00000162069.15	16	3027682	BICDL2	0.101402	5.98793	15.3536	-49.7148	1.92832e-50
cg04615859	17	7858804	+	CYB5D1;LSMD1	ENSG00000280046.1	17	7858943	AC104581.4	0.145374	-1.62551	-18.8505	-72.496	3.19148e-73
cg04615859	17	7858804	+	CYB5D1;LSMD1	ENSG00000182224.12	17	7857746	CYB5D1	0.152023	-1.64137	-19.3523	-76.0385	9.15186e-77
cg04625862	3	48300389	+	NME6	ENSG00000172113.9	3	48290722	NME6	0.091187	-1.79214	-14.4777	-44.5739	2.6676e-45
cg04627110	6	29667729	-	MOG	ENSG00000230795.3	6	29926459	HLA-K	0.0892276	-0.814244	-14.3059	-43.594	2.54683e-44
cg04627110	6	29667729	-	MOG	ENSG00000239257.1	6	29726669	RPL23AP1	0.117243	0.575711	16.6569	-57.7968	1.59663e-58
cg04628742	6	30005443	+	HLA-J;NCRNA00171	ENSG00000281831.1	6	29871895	AL645929.2	0.192284	-2.45971	-22.3003	-98.0805	8.30742e-99
cg04628742	6	30005443	+	HLA-J;NCRNA00171	ENSG00000230795.3	6	29926459	HLA-K	0.0800132	2.0349	13.479	-39.0119	9.73074e-40
cg04628742	6	30005443	+	HLA-J;NCRNA00171	ENSG00000204610.13	6	30163206	TRIM15	0.105775	-0.878997	-15.7194	-51.9319	1.16975e-52
cg04628742	6	30005443	+	HLA-J;NCRNA00171	ENSG00000204644.9	6	29672392	ZFP57	0.230427	-8.02756	-25.0098	-119.973	1.06401e-120
cg04635154	16	2599874	-	PDPK1	ENSG00000261613.2	16	2554060	AC093525.6	0.107158	-7.27351	-15.8342	-52.6357	2.31352e-53
cg04647790	13	51845128	-	FLJ37307	ENSG00000102796.11	13	51767993	DHRS12	0.318812	-4.62205	-31.2682	-175.088	8.17186e-176
cg04647790	13	51845128	-	FLJ37307	ENSG00000281106.4	13	51813347	TMEM272	0.290616	-6.51458	-29.2542	-156.778	1.66623e-157
cg04647918	11	67616390	-		ENSG00000231793.5	11	67612651	DOC2GP	0.309278	-3.31001	-30.5838	-168.814	1.53379e-169
cg04653913	16	53373840	+		ENSG00000259962.1	16	53362019	AC007342.2	0.118909	-0.446997	-16.7906	-58.6548	2.21429e-59
cg04653913	16	53373840	+		ENSG00000260078.3	16	53364982	AC007342.3	0.101019	0.922065	15.3213	-49.5207	3.01533e-50
cg04653913	16	53373840	+		ENSG00000261804.1	16	53373493	AC007342.4	0.239486	-1.74674	-25.6481	-125.328	4.69783e-126
cg04653913	16	53373840	+		ENSG00000262714.1	16	53386944	AC007342.5	0.323028	-2.19878	-31.5721	-177.889	1.29171e-178
cg04653913	16	53373840	+		ENSG00000279741.1	16	53389886	AC007342.8	0.238211	-1.45336	-25.5584	-124.571	2.68585e-125
cg04653913	16	53373840	+		ENSG00000280027.1	16	53391089	AC007342.9	0.304253	-2.10387	-30.2247	-165.543	2.86628e-166
cg04657146	19	12766132	+	HOOK2	ENSG00000167815.12	19	12796820	PRDX2	0.110839	0.776003	16.1371	-54.5128	3.07028e-55
cg04657205	15	34514848	+		ENSG00000175265.17	15	34379068	GOLGA8A	0.0816012	7.34805	13.6239	-39.7985	1.59021e-40
cg04657205	15	34514848	+		ENSG00000215252.11	15	34525207	GOLGA8B	0.2728	-16.4591	-27.9939	-145.574	2.66706e-146
cg04662015	7	143620947	+	FAM115C	ENSG00000283537.2	7	143620943	AC073264.3	0.216623	-19.2476	-24.0345	-111.93	1.17432e-112
cg04663556	5	23951586	+		ENSG00000234865.3	5	23980587	AC026784.1	0.112979	-0.0657073	-16.3117	-55.6074	2.46925e-56
cg04663556	5	23951586	+		ENSG00000248874.5	5	23951348	C5orf17	0.207367	-0.807612	-23.3778	-106.615	2.42808e-107
cg04666465	16	23509241	-	GGA2	ENSG00000166847.10	16	23641466	DCTN5	0.105753	-2.04781	-15.7176	-51.9207	1.20039e-52
cg04672903	4	6673581	-	LOC93622	ENSG00000170846.17	4	6663396	AC093323.1	0.0968742	-1.08137	-14.9692	-47.4293	3.72168e-48
cg04672903	4	6673581	-	LOC93622	ENSG00000251580.2	4	6648696	LINC02482	0.110715	-1.27655	-16.1269	-54.4495	3.55245e-55
cg04673462	1	37996223	-		ENSG00000183386.10	1	37996770	FHL3	0.129417	-4.0335	-17.6222	-64.1021	7.90423e-65
cg04673462	1	37996223	-		ENSG00000183431.12	1	37956975	SF3A3	0.122414	-1.68844	-17.0703	-60.4649	3.42819e-61
cg04675542	5	150904853	+	ZNF300	ENSG00000145908.12	5	150894392	ZNF300	0.230677	-3.1562	-25.0274	-120.12	7.58908e-121
cg04684267	19	58183134	-	ZNF274	ENSG00000179909.15	19	57697367	ZNF154	0.0935785	-7.98633	-14.6856	-45.7725	1.68835e-46
cg04684267	19	58183134	-	ZNF274	ENSG00000196724.12	19	57921884	ZNF418	0.090871	-6.45947	-14.45	-44.4157	3.83965e-45
cg04684267	19	58183134	-	ZNF274	ENSG00000204514.10	19	57848731	ZNF814	0.0939615	-4.33926	-14.7187	-45.9648	1.08451e-46
cg04687439	19	996220	-		ENSG00000065268.10	19	984271	WDR18	0.0910051	-1.62872	-14.4618	-44.4828	3.28989e-45
cg04692870	22	42129203	+	CYP2D6	ENSG00000100197.22	22	42126499	CYP2D6	0.0788556	-1.85986	-13.3728	-38.4392	3.63753e-39
cg04696840	6	32665576	-	HLA-DQB1	ENSG00000196735.11	6	32628179	HLA-DQA1	0.197867	-3.82581	-22.7003	-101.221	6.01167e-102
cg04696840	6	32665576	-	HLA-DQB1	ENSG00000179344.16	6	32659467	HLA-DQB1	0.304978	-7.66375	-30.2764	-166.013	9.70128e-167
cg04703221	16	69933159	-	WWP2;MIR140	ENSG00000157322.17	16	69950705	CLEC18A	0.191759	9.26505	22.2626	-97.7861	1.63637e-98
cg04703221	16	69933159	-	WWP2;MIR140	ENSG00000226232.8	16	69976388	NPIPB14P	0.106459	3.43106	15.7762	-52.28	5.2482e-53
cg04703951	17	45501285	-		ENSG00000285668.1	17	45586452	AC126544.2	0.159338	5.74027	19.8984	-79.967	1.07898e-80
cg04703951	17	45501285	-		ENSG00000204650.14	17	45620328	LINC02210	0.155045	2.71835	19.5786	-77.6576	2.19963e-78
cg04703951	17	45501285	-		ENSG00000214425.7	17	45506741	LRRC37A4P	0.220847	-8.96249	-24.3335	-114.377	4.20087e-115
cg04703951	17	45501285	-		ENSG00000263503.1	17	45600869	MAPK8IP1P2	0.17502	7.75081	21.0519	-88.5011	3.15422e-89
cg04706400	7	102496076	+		ENSG00000284981.1	7	102538417	AC093668.3	0.0906581	-13.8715	-14.4314	-44.3092	4.90685e-45
cg04706597	6	42960201	-	GNMT	ENSG00000124713.6	6	42960754	GNMT	0.254836	3.41496	26.7285	-134.547	2.83925e-135
cg04706597	6	42960201	-	GNMT	ENSG00000124587.14	6	42963865	PEX6	0.356754	-5.19629	-34.0381	-200.939	1.15057e-201
cg04707255	16	955604	-	LMF1	ENSG00000260807.6	16	975761	AC009041.2	0.0755305	10.1257	13.0642	-36.798	1.59237e-37
cg04710276	6	31197216	+	HCG27	ENSG00000204528.3	6	31173735	PSORS1C3	0.0882603	1.70502	14.2206	-43.111	7.74545e-44
cg04719120	6	95577461	+	MANEA	ENSG00000172469.16	6	95577535	MANEA	0.0732225	-8.7427	-12.8471	-35.6619	2.1784e-36
cg04731861	2	218221057	-	ARPC2	ENSG00000261338.2	2	218255319	AC021016.2	0.184715	-3.61418	-21.7553	-93.8563	1.39229e-94
cg04731861	2	218221057	-	ARPC2	ENSG00000127838.14	2	218270392	PNKD	0.0786844	-1.62137	-13.357	-38.3546	4.41973e-39
cg04738552	19	6502751	-	TUBB4	ENSG00000104833.12	19	6494319	TUBB4A	0.095566	-2.58112	-14.857	-46.7709	1.69457e-47
cg04739570	3	127629767	-	PODXL2	ENSG00000114631.11	3	127629185	PODXL2	0.109237	-1.56147	-16.0057	-53.6951	2.01813e-54
cg04750100	2	135837710	-	LCT	ENSG00000226806.1	2	135820191	AC011893.1	0.138261	0.946071	18.3076	-68.7357	1.83768e-69
cg04754776	6	30063677	+	ZNRD1	ENSG00000228078.1	6	29934101	HLA-U	0.140247	-3.46132	-18.4599	-69.7827	1.64913e-70
cg04755604	11	12989636	-		ENSG00000251381.7	11	12961842	LINC00958	0.419261	-4.35428	-38.8348	-246.996	1.00839e-247
cg04756594	16	24846279	-	SLC5A11	ENSG00000158865.12	16	24845841	SLC5A11	0.170155	3.1713	20.6963	-85.8367	1.45645e-86
cg04757492	8	143929693	-	PLEC1	ENSG00000178209.15	8	143915147	PLEC	0.0807031	-2.25451	-13.5421	-39.3535	4.43133e-40
cg04758026	2	151303076	-		ENSG00000184898.7	2	151247940	RBM43	0.134794	1.18013	18.0403	-66.9139	1.21929e-67
cg04758026	2	151303076	-		ENSG00000123610.5	2	151357592	TNFAIP6	0.0738598	1.91116	12.9073	-35.9753	1.05847e-36
cg04768501	3	9915138	-	IL17RE	ENSG00000163702.20	3	9917074	IL17RC	0.0924113	-2.86813	-14.5844	-45.1872	6.49877e-46
cg04768958	2	30448536	+	LCLAT1	ENSG00000172954.13	2	30447226	LCLAT1	0.131027	-5.81508	-17.7479	-64.9425	1.14152e-65
cg04771084	6	32005477	+	CYP21A2	ENSG00000244731.8	6	31982057	C4A	0.103831	2.39897	15.5574	-50.9451	1.13466e-51
cg04771084	6	32005477	+	CYP21A2	ENSG00000224389.9	6	32014795	C4B	0.0863273	-2.14162	-14.0491	-42.1471	7.12607e-43
cg04771084	6	32005477	+	CYP21A2	ENSG00000204338.8	6	32005636	CYP21A1P	0.129437	1.66969	17.6237	-64.1123	7.72107e-65
cg04771084	6	32005477	+	CYP21A2	ENSG00000231852.8	6	32038265	CYP21A2	0.254069	-2.76897	-26.6744	-134.082	8.28892e-135
cg04772025	11	68870099	+		ENSG00000132740.8	11	68903842	IGHMBP2	0.19051	7.46192	22.1729	-97.0871	8.18282e-98
[truncated: 8,002 more rows]

## Sheet: ST2
Top 10,000 most significant trans CpG-transcript pairs.
CpG	DNA methylation chromosome ()	DNA methylation position ()	DNA methylation strand ()	DNA methylation gene	eGene	eGene chromosome	eGene position	eGene gene	R-squared	Estimate	t-value	log10P	p-value
cg00007987	19	55645063	+	ZNF581	ENSG00000169031.19	2	227164565	COL4A3	0.101615	-11.4365	-15.3715	-49.8221	1.5061e-50
cg00034336	2	8543995	+		ENSG00000099204.20	10	114431113	ABLIM1	0.114769	2.4456	16.4571	-56.5252	2.98424e-57
cg00034336	2	8543995	+		ENSG00000111863.12	6	11712054	ADTRP	0.119577	6.22758	16.8441	-58.9989	1.00264e-59
cg00034336	2	8543995	+		ENSG00000166313.19	11	6395124	APBB1	0.115046	2.44563	16.4795	-56.6677	2.14943e-57
cg00034336	2	8543995	+		ENSG00000238241.2	13	99404684	CCR12P	0.142849	7.41881	18.6586	-71.1579	6.95148e-72
cg00034336	2	8543995	+		ENSG00000126353.3	17	40553769	CCR7	0.137921	4.19071	18.2815	-68.5572	2.77205e-69
cg00034336	2	8543995	+		ENSG00000135960.10	2	108894471	EDAR	0.158526	5.81739	19.8381	-79.5292	2.95693e-80
cg00034336	2	8543995	+		ENSG00000120915.13	8	27490779	EPHX2	0.11048	4.08907	16.1077	-54.3294	4.68333e-55
cg00034336	2	8543995	+		ENSG00000189283.10	3	59747277	FHIT	0.182708	7.6738	21.6102	-92.7427	1.80858e-93
cg00034336	2	8543995	+		ENSG00000138795.10	4	108047545	LEF1	0.13454	3.5908	18.0207	-66.7808	1.65656e-67
cg00034336	2	8543995	+		ENSG00000117643.14	1	25617468	MAN1C1	0.137796	3.61662	18.2718	-68.491	3.22818e-69
cg00034336	2	8543995	+		ENSG00000183691.4	17	56593699	NOG	0.103453	5.6195	15.5258	-50.7536	1.76353e-51
cg00034336	2	8543995	+		ENSG00000156395.13	10	104641290	SORCS3	0.1103	5.02719	16.0929	-54.2373	5.78965e-55
cg00034336	2	8543995	+		ENSG00000204219.10	1	23381061	TCEA3	0.0982947	3.76104	15.0904	-48.1451	7.16044e-49
cg00034336	2	8543995	+		ENSG00000081059.20	5	134114681	TCF7	0.103253	2.63243	15.5091	-50.6522	2.22766e-51
cg00034336	2	8543995	+		ENSG00000186854.11	2	84821650	TRABD2A	0.139163	4.07862	18.3768	-69.2109	6.15295e-70
cg00034336	2	8543995	+		ENSG00000182463.16	20	52972358	TSHZ2	0.139414	5.788	18.3961	-69.3436	4.53286e-70
cg00042325	7	150407566	+	LOC728743	ENSG00000005471.17	7	87401697	ABCB4	0.0970568	-6.82279	-14.9848	-47.5212	3.01143e-48
cg00042325	7	150407566	+	LOC728743	ENSG00000153064.12	4	101411286	BANK1	0.106775	-8.07913	-15.8024	-52.4408	3.62423e-53
cg00042325	7	150407566	+	LOC728743	ENSG00000177455.13	16	28931761	CD19	0.115537	-10.1354	-16.5193	-56.9198	1.20294e-57
cg00042325	7	150407566	+	LOC728743	ENSG00000012124.17	19	35319261	CD22	0.112608	-9.83002	-16.2816	-55.4177	3.82247e-56
cg00042325	7	150407566	+	LOC728743	ENSG00000137101.12	9	35609533	CD72	0.107814	-9.02612	-15.8883	-52.9694	1.073e-53
cg00042325	7	150407566	+	LOC728743	ENSG00000105369.9	19	41877120	CD79A	0.116703	-10.1238	-16.6133	-57.5187	3.0292e-58
cg00042325	7	150407566	+	LOC728743	ENSG00000007312.12	17	63928740	CD79B	0.113991	-7.95589	-16.394	-56.1262	7.47885e-57
cg00042325	7	150407566	+	LOC728743	ENSG00000167483.18	19	17523301	FAM129C	0.11068	-9.35893	-16.1241	-54.4316	3.70209e-55
cg00042325	7	150407566	+	LOC728743	ENSG00000163534.15	1	157794403	FCRL1	0.10773	-10.4662	-15.8814	-52.9267	1.18384e-53
cg00042325	7	150407566	+	LOC728743	ENSG00000132704.16	1	157745733	FCRL2	0.107749	-9.84845	-15.883	-52.9364	1.15771e-53
cg00042325	7	150407566	+	LOC728743	ENSG00000132185.16	1	161706972	FCRLA	0.10235	-9.97125	-15.4333	-50.1945	6.39048e-51
cg00042325	7	150407566	+	LOC728743	ENSG00000187922.13	9	136738167	LCN10	0.107401	-8.70434	-15.8542	-52.7591	1.74156e-53
cg00042325	7	150407566	+	LOC728743	ENSG00000205056.8	12	92466451	LINC02397	0.100848	-8.36871	-15.3068	-49.4341	3.6801e-50
cg00042325	7	150407566	+	LOC728743	ENSG00000236901.6	9	123109494	MIR600HG	0.0996968	-6.25681	-15.2095	-48.8526	1.40398e-49
cg00042325	7	150407566	+	LOC728743	ENSG00000156738.17	11	60455752	MS4A1	0.110627	-9.65581	-16.1197	-54.4044	3.94108e-55
cg00042325	7	150407566	+	LOC728743	ENSG00000196092.13	9	36833269	PAX5	0.0996345	-9.56856	-15.2042	-48.8212	1.50942e-49
cg00042325	7	150407566	+	LOC728743	ENSG00000116191.17	1	178725147	RALGPS2	0.0974292	-5.98602	-15.0167	-47.7088	1.95519e-48
cg00042325	7	150407566	+	LOC728743	ENSG00000157734.14	15	64151715	SNX22	0.118247	-9.46529	-16.7375	-58.3133	4.86106e-59
cg00042325	7	150407566	+	LOC728743	ENSG00000159958.6	22	41922023	TNFRSF13C	0.110034	-9.09906	-16.0711	-54.1017	7.91136e-55
cg00089430	5	227648	-	SDHA	ENSG00000283426.1	3	195701618	SMBD1P	0.122448	-3.48481	-17.0729	-60.482	3.29583e-61
cg00157199	20	30316945	+		ENSG00000282826.2	20	28563850	FRG1CP	0.235376	-1.46317	-25.3587	-122.891	1.28495e-123
cg00158530	16	69933069	-	MIR140;WWP2	ENSG00000140839.11	16	74408270	CLEC18B	0.157648	-1.72369	-19.7727	-79.0562	8.78527e-80
cg00162191	1	91387466	-	HFM1	ENSG00000188681.11	21	9068361	TEKT4P2	0.0984709	-6.42886	-15.1054	-48.2339	5.83557e-49
cg00169354	20	56347770	-		ENSG00000213770.3	10	27349717	FAM210CP	0.225657	0.474136	24.6733	-117.178	6.63447e-118
cg00218406	6	31463629	-	HCP5	ENSG00000026950.17	6	26402237	BTN3A1	0.109006	-1.21552	-15.9866	-53.5769	2.64881e-54
cg00259097	16	70736700	+	VAC14	ENSG00000174807.4	11	66314494	CD248	0.0974076	-9.36225	-15.0148	-47.6979	2.00493e-48
cg00287541	16	74364269	-	LOC283922	ENSG00000090857.13	16	70113626	PDPR	0.193093	-15.3546	-22.3584	-98.5341	2.92331e-99
cg00305193	1	25832091	-	FAM54B	ENSG00000227039.6	21	44921051	ITGB2-AS1	0.112645	6.52003	16.2846	-55.4369	3.65694e-56
cg00330953	6	31766032	+	C6orf27	ENSG00000253570.1	8	38600661	RNF5P1	0.100835	-4.4055	-15.3058	-49.4279	3.73362e-50
cg00352652	16	88481124	-	ZFPM1	ENSG00000058091.17	7	90466424	CDK14	0.0981028	-7.19898	-15.0741	-48.0483	8.94747e-49
cg00352652	16	88481124	-	ZFPM1	ENSG00000162894.12	1	206903317	FCMR	0.115268	-5.41486	-16.4975	-56.7816	1.65337e-57
cg00352652	16	88481124	-	ZFPM1	ENSG00000102221.14	X	46912276	JADE3	0.0992815	-8.01225	-15.1743	-48.643	2.27534e-49
cg00352652	16	88481124	-	ZFPM1	ENSG00000008853.16	8	22987417	RHOBTB2	0.117318	-8.20216	-16.6629	-57.8354	1.46083e-58
cg00357273	6	31170833	+	POU5F1	ENSG00000235290.1	6	29956596	HLA-W	0.102165	3.66783	15.4178	-50.1008	7.92938e-51
cg00370815	19	20565839	+	ZNF737	ENSG00000268555.1	19	21570822	AC123912.4	0.130294	-13.5558	-17.6907	-64.5594	2.758e-65
cg00370815	19	20565839	+	ZNF737	ENSG00000268433.1	19	21677550	MTDHP3	0.123924	-6.38137	-17.19	-61.2468	5.66517e-62
cg00370815	19	20565839	+	ZNF737	ENSG00000197013.10	19	21496682	ZNF429	0.146654	-8.50632	-18.9475	-73.1759	6.67002e-74
cg00407537	16	57542481	-	GPR114	ENSG00000114948.13	2	206443532	ADAM23	0.100185	7.57311	15.2508	-49.0993	7.95635e-50
cg00407537	16	57542481	-	GPR114	ENSG00000165272.16	9	33441156	AQP3	0.108839	3.9772	15.9729	-53.4922	3.21984e-54
cg00407537	16	57542481	-	GPR114	ENSG00000183813.6	3	32951574	CCR4	0.192502	8.33025	22.316	-98.203	6.26586e-99
cg00407537	16	57542481	-	GPR114	ENSG00000135722.9	16	67159932	FBXL8	0.10178	3.78422	15.3854	-49.9058	1.24236e-50
cg00407537	16	57542481	-	GPR114	ENSG00000169508.7	13	99294539	GPR183	0.124969	4.05663	17.2726	-61.7886	1.62716e-62
cg00407537	16	57542481	-	GPR114	ENSG00000228168.1	3	39334979	HNRNPA1P21	0.120142	6.67815	16.8892	-59.2903	5.12512e-60
cg00407537	16	57542481	-	GPR114	ENSG00000134460.17	10	6010689	IL2RA	0.114539	4.88461	16.4384	-56.4072	3.91586e-57
cg00407537	16	57542481	-	GPR114	ENSG00000277586.2	8	24950955	NEFL	0.104618	8.16419	15.6231	-51.3444	4.52429e-52
cg00407537	16	57542481	-	GPR114	ENSG00000167257.11	11	117232625	RNF214	0.10917	2.57119	16.0001	-53.6609	2.18338e-54
cg00407537	16	57542481	-	GPR114	ENSG00000163082.10	2	222424543	SGPP2	0.107357	4.67402	15.8506	-52.7366	1.83393e-53
cg00407537	16	57542481	-	GPR114	ENSG00000186827.11	1	1211340	TNFRSF4	0.0985677	6.02162	15.1137	-48.2827	5.21504e-49
cg00407537	16	57542481	-	GPR114	ENSG00000109189.13	4	52590960	USP46	0.108741	3.89204	15.9648	-53.442	3.61377e-54
cg00442389	6	32192296	-	GPSM3	ENSG00000253570.1	8	38600661	RNF5P1	0.102128	-8.38334	-15.4147	-50.0821	8.27825e-51
cg00462849	2	12712900	-		ENSG00000198574.6	1	162395268	SH2D1B	0.101101	-16.4544	-15.3282	-49.5621	2.74072e-50
cg00464927	11	68371652	+	LRP5	ENSG00000005471.17	7	87401697	ABCB4	0.200174	-10.8882	-22.8652	-102.525	2.98586e-103
cg00464927	11	68371652	+	LRP5	ENSG00000257221.3	12	108628687	AC007569.1	0.12294	-5.59625	-17.112	-60.737	1.83211e-61
cg00464927	11	68371652	+	LRP5	ENSG00000160602.14	17	28725897	AC010761.1	0.0984179	-4.16348	-15.1009	-48.2072	6.20594e-49
cg00464927	11	68371652	+	LRP5	ENSG00000273472.1	4	140756528	AC096733.2	0.110832	-4.93412	-16.1365	-54.5094	3.09481e-55
cg00464927	11	68371652	+	LRP5	ENSG00000042980.12	8	24294040	ADAM28	0.143384	-8.19184	-18.6994	-71.4413	3.62022e-72
cg00464927	11	68371652	+	LRP5	ENSG00000144218.18	2	99545419	AFF3	0.218897	-11.5424	-24.1955	-113.245	5.68272e-114
cg00464927	11	68371652	+	LRP5	ENSG00000241978.9	9	110048598	AKAP2	0.145469	-7.46461	-18.8578	-72.5465	2.84137e-73
cg00464927	11	68371652	+	LRP5	ENSG00000100721.11	14	95709947	AL139020.1	0.189194	-21.1733	-22.0782	-96.3516	4.45061e-97
cg00464927	11	68371652	+	LRP5	ENSG00000257275.6	14	95711747	AL139020.2	0.150501	-14.5265	-19.2379	-75.2253	5.95212e-76
cg00464927	11	68371652	+	LRP5	ENSG00000250850.2	9	37002697	AL161781.2	0.146938	-5.46975	-18.9691	-73.3271	4.70855e-74
cg00464927	11	68371652	+	LRP5	ENSG00000153064.12	4	101411286	BANK1	0.237794	-13.3978	-25.529	-124.323	4.74997e-125
cg00464927	11	68371652	+	LRP5	ENSG00000119866.21	2	60450520	BCL11A	0.206215	-8.77946	-23.2958	-105.957	1.1038e-106
cg00464927	11	68371652	+	LRP5	ENSG00000110987.8	12	122019422	BCL7A	0.197675	-10.0107	-22.6866	-101.113	7.71042e-102
cg00464927	11	68371652	+	LRP5	ENSG00000188848.16	4	42110853	BEND4	0.130276	-6.509	-17.6893	-64.5504	2.8158e-65
cg00464927	11	68371652	+	LRP5	ENSG00000162373.13	1	48727519	BEND5	0.100215	-5.25356	-15.2534	-49.1146	7.68112e-50
cg00464927	11	68371652	+	LRP5	ENSG00000136573.14	8	11486894	BLK	0.190912	-13.1016	-22.2018	-97.3121	4.87362e-98
cg00464927	11	68371652	+	LRP5	ENSG00000095585.16	10	96191702	BLNK	0.224164	-11.0468	-24.5678	-116.307	4.93584e-117
cg00464927	11	68371652	+	LRP5	ENSG00000186265.10	3	112463966	BTLA	0.175385	-7.74262	-21.0785	-88.7015	1.98856e-89
cg00464927	11	68371652	+	LRP5	ENSG00000173715.16	11	66744451	C11orf80	0.116603	-5.43458	-16.6053	-57.4673	3.40967e-58
cg00464927	11	68371652	+	LRP5	ENSG00000213057.5	1	178542752	C1orf220	0.106365	-6.93446	-15.7684	-52.2321	5.86054e-53
cg00464927	11	68371652	+	LRP5	ENSG00000260220.6	9	136249971	CCDC187	0.100076	-4.17338	-15.2416	-49.0441	9.03391e-50
cg00464927	11	68371652	+	LRP5	ENSG00000134061.5	5	67179613	CD180	0.165553	-9.9839	-20.3582	-83.3306	4.67065e-84
cg00464927	11	68371652	+	LRP5	ENSG00000177455.13	16	28931761	CD19	0.269005	-17.1855	-27.7263	-143.222	5.99447e-144
cg00464927	11	68371652	+	LRP5	ENSG00000091972.18	3	112332347	CD200	0.191539	-12.189	-22.2468	-97.663	2.17248e-98
cg00464927	11	68371652	+	LRP5	ENSG00000012124.17	19	35319261	CD22	0.261027	-16.6309	-27.1643	-138.317	4.81407e-139
cg00464927	11	68371652	+	LRP5	ENSG00000101017.13	20	46118272	CD40	0.150537	-8.69692	-19.2406	-75.2445	5.69548e-76
cg00464927	11	68371652	+	LRP5	ENSG00000137101.12	9	35609533	CD72	0.254256	-15.4029	-26.6877	-134.195	6.37805e-135
cg00464927	11	68371652	+	LRP5	ENSG00000019582.15	5	150400041	CD74	0.113081	-4.64833	-16.3201	-55.6601	2.18719e-56
cg00464927	11	68371652	+	LRP5	ENSG00000105369.9	19	41877120	CD79A	0.272288	-17.1838	-27.9578	-145.256	5.54384e-146
cg00464927	11	68371652	+	LRP5	ENSG00000007312.12	17	63928740	CD79B	0.260265	-13.3587	-27.1106	-137.851	1.40809e-138
cg00464927	11	68371652	+	LRP5	ENSG00000112149.10	6	14117256	CD83	0.114053	-6.12684	-16.3991	-56.1581	6.94893e-57
cg00464927	11	68371652	+	LRP5	ENSG00000164649.20	7	21900899	CDCA7L	0.154882	-8.45691	-19.5664	-77.5701	2.69087e-78
cg00464927	11	68371652	+	LRP5	ENSG00000179583.19	16	10866222	CIITA	0.105758	-5.54931	-15.7181	-51.9236	1.19246e-52
cg00464927	11	68371652	+	LRP5	ENSG00000187912.11	19	14583084	CLEC17A	0.245429	-15.7331	-26.0664	-128.875	1.33261e-129
cg00464927	11	68371652	+	LRP5	ENSG00000188822.8	1	23870515	CNR2	0.129328	-7.00835	-17.6152	-64.0556	8.7992e-65
cg00464927	11	68371652	+	LRP5	ENSG00000082438.16	2	164653624	COBLL1	0.126772	-8.1878	-17.4147	-62.7249	1.88392e-63
cg00464927	11	68371652	+	LRP5	ENSG00000082293.13	6	69866556	COL19A1	0.134085	-8.34956	-17.9855	-66.5424	2.8681e-67
cg00464927	11	68371652	+	LRP5	ENSG00000103647.12	15	68578969	CORO2B	0.161177	-14.1045	-20.0349	-80.9599	1.09684e-81
cg00464927	11	68371652	+	LRP5	ENSG00000124772.12	6	36740775	CPNE5	0.132007	-8.75041	-17.8242	-65.4544	3.51265e-66
cg00464927	11	68371652	+	LRP5	ENSG00000117322.17	1	207454230	CR2	0.163035	-10.7203	-20.1723	-81.9648	1.08441e-82
cg00464927	11	68371652	+	LRP5	ENSG00000148204.12	9	123356170	CRB2	0.0997444	-4.33307	-15.2135	-48.8767	1.32837e-49
cg00464927	11	68371652	+	LRP5	ENSG00000146215.13	6	43299710	CRIP3	0.0977101	-6.1042	-15.0406	-47.8503	1.41146e-48
cg00464927	11	68371652	+	LRP5	ENSG00000160683.4	11	118883766	CXCR5	0.212486	-12.1473	-23.7414	-109.547	2.83793e-110
cg00464927	11	68371652	+	LRP5	ENSG00000171604.12	5	139647299	CXXC5	0.112524	-5.91878	-16.2747	-55.3747	4.21963e-56
cg00464927	11	68371652	+	LRP5	ENSG00000162144.9	11	61348745	CYB561A3	0.180589	-5.4271	-21.4568	-91.5699	2.69227e-92
cg00464927	11	68371652	+	LRP5	ENSG00000170456.16	12	31382226	DENND5B	0.133624	-7.88562	-17.9498	-66.3009	5.00145e-67
cg00464927	11	68371652	+	LRP5	ENSG00000205683.11	14	72619296	DPF3	0.105187	-5.07445	-15.6705	-51.6332	2.32708e-52
cg00464927	11	68371652	+	LRP5	ENSG00000133740.11	8	85177154	E2F5	0.173975	-8.87449	-20.9757	-87.9275	1.18172e-88
cg00464927	11	68371652	+	LRP5	ENSG00000164330.17	5	158695916	EBF1	0.187502	-9.24881	-21.9564	-95.4074	3.91349e-96
cg00464927	11	68371652	+	LRP5	ENSG00000128886.12	15	43772605	ELL3	0.123889	-6.70229	-17.1872	-61.2283	5.91194e-62
cg00464927	11	68371652	+	LRP5	ENSG00000221968.9	11	61873519	FADS3	0.125966	-6.47918	-17.3513	-62.3062	4.9409e-63
cg00464927	11	68371652	+	LRP5	ENSG00000167483.18	19	17523301	FAM129C	0.260293	-15.9487	-27.1125	-137.868	1.35363e-138
cg00464927	11	68371652	+	LRP5	ENSG00000226777.7	14	105917979	FAM30A	0.214246	-13.0342	-23.8662	-110.56	2.75737e-111
cg00464927	11	68371652	+	LRP5	ENSG00000147912.13	9	37510892	FBXO10	0.113048	-5.6302	-16.3174	-55.6428	2.27605e-56
cg00464927	11	68371652	+	LRP5	ENSG00000104921.15	19	7688758	FCER2	0.192047	-17.0176	-22.2833	-97.9475	1.12849e-98
cg00464927	11	68371652	+	LRP5	ENSG00000162894.12	1	206903317	FCMR	0.102644	-3.89197	-15.458	-50.3435	4.53457e-51
cg00464927	11	68371652	+	LRP5	ENSG00000163534.15	1	157794403	FCRL1	0.248807	-17.6749	-26.3042	-130.904	1.24676e-131
cg00464927	11	68371652	+	LRP5	ENSG00000132704.16	1	157745733	FCRL2	0.24999	-16.6696	-26.3874	-131.616	2.41948e-132
cg00464927	11	68371652	+	LRP5	ENSG00000143297.19	1	157513377	FCRL5	0.120424	-18.4479	-16.9118	-59.436	3.66426e-60
cg00464927	11	68371652	+	LRP5	ENSG00000132185.16	1	161706972	FCRLA	0.259033	-17.6273	-27.0239	-137.1	7.95198e-138
cg00464927	11	68371652	+	LRP5	ENSG00000103365.15	16	23463542	GGA2	0.196429	-4.14203	-22.5974	-100.41	3.89014e-101
cg00464927	11	68371652	+	LRP5	ENSG00000176533.13	19	2511219	GNG7	0.163011	-7.79146	-20.1706	-81.9521	1.11662e-82
cg00464927	11	68371652	+	LRP5	ENSG00000204252.14	6	33004182	HLA-DOA	0.191207	-10.1243	-22.223	-97.4775	3.33059e-98
cg00464927	11	68371652	+	LRP5	ENSG00000241106.8	6	32812763	HLA-DOB	0.184284	-13.7714	-21.7242	-93.6168	2.4165e-94
cg00464927	11	68371652	+	LRP5	ENSG00000002587.10	4	11393150	HS3ST1	0.143735	-6.92081	-18.7261	-71.6273	2.35902e-72
cg00464927	11	68371652	+	LRP5	ENSG00000122986.13	12	110627841	HVCN1	0.113687	-5.00096	-16.3693	-55.9705	1.0703e-56
cg00464927	11	68371652	+	LRP5	ENSG00000211898.7	14	105836765	IGHD	0.198777	-19.1848	-22.7654	-101.735	1.83919e-102
cg00464927	11	68371652	+	LRP5	ENSG00000211899.10	14	105851705	IGHM	0.204819	-16.7673	-23.1964	-105.162	6.89101e-106
cg00464927	11	68371652	+	LRP5	ENSG00000211978.2	14	106851123	IGHV5-78	0.195349	-6.61884	-22.5201	-99.802	1.5776e-100
cg00464927	11	68371652	+	LRP5	ENSG00000140968.11	16	85899162	IRF8	0.128737	-5.42147	-17.5689	-63.7475	1.78871e-64
cg00464927	11	68371652	+	LRP5	ENSG00000183960.9	3	19148510	KCNH8	0.149339	-9.55485	-19.1504	-74.6054	2.48097e-75
cg00464927	11	68371652	+	LRP5	ENSG00000197705.9	18	32672671	KLHL14	0.197688	-10.9748	-22.6876	-101.12	7.58262e-102
cg00464927	11	68371652	+	LRP5	ENSG00000117009.12	1	241532134	KMO	0.17613	-8.22957	-21.1328	-89.1115	7.73599e-90
cg00464927	11	68371652	+	LRP5	ENSG00000130702.15	20	62307955	LAMA5	0.161708	-10.9671	-20.0741	-81.2466	5.66714e-82
cg00464927	11	68371652	+	LRP5	ENSG00000135862.6	1	183023420	LAMC1	0.136094	-9.69034	-18.1407	-67.5963	2.5336e-68
cg00464927	11	68371652	+	LRP5	ENSG00000133424.20	22	33162226	LARGE1	0.165111	-11.1771	-20.3255	-83.0903	8.12316e-84
cg00464927	11	68371652	+	LRP5	ENSG00000165905.18	11	45921621	LARGE2	0.157451	-8.93448	-19.758	-78.9503	1.12135e-79
cg00464927	11	68371652	+	LRP5	ENSG00000187922.13	9	136738167	LCN10	0.232446	-14.2297	-25.1522	-121.161	6.89776e-122
cg00464927	11	68371652	+	LRP5	ENSG00000235621.8	20	48359950	LINC00494	0.167277	-11.16	-20.4851	-84.2681	5.39432e-85
cg00464927	11	68371652	+	LRP5	ENSG00000247982.6	15	57300365	LINC00926	0.227115	-16.0213	-24.7762	-118.03	9.32218e-119
cg00464927	11	68371652	+	LRP5	ENSG00000234572.1	2	64846130	LINC01800	0.109338	-5.26607	-16.014	-53.7467	1.79193e-54
cg00464927	11	68371652	+	LRP5	ENSG00000205056.8	12	92466451	LINC02397	0.232869	-14.1314	-25.182	-121.411	3.88404e-122
cg00464927	11	68371652	+	LRP5	ENSG00000251513.2	5	97089075	LIX1-AS1	0.12677	-7.57125	-17.4146	-62.7241	1.88747e-63
cg00464927	11	68371652	+	LRP5	ENSG00000172264.17	20	13995369	MACROD2	0.121041	-11.1307	-16.961	-59.7546	1.75965e-60
cg00464927	11	68371652	+	LRP5	ENSG00000081189.15	5	88717117	MEF2C	0.121885	-5.03799	-17.0282	-60.1908	6.44398e-61
cg00464927	11	68371652	+	LRP5	ENSG00000243156.8	22	17787649	MICAL3	0.131106	-5.98521	-17.754	-64.9834	1.03905e-65
cg00464927	11	68371652	+	LRP5	ENSG00000236901.6	9	123109494	MIR600HG	0.237924	-10.7408	-25.5382	-124.401	3.97481e-125
cg00464927	11	68371652	+	LRP5	ENSG00000156738.17	11	60455752	MS4A1	0.248326	-16.0758	-26.2703	-130.614	2.43019e-131
cg00464927	11	68371652	+	LRP5	ENSG00000086967.10	19	50432892	MYBPC2	0.0997787	-3.81106	-15.2165	-48.894	1.27639e-49
cg00464927	11	68371652	+	LRP5	ENSG00000172548.14	5	157460019	NIPAL4	0.114355	-6.34692	-16.4235	-56.313	4.86452e-57
cg00464927	11	68371652	+	LRP5	ENSG00000229417.1	10	96189366	NPM1P25	0.0986819	-4.66064	-15.1234	-48.3404	4.56693e-49
cg00464927	11	68371652	+	LRP5	ENSG00000144645.13	3	31657890	OSBPL10	0.195714	-13.393	-22.5463	-100.008	9.8228e-101
cg00464927	11	68371652	+	LRP5	ENSG00000083454.22	17	3672199	P2RX5	0.22376	-11.9246	-24.5393	-116.071	8.4849e-117
cg00464927	11	68371652	+	LRP5	ENSG00000177425.11	12	79574979	PAWR	0.112634	-6.11994	-16.2837	-55.4311	3.70557e-56
cg00464927	11	68371652	+	LRP5	ENSG00000196092.13	9	36833269	PAX5	0.256257	-17.0523	-26.8285	-135.41	3.89435e-136
cg00464927	11	68371652	+	LRP5	ENSG00000184226.15	13	66302834	PCDH9	0.182853	-12.324	-21.6208	-92.8234	1.5017e-93
cg00464927	11	68371652	+	LRP5	ENSG00000133056.13	1	204422628	PIK3C2B	0.118958	-5.26915	-16.7946	-58.68	2.08907e-59
cg00464927	11	68371652	+	LRP5	ENSG00000168734.14	20	44531785	PKIG	0.210634	-11.1105	-23.6099	-108.484	3.28401e-109
cg00464927	11	68371652	+	LRP5	ENSG00000120278.16	6	150599883	PLEKHG1	0.211767	-11.3873	-23.6903	-109.134	7.34646e-110
cg00464927	11	68371652	+	LRP5	ENSG00000147535.17	8	38263130	PLPP5	0.196657	-9.48581	-22.6138	-100.538	2.89431e-101
cg00464927	11	68371652	+	LRP5	ENSG00000124225.16	20	57648392	PMEPA1	0.176036	-9.09865	-21.1259	-89.0595	8.7205e-90
cg00464927	11	68371652	+	LRP5	ENSG00000168081.9	8	28316986	PNOC	0.230026	-11.2536	-24.9816	-119.737	1.83057e-120
cg00464927	11	68371652	+	LRP5	ENSG00000110777.12	11	111352255	POU2AF1	0.187454	-12.3462	-21.953	-95.3809	4.16043e-96
cg00464927	11	68371652	+	LRP5	ENSG00000139174.12	12	42456757	PRICKLE1	0.15754	-8.67544	-19.7647	-78.9981	1.00441e-79
cg00464927	11	68371652	+	LRP5	ENSG00000152894.14	6	127968779	PTPRK	0.140028	-8.0115	-18.4431	-69.6674	2.15077e-70
cg00464927	11	68371652	+	LRP5	ENSG00000130348.11	6	106629578	QRSL1	0.159814	-5.27429	-19.9337	-80.2235	5.97739e-81
cg00464927	11	68371652	+	LRP5	ENSG00000165661.16	9	136206333	QSOX2	0.141789	-4.67823	-18.5778	-70.5974	2.5268e-71
cg00464927	11	68371652	+	LRP5	ENSG00000137502.10	11	82973133	RAB30	0.162192	-6.91438	-20.11	-81.5087	3.09955e-82
cg00464927	11	68371652	+	LRP5	ENSG00000116191.17	1	178725147	RALGPS2	0.243772	-10.5218	-25.9499	-127.884	1.30648e-128
cg00464927	11	68371652	+	LRP5	ENSG00000136237.18	7	22118238	RAPGEF5	0.106496	-4.11362	-15.7793	-52.2988	5.02586e-53
cg00464927	11	68371652	+	LRP5	ENSG00000152689.18	2	33436324	RASGRP3	0.138865	-8.55255	-18.354	-69.054	8.83022e-70
cg00464927	11	68371652	+	LRP5	ENSG00000007314.12	17	63938554	SCN4A	0.127707	-5.40766	-17.4882	-63.2112	6.14874e-64
cg00464927	11	68371652	+	LRP5	ENSG00000091490.11	4	25747433	SEL1L3	0.158446	-5.51905	-19.8321	-79.486	3.26623e-80
cg00464927	11	68371652	+	LRP5	ENSG00000105738.11	19	37907208	SIPA1L3	0.132353	-5.63692	-17.851	-65.6351	2.31663e-66
cg00464927	11	68371652	+	LRP5	ENSG00000065923.10	X	46599251	SLC9A7	0.204355	-7.99874	-23.1634	-104.898	1.2652e-105
cg00464927	11	68371652	+	LRP5	ENSG00000157734.14	15	64151715	SNX22	0.259324	-15.5763	-27.0443	-137.277	5.28285e-138
cg00464927	11	68371652	+	LRP5	ENSG00000271699.5	16	29350746	SNX29P2	0.155663	-8.48237	-19.6247	-77.9892	1.02518e-78
cg00464927	11	68371652	+	LRP5	ENSG00000269404.7	19	50418938	SPIB	0.216429	-12.513	-24.0208	-111.818	1.51949e-112
cg00464927	11	68371652	+	LRP5	ENSG00000035720.8	4	67558727	STAP1	0.161324	-9.05518	-20.0457	-81.0392	9.13612e-82
cg00464927	11	68371652	+	LRP5	ENSG00000165209.18	9	123109500	STRBP	0.199154	-7.00767	-22.7923	-101.948	1.12714e-102
cg00464927	11	68371652	+	LRP5	ENSG00000133789.15	11	9664077	SWAP70	0.242739	-8.27793	-25.8771	-127.266	5.41502e-128
cg00464927	11	68371652	+	LRP5	ENSG00000171992.13	5	150601080	SYNPO	0.134001	-9.01267	-17.979	-66.4984	3.1743e-67
cg00464927	11	68371652	+	LRP5	ENSG00000162298.18	11	65121780	SYVN1	0.133844	-3.59739	-17.9668	-66.4159	3.83772e-67
cg00464927	11	68371652	+	LRP5	ENSG00000071564.15	19	1609284	TCF3	0.108651	-3.34316	-15.9574	-53.3962	4.01573e-54
cg00464927	11	68371652	+	LRP5	ENSG00000196628.16	18	55222331	TCF4	0.108039	-6.66461	-15.9069	-53.0842	8.23801e-54
cg00464927	11	68371652	+	LRP5	ENSG00000187621.14	14	95650498	TCL6	0.18991	-16.1764	-22.1297	-96.7515	1.77199e-97
cg00464927	11	68371652	+	LRP5	ENSG00000174123.11	4	38772238	TLR10	0.127813	-6.3119	-17.4965	-63.2665	5.4134e-64
cg00464927	11	68371652	+	LRP5	ENSG00000159958.6	22	41922023	TNFRSF13C	0.271758	-15.8901	-27.9204	-144.927	1.18234e-145
cg00464927	11	68371652	+	LRP5	ENSG00000076554.15	8	80034745	TPD52	0.118824	-6.08476	-16.7838	-58.6105	2.4517e-59
cg00464927	11	68371652	+	LRP5	ENSG00000182606.15	3	42013802	TRAK1	0.113109	-2.9032	-16.3223	-55.6743	2.11709e-56
cg00464927	11	68371652	+	LRP5	ENSG00000106537.8	7	16753755	TSPAN13	0.128954	-9.04409	-17.586	-63.8607	1.37825e-64
cg00464927	11	68371652	+	LRP5	ENSG00000140391.14	15	77041404	TSPAN3	0.125411	-6.04751	-17.3075	-62.0178	9.5992e-63
cg00464927	11	68371652	+	LRP5	ENSG00000269553.1	19	35330843	U62631.1	0.189842	-6.15079	-22.1249	-96.7136	1.93376e-97
cg00464927	11	68371652	+	LRP5	ENSG00000174607.11	4	114598770	UGT8	0.13145	-5.1652	-17.7808	-65.1632	6.867e-66
cg00464927	11	68371652	+	LRP5	ENSG00000148429.14	10	11453946	USP6NL	0.127798	-5.18391	-17.4953	-63.2586	5.51329e-64
cg00464927	11	68371652	+	LRP5	ENSG00000160293.17	9	133761894	VAV2	0.116878	-5.44885	-16.6274	-57.6089	2.46103e-58
cg00464927	11	68371652	+	LRP5	ENSG00000128218.8	22	23752743	VPREB3	0.178108	-13.6379	-21.2766	-90.2001	6.30795e-91
cg00464927	11	68371652	+	LRP5	ENSG00000119333.11	9	128633661	WDR34	0.140653	-6.79597	-18.491	-69.9972	1.00643e-70
cg00464927	11	68371652	+	LRP5	ENSG00000147905.17	9	37120539	ZCCHC7	0.109347	-3.5027	-16.0147	-53.751	1.77419e-54
cg00464927	11	68371652	+	LRP5	ENSG00000171467.16	6	43307134	ZNF318	0.100286	-3.17831	-15.2594	-49.1505	7.0715e-50
cg00464927	11	68371652	+	LRP5	ENSG00000197385.5	3	31981771	ZNF860	0.163826	-7.97028	-20.2307	-82.3933	4.04307e-83
cg00480331	3	187737582	+	BCL6	ENSG00000183813.6	3	32951574	CCR4	0.097746	6.31391	15.0437	-47.8684	1.35379e-48
cg00492362	2	95123217	-	MRPS5	ENSG00000276566.1	2	90154073	IGKV1D-13	0.104232	-9.97863	-15.5909	-51.1486	7.10294e-52
cg00506056	16	34140055	-		ENSG00000149531.15	20	30377372	FRG1BP	0.184104	-10.4994	-21.7112	-93.5174	3.03822e-94
cg00506056	16	34140055	-		ENSG00000282826.2	20	28563850	FRG1CP	0.141013	-9.33732	-18.5185	-70.1874	6.49462e-71
cg00576139	Y	6444176	-	LOC100101115;TTTY21	ENSG00000198692.10	Y	20575776	EIF1AY	0.103354	-4.69303	-15.5175	-50.703	1.98134e-51
cg00580354	2	178431589	-	PRKRA;MIR548N	ENSG00000237541.3	6	32741342	HLA-DQA2	0.109877	35.7734	16.0582	-54.0213	9.52064e-55
cg00593414	17	46261171	-		ENSG00000285668.1	17	45586452	AC126544.2	0.11159	-5.57492	-16.1985	-54.8969	1.26782e-55
cg00593414	17	46261171	-		ENSG00000214425.7	17	45506741	LRRC37A4P	0.129299	7.95854	17.6129	-64.0404	9.11179e-65
cg00593414	17	46261171	-		ENSG00000263503.1	17	45600869	MAPK8IP1P2	0.118364	-7.3972	-16.7469	-58.3739	4.2279e-59
cg00597087	19	3557419	+	C19orf28	ENSG00000196436.8	16	74377878	NPIPB15	0.102314	28.4391	15.4303	-50.1763	6.66327e-51
cg00612985	2	100640850	+		ENSG00000143365.18	1	151806071	RORC	0.0997501	-7.15964	-15.214	-48.8796	1.31955e-49
cg00620824	6	31273006	+	HLA-C	ENSG00000235290.1	6	29956596	HLA-W	0.104229	2.15418	15.5906	-51.1468	7.1324e-52
cg00624589	16	1044741	+		ENSG00000204644.9	6	29672392	ZFP57	0.10631	11.2497	15.7638	-52.204	6.25186e-53
cg00649199	10	80359613	-	DYDC2	ENSG00000234156.2	9	122403407	AL359636.2	0.145127	-10.3226	-18.8318	-72.3651	4.31453e-73
cg00654159	16	32846919	-		ENSG00000230267.7	16	32103245	HERC2P4	0.105475	-0.642423	-15.6945	-51.7799	1.66002e-52
cg00657810	16	69933308	-	WWP2	ENSG00000140839.11	16	74408270	CLEC18B	0.144886	-2.31414	-18.8136	-72.2374	5.78829e-73
cg00662258	17	18528834	+		ENSG00000170160.17	17	16689537	CCDC144A	0.118341	-1.68814	-16.7451	-58.362	4.34517e-59
cg00662258	17	18528834	+		ENSG00000188933.15	17	16786489	USP32P1	0.251197	-9.12864	-26.4723	-132.344	4.52532e-133
cg00673081	16	87493036	-	ZCCHC14	ENSG00000258732.1	15	22278971	AC025884.1	0.119171	2.58437	16.8116	-58.7897	1.62311e-59
cg00673344	3	157089901	+		ENSG00000112486.16	6	167111807	CCR6	0.0972886	-4.64729	-15.0046	-47.638	2.30152e-48
cg00676801	2	191011946	-	STAT1	ENSG00000108679.13	17	78971238	LGALS3BP	0.110793	-5.45259	-16.1334	-54.4895	3.23941e-55
cg00706570	18	76980159	-	MBP	ENSG00000127152.18	14	99169287	BCL11B	0.104852	-9.48875	-15.6427	-51.4633	3.44073e-52
cg00709979	16	85832741	-		ENSG00000005471.17	7	87401697	ABCB4	0.113567	-7.81939	-16.3595	-55.9087	1.23399e-56
cg00709979	16	85832741	-		ENSG00000144218.18	2	99545419	AFF3	0.103147	-7.5544	-15.5001	-50.598	2.52346e-51
cg00709979	16	85832741	-		ENSG00000153064.12	4	101411286	BANK1	0.119217	-9.04478	-16.8153	-58.8136	1.53618e-59
cg00709979	16	85832741	-		ENSG00000119866.21	2	60450520	BCL11A	0.109845	-6.10934	-16.0556	-54.0054	9.8754e-55
cg00709979	16	85832741	-		ENSG00000095585.16	10	96191702	BLNK	0.100866	-7.06518	-15.3084	-49.4437	3.60036e-50
cg00709979	16	85832741	-		ENSG00000177455.13	16	28931761	CD19	0.129408	-11.3647	-17.6215	-64.0976	7.9869e-65
cg00709979	16	85832741	-		ENSG00000012124.17	19	35319261	CD22	0.128855	-11.1409	-17.5782	-63.8092	1.55172e-64
cg00709979	16	85832741	-		ENSG00000137101.12	9	35609533	CD72	0.118698	-10.0342	-16.7737	-58.5457	2.84645e-59
cg00709979	16	85832741	-		ENSG00000105369.9	19	41877120	CD79A	0.125409	-11.119	-17.3074	-62.0169	9.61833e-63
cg00709979	16	85832741	-		ENSG00000007312.12	17	63928740	CD79B	0.139126	-9.31232	-18.374	-69.1919	6.42842e-70
cg00709979	16	85832741	-		ENSG00000187912.11	19	14583084	CLEC17A	0.115605	-10.2952	-16.5248	-56.9548	1.1097e-57
cg00709979	16	85832741	-		ENSG00000160683.4	11	118883766	CXCR5	0.100091	-7.94888	-15.2429	-49.0516	8.87898e-50
cg00709979	16	85832741	-		ENSG00000162144.9	11	61348745	CYB561A3	0.102189	-3.89242	-15.4198	-50.113	7.70822e-51
cg00709979	16	85832741	-		ENSG00000133740.11	8	85177154	E2F5	0.0982485	-6.35856	-15.0865	-48.1218	7.5551e-49
cg00709979	16	85832741	-		ENSG00000164330.17	5	158695916	EBF1	0.104628	-6.58722	-15.624	-51.3494	4.47264e-52
cg00709979	16	85832741	-		ENSG00000167483.18	19	17523301	FAM129C	0.132989	-10.8692	-17.9005	-65.968	1.0765e-66
cg00709979	16	85832741	-		ENSG00000163534.15	1	157794403	FCRL1	0.113842	-11.3992	-16.3819	-56.05	8.91158e-57
cg00709979	16	85832741	-		ENSG00000132704.16	1	157745733	FCRL2	0.118351	-10.9357	-16.7458	-58.3669	4.29643e-59
cg00709979	16	85832741	-		ENSG00000132185.16	1	161706972	FCRLA	0.119784	-11.4289	-16.8606	-59.1057	7.83966e-60
cg00709979	16	85832741	-		ENSG00000103365.15	16	23463542	GGA2	0.0999833	-2.81754	-15.2338	-48.9974	1.00605e-49
cg00709979	16	85832741	-		ENSG00000176533.13	19	2511219	GNG7	0.0993825	-5.80043	-15.1829	-48.6939	2.02329e-49
cg00709979	16	85832741	-		ENSG00000204252.14	6	33004182	HLA-DOA	0.0976699	-6.89901	-15.0372	-47.8301	1.47879e-48
cg00709979	16	85832741	-		ENSG00000211899.10	14	105851705	IGHM	0.104416	-11.4145	-15.6063	-51.2419	5.72957e-52
cg00709979	16	85832741	-		ENSG00000211978.2	14	106851123	IGHV5-78	0.102149	-4.56341	-15.4164	-50.0926	8.07904e-51
cg00709979	16	85832741	-		ENSG00000117009.12	1	241532134	KMO	0.106603	-6.10437	-15.7882	-52.3533	4.43318e-53
cg00709979	16	85832741	-		ENSG00000187922.13	9	136738167	LCN10	0.111826	-9.4103	-16.2178	-55.0176	9.60271e-56
cg00709979	16	85832741	-		ENSG00000247982.6	15	57300365	LINC00926	0.109629	-10.6129	-16.0379	-53.8952	1.27304e-54
cg00709979	16	85832741	-		ENSG00000205056.8	12	92466451	LINC02397	0.105977	-9.08931	-15.7362	-52.0347	9.23113e-53
cg00709979	16	85832741	-		ENSG00000236901.6	9	123109494	MIR600HG	0.11599	-7.15026	-16.5559	-57.1525	7.03915e-58
cg00709979	16	85832741	-		ENSG00000156738.17	11	60455752	MS4A1	0.117847	-10.5589	-16.7054	-58.1075	7.80658e-59
cg00709979	16	85832741	-		ENSG00000144645.13	3	31657890	OSBPL10	0.0970853	-8.99372	-14.9873	-47.5356	2.91354e-48
cg00709979	16	85832741	-		ENSG00000083454.22	17	3672199	P2RX5	0.117693	-8.24558	-16.693	-58.0281	9.37369e-59
cg00709979	16	85832741	-		ENSG00000196092.13	9	36833269	PAX5	0.112646	-10.7795	-16.2846	-55.437	3.65612e-56
cg00709979	16	85832741	-		ENSG00000168734.14	20	44531785	PKIG	0.106415	-7.52952	-15.7725	-52.2573	5.52971e-53
cg00709979	16	85832741	-		ENSG00000120278.16	6	150599883	PLEKHG1	0.114951	-7.99916	-16.4719	-56.619	2.40441e-57
cg00709979	16	85832741	-		ENSG00000124225.16	20	57648392	PMEPA1	0.0997473	-6.53014	-15.2138	-48.8781	1.32389e-49
cg00709979	16	85832741	-		ENSG00000168081.9	8	28316986	PNOC	0.107591	-7.33816	-15.87	-52.8561	1.39268e-53
cg00709979	16	85832741	-		ENSG00000116191.17	1	178725147	RALGPS2	0.126685	-7.23195	-17.4079	-62.6798	2.09036e-63
cg00709979	16	85832741	-		ENSG00000157734.14	15	64151715	SNX22	0.130195	-10.5229	-17.683	-64.508	3.10475e-65
cg00709979	16	85832741	-		ENSG00000269404.7	19	50418938	SPIB	0.11638	-8.74859	-16.5873	-57.353	4.43658e-58
cg00709979	16	85832741	-		ENSG00000165209.18	9	123109500	STRBP	0.0995686	-4.72429	-15.1987	-48.7879	1.62954e-49
cg00709979	16	85832741	-		ENSG00000133789.15	11	9664077	SWAP70	0.116464	-5.46692	-16.594	-57.3957	4.02045e-58
cg00709979	16	85832741	-		ENSG00000159958.6	22	41922023	TNFRSF13C	0.121191	-10.1173	-16.9729	-59.8321	1.47207e-60
cg00709979	16	85832741	-		ENSG00000269553.1	19	35330843	U62631.1	0.109905	-4.4621	-16.0605	-54.0359	9.20767e-55
cg00738113	16	70173818	-	CLEC18C	ENSG00000196436.8	16	74377878	NPIPB15	0.452342	-21.5309	-41.5383	-273.393	4.04246e-274
cg00746308	21	6089196	-	C21orf125	ENSG00000142178.8	21	43414483	SIK1	0.136839	-6.48004	-18.1982	-67.9878	1.02853e-68
cg00747739	17	20321486	-	CCDC144C	ENSG00000233327.10	17	18511262	USP32P2	0.0991777	-6.19279	-15.1655	-48.5906	2.56701e-49
cg00760938	2	216492435	+		ENSG00000012124.17	19	35319261	CD22	0.100474	-11.0446	-15.2752	-49.2451	5.68708e-50
cg00760938	2	216492435	+		ENSG00000163534.15	1	157794403	FCRL1	0.103642	-12.2108	-15.5416	-50.8493	1.41467e-51
cg00760938	2	216492435	+		ENSG00000159958.6	22	41922023	TNFRSF13C	0.103276	-10.4854	-15.511	-50.6634	2.1707e-51
cg00805874	6	31900069	-	ZBTB12	ENSG00000255441.1	19	51415724	AC008750.2	0.109272	-3.86994	-16.0085	-53.7129	1.93704e-54
cg00805874	6	31900069	-	ZBTB12	ENSG00000205336.11	16	57610652	ADGRG1	0.184615	-5.90632	-21.7481	-93.8007	1.5824e-94
cg00805874	6	31900069	-	ZBTB12	ENSG00000099889.14	22	19969896	ARVCF	0.109573	-3.86381	-16.0333	-53.8665	1.35995e-54
cg00805874	6	31900069	-	ZBTB12	ENSG00000116667.14	1	184387029	C1orf21	0.14787	-4.32323	-19.0396	-73.8231	1.50272e-74
cg00805874	6	31900069	-	ZBTB12	ENSG00000169583.12	9	136994635	CLIC3	0.129262	-4.87208	-17.61	-64.0211	9.52636e-65
cg00805874	6	31900069	-	ZBTB12	ENSG00000141736.13	17	39687914	ERBB2	0.158694	-4.39021	-19.8505	-79.6196	2.40085e-80
cg00805874	6	31900069	-	ZBTB12	ENSG00000181036.14	1	159800511	FCRL6	0.103543	-4.68834	-15.5333	-50.7988	1.58935e-51
cg00805874	6	31900069	-	ZBTB12	ENSG00000137441.8	4	15960245	FGFBP2	0.197767	-7.07635	-22.6932	-101.165	6.83908e-102
cg00805874	6	31900069	-	ZBTB12	ENSG00000141404.16	18	11689264	GNAL	0.101548	-3.44366	-15.3659	-49.7883	1.62806e-50
cg00805874	6	31900069	-	ZBTB12	ENSG00000100453.13	14	24630954	GZMB	0.130876	-4.77426	-17.7361	-64.8633	1.37009e-65
cg00805874	6	31900069	-	ZBTB12	ENSG00000134539.17	12	10226058	KLRD1	0.141383	-4.55913	-18.5468	-70.3827	4.14269e-71
cg00805874	6	31900069	-	ZBTB12	ENSG00000150045.12	12	9827481	KLRF1	0.1346	-4.69496	-18.0253	-66.8122	1.54093e-67
cg00805874	6	31900069	-	ZBTB12	ENSG00000007264.15	19	3777970	MATK	0.107517	-3.31599	-15.8638	-52.8183	1.51946e-53
cg00805874	6	31900069	-	ZBTB12	ENSG00000100427.15	22	50059391	MLC1	0.107146	-3.83747	-15.8331	-52.6294	2.3477e-53
cg00805874	6	31900069	-	ZBTB12	ENSG00000189430.12	19	54906150	NCR1	0.133204	-4.09052	-17.9172	-66.081	8.29838e-67
cg00805874	6	31900069	-	ZBTB12	ENSG00000105374.10	19	51371606	NKG7	0.133951	-4.11157	-17.975	-66.4718	3.37461e-67
cg00805874	6	31900069	-	ZBTB12	ENSG00000171596.7	2	231523187	NMUR1	0.184218	-5.85735	-21.7194	-93.5805	2.62742e-94
cg00805874	6	31900069	-	ZBTB12	ENSG00000021762.20	11	3087107	OSBPL5	0.103225	-3.07273	-15.5067	-50.6378	2.30274e-51
cg00805874	6	31900069	-	ZBTB12	ENSG00000156453.13	5	141853111	PCDH1	0.0972122	-3.96577	-14.9981	-47.5995	2.51482e-48
cg00805874	6	31900069	-	ZBTB12	ENSG00000170962.13	11	103907189	PDGFD	0.106638	-3.25887	-15.7911	-52.3709	4.25695e-53
cg00805874	6	31900069	-	ZBTB12	ENSG00000174348.13	1	53062052	PODN	0.112576	-3.52006	-16.279	-55.4015	3.96754e-56
cg00805874	6	31900069	-	ZBTB12	ENSG00000180644.8	10	70597348	PRF1	0.148653	-4.28357	-19.0986	-74.2396	5.76013e-75
cg00805874	6	31900069	-	ZBTB12	ENSG00000150687.12	11	86791059	PRSS23	0.192219	-6.40083	-22.2957	-98.0442	9.03224e-99
cg00805874	6	31900069	-	ZBTB12	ENSG00000168229.3	14	52267713	PTGDR	0.0996229	-3.4047	-15.2033	-48.8153	1.52993e-49
cg00805874	6	31900069	-	ZBTB12	ENSG00000180739.14	19	10512742	S1PR5	0.149907	-4.6104	-19.1931	-74.9081	1.23568e-75
cg00805874	6	31900069	-	ZBTB12	ENSG00000198574.6	1	162395268	SH2D1B	0.110316	-5.07782	-16.0942	-54.2456	5.68045e-55
cg00805874	6	31900069	-	ZBTB12	ENSG00000159674.12	4	1166932	SPON2	0.164132	-6.33437	-20.2534	-82.5595	2.75766e-83
cg00805874	6	31900069	-	ZBTB12	ENSG00000073861.3	17	47733236	TBX21	0.138548	-3.74314	-18.3296	-68.8871	1.29702e-69
cg00805874	6	31900069	-	ZBTB12	ENSG00000005379.17	17	58301228	TSPOAP1	0.116419	-3.86696	-16.5904	-57.3728	4.23805e-58
cg00805874	6	31900069	-	ZBTB12	ENSG00000075234.17	22	46267961	TTC38	0.142632	-3.44561	-18.6421	-71.0431	9.05474e-72
cg00805874	6	31900069	-	ZBTB12	ENSG00000100027.15	22	21697536	YPEL1	0.101011	-2.29298	-15.3206	-49.5169	3.04155e-50
cg00806126	19	22422176	+	ZNF98	ENSG00000268555.1	19	21570822	AC123912.4	0.127605	-8.99583	-17.4802	-63.158	6.9504e-64
cg00806126	19	22422176	+	ZNF98	ENSG00000268433.1	19	21677550	MTDHP3	0.108078	-3.99623	-15.9102	-53.1043	7.86489e-54
cg00827581	19	10323411	-	RAVER1	ENSG00000005471.17	7	87401697	ABCB4	0.209617	-10.6819	-23.5377	-107.901	1.25614e-108
cg00827581	19	10323411	-	RAVER1	ENSG00000257221.3	12	108628687	AC007569.1	0.0990062	-4.81466	-15.1509	-48.504	3.13322e-49
cg00827581	19	10323411	-	RAVER1	ENSG00000042980.12	8	24294040	ADAM28	0.106432	-6.76632	-15.774	-52.2663	5.41593e-53
cg00827581	19	10323411	-	RAVER1	ENSG00000144218.18	2	99545419	AFF3	0.184752	-10.1661	-21.758	-93.8768	1.32797e-94
cg00827581	19	10323411	-	RAVER1	ENSG00000241978.9	9	110048598	AKAP2	0.119101	-6.47536	-16.8059	-58.7533	1.7647e-59
cg00827581	19	10323411	-	RAVER1	ENSG00000100721.11	14	95709947	AL139020.1	0.248647	-23.2708	-26.2929	-130.808	1.55665e-131
cg00827581	19	10323411	-	RAVER1	ENSG00000257275.6	14	95711747	AL139020.2	0.201329	-16.1075	-22.9476	-103.179	6.61986e-104
cg00827581	19	10323411	-	RAVER1	ENSG00000250850.2	9	37002697	AL161781.2	0.131659	-4.96376	-17.7971	-65.2727	5.33703e-66
cg00827581	19	10323411	-	RAVER1	ENSG00000214797.3	11	59268876	AP002358.1	0.0987398	-4.22371	-15.1283	-48.3696	4.26998e-49
cg00827581	19	10323411	-	RAVER1	ENSG00000153064.12	4	101411286	BANK1	0.1746	-11.0062	-21.0213	-88.2704	5.36524e-89
cg00827581	19	10323411	-	RAVER1	ENSG00000119866.21	2	60450520	BCL11A	0.188014	-8.03687	-21.9933	-95.6927	2.02925e-96
cg00827581	19	10323411	-	RAVER1	ENSG00000127152.18	14	99169287	BCL11B	0.102423	3.66504	15.4394	-50.2313	5.87101e-51
cg00827581	19	10323411	-	RAVER1	ENSG00000110987.8	12	122019422	BCL7A	0.198704	-9.62228	-22.7602	-101.694	2.02467e-102
cg00827581	19	10323411	-	RAVER1	ENSG00000136573.14	8	11486894	BLK	0.136786	-10.632	-18.1941	-67.9601	1.09622e-68
cg00827581	19	10323411	-	RAVER1	ENSG00000095585.16	10	96191702	BLNK	0.180213	-9.49581	-21.4295	-91.362	4.34516e-92
cg00827581	19	10323411	-	RAVER1	ENSG00000186265.10	3	112463966	BTLA	0.178614	-7.4909	-21.3134	-90.4791	3.31816e-91
cg00827581	19	10323411	-	RAVER1	ENSG00000171067.11	11	68261338	C11orf24	0.097423	-3.19788	-15.0161	-47.7057	1.96924e-48
cg00827581	19	10323411	-	RAVER1	ENSG00000173715.16	11	66744451	C11orf80	0.115597	-5.18764	-16.5241	-56.9505	1.12066e-57
cg00827581	19	10323411	-	RAVER1	ENSG00000134061.5	5	67179613	CD180	0.151188	-9.14692	-19.2895	-75.5921	2.55783e-76
cg00827581	19	10323411	-	RAVER1	ENSG00000177455.13	16	28931761	CD19	0.219116	-14.8698	-24.211	-113.372	4.2423e-114
cg00827581	19	10323411	-	RAVER1	ENSG00000091972.18	3	112332347	CD200	0.186902	-11.5433	-21.9131	-95.0729	8.4539e-96
cg00827581	19	10323411	-	RAVER1	ENSG00000012124.17	19	35319261	CD22	0.256817	-15.815	-26.8678	-135.75	1.7797e-136
cg00827581	19	10323411	-	RAVER1	ENSG00000101017.13	20	46118272	CD40	0.169718	-8.85304	-20.6643	-85.5983	2.52163e-86
cg00827581	19	10323411	-	RAVER1	ENSG00000137101.12	9	35609533	CD72	0.247386	-14.566	-26.2042	-130.049	8.92318e-131
cg00827581	19	10323411	-	RAVER1	ENSG00000019582.15	5	150400041	CD74	0.111808	-4.43121	-16.2163	-55.0082	9.81183e-56
cg00827581	19	10323411	-	RAVER1	ENSG00000105369.9	19	41877120	CD79A	0.236301	-15.347	-25.4238	-123.438	3.64432e-124
cg00827581	19	10323411	-	RAVER1	ENSG00000007312.12	17	63928740	CD79B	0.233334	-12.1264	-25.2148	-121.685	2.06601e-122
cg00827581	19	10323411	-	RAVER1	ENSG00000112149.10	6	14117256	CD83	0.100015	-5.50047	-15.2364	-49.0132	9.70142e-50
cg00827581	19	10323411	-	RAVER1	ENSG00000164649.20	7	21900899	CDCA7L	0.146119	-7.87498	-18.9071	-72.8919	1.28257e-73
cg00827581	19	10323411	-	RAVER1	ENSG00000179583.19	16	10866222	CIITA	0.128788	-5.87089	-17.5729	-63.7741	1.6823e-64
cg00827581	19	10323411	-	RAVER1	ENSG00000187912.11	19	14583084	CLEC17A	0.22927	-14.5784	-24.9282	-119.293	5.08831e-120
cg00827581	19	10323411	-	RAVER1	ENSG00000188822.8	1	23870515	CNR2	0.109884	-6.19329	-16.0588	-54.025	9.43989e-55
cg00827581	19	10323411	-	RAVER1	ENSG00000082293.13	6	69866556	COL19A1	0.17056	-9.0281	-20.726	-86.058	8.74946e-87
cg00827581	19	10323411	-	RAVER1	ENSG00000103647.12	15	68578969	CORO2B	0.190163	-14.6877	-22.1479	-96.8929	1.27958e-97
cg00827581	19	10323411	-	RAVER1	ENSG00000117322.17	1	207454230	CR2	0.16495	-10.3378	-20.3137	-83.003	9.93149e-84
cg00827581	19	10323411	-	RAVER1	ENSG00000148204.12	9	123356170	CRB2	0.100695	-4.17389	-15.294	-49.3572	4.39376e-50
cg00827581	19	10323411	-	RAVER1	ENSG00000146215.13	6	43299710	CRIP3	0.107145	-6.12816	-15.8331	-52.629	2.34953e-53
cg00827581	19	10323411	-	RAVER1	ENSG00000160683.4	11	118883766	CXCR5	0.219504	-11.8364	-24.2385	-113.597	2.52775e-114
cg00827581	19	10323411	-	RAVER1	ENSG00000162144.9	11	61348745	CYB561A3	0.168185	-5.02112	-20.5518	-84.7626	1.72746e-85
cg00827581	19	10323411	-	RAVER1	ENSG00000170456.16	12	31382226	DENND5B	0.0974343	-6.45556	-15.0171	-47.7114	1.9437e-48
cg00827581	19	10323411	-	RAVER1	ENSG00000205683.11	14	72619296	DPF3	0.0971392	-4.67509	-14.9919	-47.5627	2.73706e-48
cg00827581	19	10323411	-	RAVER1	ENSG00000133740.11	8	85177154	E2F5	0.12283	-7.14888	-17.1033	-60.6802	2.08836e-61
cg00827581	19	10323411	-	RAVER1	ENSG00000164330.17	5	158695916	EBF1	0.136503	-7.56551	-18.1723	-67.8112	1.54468e-68
cg00827581	19	10323411	-	RAVER1	ENSG00000128886.12	15	43772605	ELL3	0.13996	-6.82959	-18.4379	-69.6315	2.33613e-70
cg00827581	19	10323411	-	RAVER1	ENSG00000221968.9	11	61873519	FADS3	0.135636	-6.44564	-18.1054	-67.3561	4.40478e-68
cg00827581	19	10323411	-	RAVER1	ENSG00000167483.18	19	17523301	FAM129C	0.228434	-14.3239	-24.8692	-118.803	1.57407e-119
cg00827581	19	10323411	-	RAVER1	ENSG00000226777.7	14	105917979	FAM30A	0.206731	-12.2748	-23.3325	-106.251	5.60617e-107
cg00827581	19	10323411	-	RAVER1	ENSG00000104921.15	19	7688758	FCER2	0.211485	-17.1207	-23.6703	-108.972	1.06632e-109
cg00827581	19	10323411	-	RAVER1	ENSG00000163534.15	1	157794403	FCRL1	0.278567	-17.9298	-28.4011	-149.171	6.74449e-150
cg00827581	19	10323411	-	RAVER1	ENSG00000132704.16	1	157745733	FCRL2	0.188607	-13.8812	-22.036	-96.0235	9.47263e-97
cg00827581	19	10323411	-	RAVER1	ENSG00000132185.16	1	161706972	FCRLA	0.202356	-14.9366	-23.0209	-103.762	1.73002e-104
cg00827581	19	10323411	-	RAVER1	ENSG00000187210.14	9	76419850	GCNT1	0.0992772	-4.14023	-15.1739	-48.6408	2.28672e-49
cg00827581	19	10323411	-	RAVER1	ENSG00000103365.15	16	23463542	GGA2	0.147215	-3.43773	-18.99	-73.4744	3.35446e-74
cg00827581	19	10323411	-	RAVER1	ENSG00000176533.13	19	2511219	GNG7	0.128466	-6.63114	-17.5477	-63.6064	2.47487e-64
cg00827581	19	10323411	-	RAVER1	ENSG00000204252.14	6	33004182	HLA-DOA	0.179376	-9.40108	-21.3687	-90.8996	1.25997e-91
cg00827581	19	10323411	-	RAVER1	ENSG00000241106.8	6	32812763	HLA-DOB	0.177448	-12.9555	-21.2287	-89.8366	1.45695e-90
cg00827581	19	10323411	-	RAVER1	ENSG00000002587.10	4	11393150	HS3ST1	0.167057	-7.15307	-20.4689	-84.1482	7.10829e-85
cg00827581	19	10323411	-	RAVER1	ENSG00000122986.13	12	110627841	HVCN1	0.144035	-5.39656	-18.7489	-71.7863	1.6356e-72
cg00827581	19	10323411	-	RAVER1	ENSG00000211898.7	14	105836765	IGHD	0.238876	-20.1625	-25.6052	-124.966	1.08245e-125
cg00827581	19	10323411	-	RAVER1	ENSG00000211899.10	14	105851705	IGHM	0.184736	-15.2664	-21.7568	-93.868	1.35506e-94
cg00827581	19	10323411	-	RAVER1	ENSG00000211978.2	14	106851123	IGHV5-78	0.177875	-6.05507	-21.2598	-90.0721	8.47033e-91
cg00827581	19	10323411	-	RAVER1	ENSG00000240671.4	2	88992409	IGKV1-8	0.106863	-8.75406	-15.8097	-52.4854	3.27066e-53
cg00827581	19	10323411	-	RAVER1	ENSG00000254030.1	22	22915635	IGLC5	0.118834	-3.37465	-16.7846	-58.6161	2.42074e-59
cg00827581	19	10323411	-	RAVER1	ENSG00000091409.15	2	172427354	ITGA6	0.0974138	4.36033	15.0153	-47.7011	1.99036e-48
cg00827581	19	10323411	-	RAVER1	ENSG00000026559.14	20	51003656	KCNG1	0.11225	-11.2368	-16.2524	-55.2346	5.82601e-56
cg00827581	19	10323411	-	RAVER1	ENSG00000183960.9	3	19148510	KCNH8	0.195588	-10.4832	-22.5373	-99.9368	1.15661e-100
cg00827581	19	10323411	-	RAVER1	ENSG00000197705.9	18	32672671	KLHL14	0.163531	-9.56954	-20.209	-82.2337	5.83886e-83
cg00827581	19	10323411	-	RAVER1	ENSG00000117009.12	1	241532134	KMO	0.172669	-7.81181	-20.8803	-87.2117	6.14251e-88
cg00827581	19	10323411	-	RAVER1	ENSG00000130702.15	20	62307955	LAMA5	0.119097	-9.02319	-16.8057	-58.7517	1.77133e-59
cg00827581	19	10323411	-	RAVER1	ENSG00000135862.6	1	183023420	LAMC1	0.154055	-9.88421	-19.5045	-77.1263	7.4757e-78
cg00827581	19	10323411	-	RAVER1	ENSG00000133424.20	22	33162226	LARGE1	0.153953	-10.3471	-19.4969	-77.0716	8.47936e-78
cg00827581	19	10323411	-	RAVER1	ENSG00000165905.18	11	45921621	LARGE2	0.159615	-8.6242	-19.919	-80.1163	7.65001e-81
cg00827581	19	10323411	-	RAVER1	ENSG00000187922.13	9	136738167	LCN10	0.173359	-11.7813	-20.9307	-87.5899	2.57071e-88
cg00827581	19	10323411	-	RAVER1	ENSG00000235621.8	20	48359950	LINC00494	0.125625	-9.27191	-17.3244	-62.1292	7.42664e-63
cg00827581	19	10323411	-	RAVER1	ENSG00000247982.6	15	57300365	LINC00926	0.226653	-15.3441	-24.7436	-117.76	1.7375e-118
cg00827581	19	10323411	-	RAVER1	ENSG00000234572.1	2	64846130	LINC01800	0.120998	-5.31096	-16.9575	-59.7324	1.85196e-60
cg00827581	19	10323411	-	RAVER1	ENSG00000205056.8	12	92466451	LINC02397	0.226781	-13.3696	-24.7526	-117.835	1.46108e-118
cg00827581	19	10323411	-	RAVER1	ENSG00000251513.2	5	97089075	LIX1-AS1	0.160847	-8.17617	-20.0104	-80.7812	1.65485e-81
cg00827581	19	10323411	-	RAVER1	ENSG00000172264.17	20	13995369	MACROD2	0.112311	-10.279	-16.2573	-55.2654	5.42732e-56
cg00827581	19	10323411	-	RAVER1	ENSG00000081189.15	5	88717117	MEF2C	0.130279	-4.99349	-17.6895	-64.5516	2.80829e-65
cg00827581	19	10323411	-	RAVER1	ENSG00000243156.8	22	17787649	MICAL3	0.167417	-6.48414	-20.4953	-84.344	4.52856e-85
cg00827581	19	10323411	-	RAVER1	ENSG00000236901.6	9	123109494	MIR600HG	0.244407	-10.4365	-25.9945	-128.263	5.45283e-129
cg00827581	19	10323411	-	RAVER1	ENSG00000156738.17	11	60455752	MS4A1	0.196725	-13.7176	-22.6187	-100.577	2.64713e-101
cg00827581	19	10323411	-	RAVER1	ENSG00000086967.10	19	50432892	MYBPC2	0.0979445	-3.61994	-15.0606	-47.9685	1.07519e-48
cg00827581	19	10323411	-	RAVER1	ENSG00000145911.6	5	178113532	N4BP3	0.10482	-6.16696	-15.64	-51.4471	3.57209e-52
cg00827581	19	10323411	-	RAVER1	ENSG00000172548.14	5	157460019	NIPAL4	0.128524	-6.45079	-17.5523	-63.6368	2.30785e-64
cg00827581	19	10323411	-	RAVER1	ENSG00000144645.13	3	31657890	OSBPL10	0.105861	-9.44321	-15.7266	-51.9759	1.05708e-52
cg00827581	19	10323411	-	RAVER1	ENSG00000083454.22	17	3672199	P2RX5	0.199009	-10.7813	-22.782	-101.866	1.36035e-102
cg00827581	19	10323411	-	RAVER1	ENSG00000196092.13	9	36833269	PAX5	0.223982	-15.284	-24.555	-116.201	6.29994e-117
cg00827581	19	10323411	-	RAVER1	ENSG00000184226.15	13	66302834	PCDH9	0.202372	-12.4297	-23.0221	-103.771	1.69425e-104
cg00827581	19	10323411	-	RAVER1	ENSG00000133056.13	1	204422628	PIK3C2B	0.128175	-5.24361	-17.525	-63.4551	3.50661e-64
cg00827581	19	10323411	-	RAVER1	ENSG00000168734.14	20	44531785	PKIG	0.169335	-9.55055	-20.6362	-85.3891	4.08202e-86
cg00827581	19	10323411	-	RAVER1	ENSG00000169499.15	8	38901235	PLEKHA2	0.101131	-3.24555	-15.3307	-49.5775	2.64555e-50
cg00827581	19	10323411	-	RAVER1	ENSG00000120278.16	6	150599883	PLEKHG1	0.167032	-9.69563	-20.467	-84.1346	7.33445e-85
cg00827581	19	10323411	-	RAVER1	ENSG00000147535.17	8	38263130	PLPP5	0.240325	-10.0532	-25.7072	-125.828	1.48695e-126
cg00827581	19	10323411	-	RAVER1	ENSG00000124225.16	20	57648392	PMEPA1	0.149471	-8.03785	-19.1604	-74.676	2.10849e-75
cg00827581	19	10323411	-	RAVER1	ENSG00000168081.9	8	28316986	PNOC	0.182376	-9.60666	-21.5862	-92.5591	2.76012e-93
cg00827581	19	10323411	-	RAVER1	ENSG00000110777.12	11	111352255	POU2AF1	0.11812	-9.39575	-16.7273	-58.2479	5.65078e-59
cg00827581	19	10323411	-	RAVER1	ENSG00000139174.12	12	42456757	PRICKLE1	0.169628	-8.63038	-20.6577	-85.5492	2.82337e-86
cg00827581	19	10323411	-	RAVER1	ENSG00000152894.14	6	127968779	PTPRK	0.130386	-7.41149	-17.6979	-64.6074	2.46957e-65
cg00827581	19	10323411	-	RAVER1	ENSG00000130348.11	6	106629578	QRSL1	0.138551	-4.7081	-18.3299	-68.8887	1.29202e-69
cg00827581	19	10323411	-	RAVER1	ENSG00000165661.16	9	136206333	QSOX2	0.113282	-4.00889	-16.3364	-55.7627	1.72686e-56
cg00827581	19	10323411	-	RAVER1	ENSG00000137502.10	11	82973133	RAB30	0.129383	-5.92055	-17.6195	-64.0845	8.23224e-65
cg00827581	19	10323411	-	RAVER1	ENSG00000116191.17	1	178725147	RALGPS2	0.163889	-8.27097	-20.2354	-82.4276	3.7359e-83
cg00827581	19	10323411	-	RAVER1	ENSG00000136237.18	7	22118238	RAPGEF5	0.11468	-4.09247	-16.4499	-56.4798	3.31295e-57
cg00827581	19	10323411	-	RAVER1	ENSG00000152689.18	2	33436324	RASGRP3	0.109988	-7.2972	-16.0673	-54.078	8.35535e-55
cg00827581	19	10323411	-	RAVER1	ENSG00000153253.17	2	165087522	SCN3A	0.119075	-6.93703	-16.8039	-58.7399	1.82016e-59
cg00827581	19	10323411	-	RAVER1	ENSG00000007314.12	17	63938554	SCN4A	0.143284	-5.49144	-18.6917	-71.3882	4.0907e-72
cg00827581	19	10323411	-	RAVER1	ENSG00000091490.11	4	25747433	SEL1L3	0.123245	-4.66651	-17.1362	-60.8946	1.27462e-61
cg00827581	19	10323411	-	RAVER1	ENSG00000105738.11	19	37907208	SIPA1L3	0.10376	-4.78492	-15.5515	-50.9089	1.23332e-51
cg00827581	19	10323411	-	RAVER1	ENSG00000065923.10	X	46599251	SLC9A7	0.167103	-6.93435	-20.4722	-84.1731	6.71301e-85
cg00827581	19	10323411	-	RAVER1	ENSG00000205302.7	5	122775079	SNX2	0.101878	-3.33318	-15.3937	-49.9555	1.10802e-50
cg00827581	19	10323411	-	RAVER1	ENSG00000157734.14	15	64151715	SNX22	0.238192	-14.3117	-25.557	-124.56	2.75714e-125
cg00827581	19	10323411	-	RAVER1	ENSG00000271699.5	16	29350746	SNX29P2	0.154869	-8.11131	-19.5654	-77.563	2.73558e-78
cg00827581	19	10323411	-	RAVER1	ENSG00000269404.7	19	50418938	SPIB	0.168103	-10.5724	-20.5457	-84.7174	1.91699e-85
cg00827581	19	10323411	-	RAVER1	ENSG00000035720.8	4	67558727	STAP1	0.152035	-8.42761	-19.3532	-76.0452	9.01101e-77
cg00827581	19	10323411	-	RAVER1	ENSG00000165209.18	9	123109500	STRBP	0.176385	-6.32259	-21.1514	-89.2515	5.60354e-90
cg00827581	19	10323411	-	RAVER1	ENSG00000133789.15	11	9664077	SWAP70	0.182387	-6.87914	-21.587	-92.5651	2.72213e-93
cg00827581	19	10323411	-	RAVER1	ENSG00000162298.18	11	65121780	SYVN1	0.102167	-3.0132	-15.4179	-50.1017	7.91288e-51
cg00827581	19	10323411	-	RAVER1	ENSG00000071564.15	19	1609284	TCF3	0.100768	-3.08664	-15.3001	-49.394	4.03656e-50
cg00827581	19	10323411	-	RAVER1	ENSG00000213231.13	14	95686426	TCL1B	0.12022	-9.90782	-16.8955	-59.331	4.66692e-60
cg00827581	19	10323411	-	RAVER1	ENSG00000187621.14	14	95650498	TCL6	0.264201	-18.2919	-27.3878	-140.263	5.45916e-141
cg00827581	19	10323411	-	RAVER1	ENSG00000174123.11	4	38772238	TLR10	0.111626	-5.65509	-16.2015	-54.9152	1.21565e-55
cg00827581	19	10323411	-	RAVER1	ENSG00000159958.6	22	41922023	TNFRSF13C	0.233907	-14.1332	-25.2551	-122.023	9.49106e-123
cg00827581	19	10323411	-	RAVER1	ENSG00000182606.15	3	42013802	TRAK1	0.118214	-2.84543	-16.7348	-58.2964	5.05366e-59
cg00827581	19	10323411	-	RAVER1	ENSG00000106537.8	7	16753755	TSPAN13	0.142148	-9.10337	-18.6051	-70.787	1.63315e-71
cg00827581	19	10323411	-	RAVER1	ENSG00000140391.14	15	77041404	TSPAN3	0.108831	-5.40095	-15.9722	-53.4877	3.25315e-54
cg00827581	19	10323411	-	RAVER1	ENSG00000269553.1	19	35330843	U62631.1	0.165109	-5.49926	-20.3254	-83.0892	8.14386e-84
cg00827581	19	10323411	-	RAVER1	ENSG00000160293.17	9	133761894	VAV2	0.110626	-5.08219	-16.1196	-54.4038	3.94645e-55
cg00827581	19	10323411	-	RAVER1	ENSG00000128218.8	22	23752743	VPREB3	0.197728	-13.7761	-22.6905	-101.143	7.19417e-102
cg00827581	19	10323411	-	RAVER1	ENSG00000119333.11	9	128633661	WDR34	0.123987	-6.11716	-17.195	-61.2794	5.25556e-62
cg00827581	19	10323411	-	RAVER1	ENSG00000171467.16	6	43307134	ZNF318	0.107226	-3.15072	-15.8398	-52.6702	2.13722e-53
cg00827581	19	10323411	-	RAVER1	ENSG00000197385.5	3	31981771	ZNF860	0.132526	-6.87255	-17.8645	-65.7259	1.87964e-66
cg00833552	10	45725833	+	FAM21C	ENSG00000099290.17	10	50067888	WASHC2A	0.101305	2.53194	15.3454	-49.6657	2.15938e-50
cg00852675	7	150407997	+	LOC728743	ENSG00000255595.4	12	126191151	AC007368.1	0.142293	-3.21596	-18.6162	-70.8637	1.36876e-71
cg00852675	7	150407997	+	LOC728743	ENSG00000226571.2	6	139271362	AL592429.2	0.0993662	-2.70252	-15.1815	-48.6857	2.06201e-49
cg00852675	7	150407997	+	LOC728743	ENSG00000153064.12	4	101411286	BANK1	0.103217	-6.34518	-15.506	-50.6335	2.32543e-51
cg00852675	7	150407997	+	LOC728743	ENSG00000123095.6	12	26120030	BHLHE41	0.139678	-6.10728	-18.4163	-69.4826	3.29148e-70
cg00852675	7	150407997	+	LOC728743	ENSG00000169031.19	2	227164565	COL4A3	0.126896	-6.28535	-17.4245	-62.7895	1.62352e-63
cg00852675	7	150407997	+	LOC728743	ENSG00000144488.15	2	238100340	ESPNL	0.112723	-4.40871	-16.2909	-55.4764	3.33862e-56
cg00852675	7	150407997	+	LOC728743	ENSG00000102221.14	X	46912276	JADE3	0.134247	-5.10127	-17.998	-66.6272	2.35949e-67
cg00852675	7	150407997	+	LOC728743	ENSG00000167748.11	19	50819146	KLK1	0.131015	-5.25441	-17.7469	-64.9359	1.1591e-65
cg00852675	7	150407997	+	LOC728743	ENSG00000224137.1	2	207662375	LINC01857	0.13096	-6.26558	-17.7426	-64.9071	1.23848e-65
cg00852675	7	150407997	+	LOC728743	ENSG00000182379.10	12	57216794	NXPH4	0.149126	-5.77241	-19.1344	-74.4921	3.22018e-75
cg00852675	7	150407997	+	LOC728743	ENSG00000144645.13	3	31657890	OSBPL10	0.145869	-8.31159	-18.8881	-72.7589	1.74227e-73
cg00852675	7	150407997	+	LOC728743	ENSG00000110777.12	11	111352255	POU2AF1	0.102504	-6.56285	-15.4463	-50.2724	5.34049e-51
cg00852675	7	150407997	+	LOC728743	ENSG00000197549.9	22	21991099	PRAMENP	0.123967	-5.9499	-17.1934	-61.2689	5.38359e-62
cg00852675	7	150407997	+	LOC728743	ENSG00000008853.16	8	22987417	RHOBTB2	0.101018	-4.16726	-15.3212	-49.5203	3.01764e-50
cg00852675	7	150407997	+	LOC728743	ENSG00000128438.10	17	16922915	TBC1D27P	0.186682	-11.0435	-21.8972	-94.9503	1.12136e-95
cg00852675	7	150407997	+	LOC728743	ENSG00000240505.8	17	16929816	TNFRSF13B	0.19524	-10.7398	-22.5123	-99.7408	1.81655e-100
cg00852675	7	150407997	+	LOC728743	ENSG00000002745.13	7	121325367	WNT16	0.12764	-4.30336	-17.483	-63.1766	6.65875e-64
cg00852675	7	150407997	+	LOC728743	ENSG00000011590.14	19	35704558	ZBTB32	0.120231	-7.09743	-16.8964	-59.3367	4.60592e-60
cg00860712	1	203305005	+	BTG2	ENSG00000103647.12	15	68578969	CORO2B	0.0975379	18.6903	15.0259	-47.7636	1.72356e-48
cg00860712	1	203305005	+	BTG2	ENSG00000251513.2	5	97089075	LIX1-AS1	0.0970847	11.2865	14.9872	-47.5353	2.91552e-48
cg00860712	1	203305005	+	BTG2	ENSG00000147535.17	8	38263130	PLPP5	0.0977962	11.3948	15.048	-47.8937	1.27721e-48
cg00860712	1	203305005	+	BTG2	ENSG00000187621.14	14	95650498	TCL6	0.107841	20.7646	15.8906	-52.9832	1.0395e-53
cg00863986	1	144460874	-	NBPF15	ENSG00000142794.18	1	21440128	NBPF3	0.114959	-8.03084	-16.4725	-56.6228	2.38349e-57
cg00880918	10	133622707	-		ENSG00000149531.15	20	30377372	FRG1BP	0.13819	-4.13129	-18.3021	-68.6986	2.00193e-69
cg00880918	10	133622707	-		ENSG00000282826.2	20	28563850	FRG1CP	0.102371	-3.61323	-15.4351	-50.2051	6.23566e-51
cg00902153	3	188788926	-	LPP	ENSG00000160683.4	11	118883766	CXCR5	0.107715	5.41637	15.8802	-52.9193	1.20411e-53
cg00902153	3	188788926	-	LPP	ENSG00000163534.15	1	157794403	FCRL1	0.0994013	6.99645	15.1845	-48.7035	1.97947e-49
cg00902153	3	188788926	-	LPP	ENSG00000211898.7	14	105836765	IGHD	0.0980993	8.44039	15.0738	-48.0465	8.98384e-49
cg00903577	6	28863331	+		ENSG00000186470.14	6	26365159	BTN3A2	0.110618	1.93625	16.119	-54.4001	3.98054e-55
cg00910503	17	82435789	-	HEXDC	ENSG00000196139.14	10	5035354	AKR1C3	0.10793	-8.43684	-15.8979	-53.0287	9.36027e-54
cg00910503	17	82435789	-	HEXDC	ENSG00000099889.14	22	19969896	ARVCF	0.109195	-7.56773	-16.0022	-53.6735	2.12093e-54
cg00910503	17	82435789	-	HEXDC	ENSG00000173068.18	9	16409503	BNC2	0.0971187	-6.41499	-14.9901	-47.5524	2.80278e-48
cg00910503	17	82435789	-	HEXDC	ENSG00000169583.12	9	136994635	CLIC3	0.110929	-8.85531	-16.1445	-54.559	2.76042e-55
cg00910503	17	82435789	-	HEXDC	ENSG00000141736.13	17	39687914	ERBB2	0.11005	-7.17301	-16.0724	-54.1098	7.76523e-55
cg00910503	17	82435789	-	HEXDC	ENSG00000105255.11	19	4304598	FSD1	0.0972715	-6.51468	-15.0032	-47.6294	2.34763e-48
cg00910503	17	82435789	-	HEXDC	ENSG00000141404.16	18	11689264	GNAL	0.107604	-6.95506	-15.871	-52.8627	1.3719e-53
cg00910503	17	82435789	-	HEXDC	ENSG00000158113.13	12	122167738	LRRC43	0.0986288	-4.59378	-15.1189	-48.3136	4.85767e-49
cg00910503	17	82435789	-	HEXDC	ENSG00000171596.7	2	231523187	NMUR1	0.102146	-8.55748	-15.4161	-50.0909	8.11138e-51
cg00910503	17	82435789	-	HEXDC	ENSG00000141622.14	18	46326809	RNF165	0.139254	-10.0574	-18.3838	-69.2591	5.50711e-70
cg00910503	17	82435789	-	HEXDC	ENSG00000198574.6	1	162395268	SH2D1B	0.159447	-11.9776	-19.9065	-80.0258	9.42221e-81
cg00910503	17	82435789	-	HEXDC	ENSG00000159674.12	4	1166932	SPON2	0.117497	-10.5153	-16.6773	-57.9273	1.18226e-58
cg00948275	1	228457810	+	HIST3H2BB;HIST3H2A	ENSG00000115977.19	2	69457997	AAK1	0.09778	13.3438	15.0466	-47.8856	1.30139e-48
cg00948275	1	228457810	+	HIST3H2BB;HIST3H2A	ENSG00000127152.18	14	99169287	BCL11B	0.116453	19.233	16.5932	-57.3904	4.07047e-58
cg00948275	1	228457810	+	HIST3H2BB;HIST3H2A	ENSG00000160654.10	11	118344344	CD3G	0.0976501	20.8304	15.0355	-47.8201	1.51322e-48
cg00948275	1	228457810	+	HIST3H2BB;HIST3H2A	ENSG00000162144.9	11	61348745	CYB561A3	0.115941	-20.5171	-16.5519	-57.1272	7.46156e-58
cg00948275	1	228457810	+	HIST3H2BB;HIST3H2A	ENSG00000113263.12	5	157142933	ITK	0.102533	17.7912	15.4487	-50.287	5.16357e-51
cg00959259	3	122563127	+	PARP9;DTX3L	ENSG00000279320.1	3	146504570	AC069528.2	0.107258	-1.74597	-15.8424	-52.6867	2.05753e-53
cg00959259	3	122563127	+	PARP9;DTX3L	ENSG00000279861.1	19	47487638	AC073548.1	0.111545	-1.21587	-16.1948	-54.8738	1.33713e-55
cg00959259	3	122563127	+	PARP9;DTX3L	ENSG00000277511.1	17	32127595	AC116407.2	0.133599	-1.66583	-17.9478	-66.2878	5.15428e-67
cg00959259	3	122563127	+	PARP9;DTX3L	ENSG00000173821.19	17	80260866	AC124319.1	0.192499	-2.32073	-22.3158	-98.201	6.29494e-99
cg00959259	3	122563127	+	PARP9;DTX3L	ENSG00000160710.16	1	154582057	ADAR	0.20553	-1.55799	-23.2471	-105.567	2.71274e-106
cg00959259	3	122563127	+	PARP9;DTX3L	ENSG00000188157.15	1	1020120	AGRN	0.21741	-3.9691	-24.0903	-112.385	4.11956e-113
cg00959259	3	122563127	+	PARP9;DTX3L	ENSG00000242590.1	1	1055033	AL645608.5	0.145676	-0.916984	-18.8735	-72.6565	2.20568e-73
cg00959259	3	122563127	+	PARP9;DTX3L	ENSG00000185722.18	17	4163821	ANKFY1	0.130061	-0.972719	-17.6725	-64.4378	3.64882e-65
cg00959259	3	122563127	+	PARP9;DTX3L	ENSG00000221963.6	22	35648446	APOL6	0.111167	-2.00672	-16.1639	-54.6804	2.08747e-55
cg00959259	3	122563127	+	PARP9;DTX3L	ENSG00000164053.21	3	48446710	ATRIP	0.117016	-1.30669	-16.6385	-57.6797	2.09078e-58
cg00959259	3	122563127	+	PARP9;DTX3L	ENSG00000168062.10	11	64987945	BATF2	0.142225	-4.59034	-18.611	-70.8279	1.4862e-71
cg00959259	3	122563127	+	PARP9;DTX3L	ENSG00000282851.2	19	17405686	BISPR	0.194478	-2.00553	-22.4577	-99.312	4.87515e-100
cg00959259	3	122563127	+	PARP9;DTX3L	ENSG00000130303.13	19	17402939	BST2	0.212816	-2.06519	-23.7647	-109.736	1.83458e-110
cg00959259	3	122563127	+	PARP9;DTX3L	ENSG00000130813.18	19	10086122	C19orf66	0.168109	-1.40144	-20.5462	-84.7208	1.90191e-85
cg00959259	3	122563127	+	PARP9;DTX3L	ENSG00000197536.11	5	132410636	C5orf56	0.0981872	-1.42951	-15.0813	-48.0908	8.11251e-49
cg00959259	3	122563127	+	PARP9;DTX3L	ENSG00000108691.9	17	34255218	CCL2	0.111398	-1.25303	-16.1828	-54.7987	1.5898e-55
cg00959259	3	122563127	+	PARP9;DTX3L	ENSG00000134326.11	2	6840570	CMPK2	0.270305	-7.22243	-27.818	-144.027	9.39885e-145
cg00959259	3	122563127	+	PARP9;DTX3L	ENSG00000137200.13	6	37433219	CMTR1	0.204464	-1.66628	-23.1712	-104.96	1.09666e-105
cg00959259	3	122563127	+	PARP9;DTX3L	ENSG00000173786.17	17	41966763	CNP	0.127527	-1.13189	-17.4741	-63.1176	7.62821e-64
cg00959259	3	122563127	+	PARP9;DTX3L	ENSG00000107201.10	9	32455302	DDX58	0.188891	-3.04642	-22.0564	-96.1823	6.57167e-97
cg00959259	3	122563127	+	PARP9;DTX3L	ENSG00000137628.17	4	168216294	DDX60	0.245085	-4.0782	-26.0423	-128.67	2.13904e-129
cg00959259	3	122563127	+	PARP9;DTX3L	ENSG00000181381.13	4	168356735	DDX60L	0.152111	-2.2531	-19.3589	-76.0856	8.21037e-77
cg00959259	3	122563127	+	PARP9;DTX3L	ENSG00000108771.13	17	42101404	DHX58	0.200162	-2.7471	-22.8643	-102.518	3.0331e-103
cg00959259	3	122563127	+	PARP9;DTX3L	ENSG00000175550.8	11	65919274	DRAP1	0.124576	-1.18971	-17.2416	-61.5849	2.6008e-62
cg00959259	3	122563127	+	PARP9;DTX3L	ENSG00000055332.18	2	37099210	EIF2AK2	0.237455	-3.67057	-25.5051	-124.122	7.54306e-125
cg00959259	3	122563127	+	PARP9;DTX3L	ENSG00000133106.14	13	42886388	EPSTI1	0.250647	-6.10834	-26.4337	-132.013	9.70781e-133
cg00959259	3	122563127	+	PARP9;DTX3L	ENSG00000010030.14	6	36354091	ETV7	0.111457	-4.61082	-16.1876	-54.8287	1.48346e-55
cg00959259	3	122563127	+	PARP9;DTX3L	ENSG00000179044.16	16	67184379	EXOC3L1	0.145007	-2.43485	-18.8227	-72.3012	4.99777e-73
cg00959259	3	122563127	+	PARP9;DTX3L	ENSG00000116663.11	1	11664200	FBXO6	0.138069	-2.01237	-18.2929	-68.6351	2.31712e-69
cg00959259	3	122563127	+	PARP9;DTX3L	ENSG00000117228.10	1	89052319	GBP1	0.141554	-3.51879	-18.5598	-70.4732	3.36389e-71
cg00959259	3	122563127	+	PARP9;DTX3L	ENSG00000225492.6	1	89407679	GBP1P1	0.107201	-1.43703	-15.8377	-52.6572	2.20169e-53
cg00959259	3	122563127	+	PARP9;DTX3L	ENSG00000162654.9	1	89181144	GBP4	0.101316	-2.32804	-15.3464	-49.6712	2.13211e-50
cg00959259	3	122563127	+	PARP9;DTX3L	ENSG00000172432.19	6	43605316	GTPBP2	0.131897	-0.909578	-17.8156	-65.3969	4.00917e-66
cg00959259	3	122563127	+	PARP9;DTX3L	ENSG00000130589.16	20	63558086	HELZ2	0.185208	-2.82034	-21.7909	-94.1302	7.4089e-95
cg00959259	3	122563127	+	PARP9;DTX3L	ENSG00000138646.9	4	88457119	HERC5	0.265418	-6.79726	-27.4735	-141.011	9.75563e-142
cg00959259	3	122563127	+	PARP9;DTX3L	ENSG00000138642.14	4	88378739	HERC6	0.225253	-2.80085	-24.6448	-116.942	1.14236e-117
cg00959259	3	122563127	+	PARP9;DTX3L	ENSG00000163565.18	1	158999968	IFI16	0.176705	-1.98689	-21.1747	-89.4277	3.73502e-90
cg00959259	3	122563127	+	PARP9;DTX3L	ENSG00000165949.12	14	94104836	IFI27	0.192352	-6.77155	-22.3052	-98.1189	7.60496e-99
cg00959259	3	122563127	+	PARP9;DTX3L	ENSG00000068079.7	17	43006725	IFI35	0.213042	-2.97524	-23.7808	-109.866	1.36005e-110
cg00959259	3	122563127	+	PARP9;DTX3L	ENSG00000137965.11	1	78649796	IFI44	0.285008	-8.01772	-28.8568	-153.222	5.99643e-154
cg00959259	3	122563127	+	PARP9;DTX3L	ENSG00000137959.16	1	78619922	IFI44L	0.285838	-9.27701	-28.9155	-153.747	1.79172e-154
cg00959259	3	122563127	+	PARP9;DTX3L	ENSG00000126709.15	1	27666064	IFI6	0.240877	-6.72439	-25.746	-126.156	6.98346e-127
cg00959259	3	122563127	+	PARP9;DTX3L	ENSG00000115267.7	2	162267074	IFIH1	0.214127	-3.09286	-23.8577	-110.49	3.23229e-111
cg00959259	3	122563127	+	PARP9;DTX3L	ENSG00000185745.10	10	89392546	IFIT1	0.251613	-8.67434	-26.5016	-132.596	2.53644e-133
cg00959259	3	122563127	+	PARP9;DTX3L	ENSG00000119922.10	10	89283694	IFIT2	0.234216	-4.42459	-25.2769	-122.205	6.23389e-123
cg00959259	3	122563127	+	PARP9;DTX3L	ENSG00000119917.14	10	89327997	IFIT3	0.250036	-6.38407	-26.3906	-131.644	2.27001e-132
cg00959259	3	122563127	+	PARP9;DTX3L	ENSG00000152778.9	10	89414568	IFIT5	0.224108	-3.5328	-24.5639	-116.274	5.31831e-117
cg00959259	3	122563127	+	PARP9;DTX3L	ENSG00000185885.16	11	313506	IFITM1	0.135912	-2.0256	-18.1267	-67.5006	3.15825e-68
cg00959259	3	122563127	+	PARP9;DTX3L	ENSG00000136689.18	2	113107214	IL1RN	0.0973132	-1.52656	-15.0067	-47.6504	2.23689e-48
cg00959259	3	122563127	+	PARP9;DTX3L	ENSG00000185507.20	11	612553	IRF7	0.174925	-2.67089	-21.045	-88.449	3.55637e-89
cg00959259	3	122563127	+	PARP9;DTX3L	ENSG00000213928.8	14	24161053	IRF9	0.203945	-1.91559	-23.1342	-104.665	2.16475e-105
cg00959259	3	122563127	+	PARP9;DTX3L	ENSG00000187608.9	1	1001138	ISG15	0.240482	-6.53674	-25.7183	-125.921	1.19906e-126
cg00959259	3	122563127	+	PARP9;DTX3L	ENSG00000165185.14	9	112486847	KIAA1958	0.116969	-1.53083	-16.6347	-57.6554	2.21084e-58
cg00959259	3	122563127	+	PARP9;DTX3L	ENSG00000130487.8	22	50546203	KLHDC7B	0.151662	-2.14161	-19.3252	-75.8457	1.4266e-76
cg00959259	3	122563127	+	PARP9;DTX3L	ENSG00000118162.14	19	47475150	KPTN	0.126518	-1.5245	-17.3947	-62.5927	2.55422e-63
cg00959259	3	122563127	+	PARP9;DTX3L	ENSG00000078081.8	3	183122215	LAMP3	0.21082	-3.68085	-23.6231	-108.591	2.56637e-109
cg00959259	3	122563127	+	PARP9;DTX3L	ENSG00000002549.12	4	17577192	LAP3	0.136202	-2.92687	-18.1491	-67.6531	2.22288e-68
cg00959259	3	122563127	+	PARP9;DTX3L	ENSG00000108679.13	17	78971238	LGALS3BP	0.151303	-2.54527	-19.2982	-75.6537	2.21991e-76
cg00959259	3	122563127	+	PARP9;DTX3L	ENSG00000205837.7	2	6728177	LINC00487	0.152998	-1.95681	-19.4254	-76.5604	2.75165e-77
cg00959259	3	122563127	+	PARP9;DTX3L	ENSG00000160932.11	8	143017982	LY6E	0.278046	-5.04435	-28.3643	-148.845	1.42964e-149
cg00959259	3	122563127	+	PARP9;DTX3L	ENSG00000155363.18	1	112673141	MOV10	0.16691	-1.86289	-20.4581	-84.0683	8.54501e-85
cg00959259	3	122563127	+	PARP9;DTX3L	ENSG00000125148.7	16	56608584	MT2A	0.121109	-2.63962	-16.9664	-59.79	1.62186e-60
cg00959259	3	122563127	+	PARP9;DTX3L	ENSG00000157601.14	21	41420304	MX1	0.2459	-7.18951	-26.0996	-129.158	6.95486e-130
cg00959259	3	122563127	+	PARP9;DTX3L	ENSG00000183486.13	21	41361999	MX2	0.201209	-2.29027	-22.9391	-103.111	7.73695e-104
cg00959259	3	122563127	+	PARP9;DTX3L	ENSG00000105402.8	19	47487637	NAPA	0.122936	-1.2555	-17.1117	-60.7351	1.84054e-61
cg00959259	3	122563127	+	PARP9;DTX3L	ENSG00000225964.5	2	6828514	NRIR	0.164364	-2.57576	-20.2705	-82.6852	2.06454e-83
cg00959259	3	122563127	+	PARP9;DTX3L	ENSG00000013374.16	7	151341699	NUB1	0.128181	-1.16248	-17.5254	-63.458	3.48346e-64
cg00959259	3	122563127	+	PARP9;DTX3L	ENSG00000089127.13	12	112906783	OAS1	0.266971	-4.61278	-27.583	-141.967	1.07855e-142
cg00959259	3	122563127	+	PARP9;DTX3L	ENSG00000111335.12	12	112978395	OAS2	0.273747	-3.88712	-28.0608	-146.163	6.8696e-147
cg00959259	3	122563127	+	PARP9;DTX3L	ENSG00000111331.13	12	112938444	OAS3	0.276135	-7.29294	-28.2293	-147.651	2.23581e-148
cg00959259	3	122563127	+	PARP9;DTX3L	ENSG00000135114.12	12	121019111	OASL	0.227968	-5.43217	-24.8364	-118.53	2.95122e-119
cg00959259	3	122563127	+	PARP9;DTX3L	ENSG00000115155.17	2	26457203	OTOF	0.144259	-3.30822	-18.7659	-71.905	1.24446e-72
cg00959259	3	122563127	+	PARP9;DTX3L	ENSG00000178685.14	8	143977153	PARP10	0.114091	-1.8076	-16.4022	-56.1777	6.64184e-57
cg00959259	3	122563127	+	PARP9;DTX3L	ENSG00000059378.12	7	140023744	PARP12	0.2315	-2.39242	-25.0855	-120.604	2.48822e-121
cg00959259	3	122563127	+	PARP9;DTX3L	ENSG00000166889.14	11	59636716	PATL1	0.110584	-0.7476	-16.1162	-54.3827	4.14293e-55
cg00959259	3	122563127	+	PARP9;DTX3L	ENSG00000136147.18	13	49495610	PHF11	0.124158	-1.39926	-17.2085	-61.3679	4.28673e-62
cg00959259	3	122563127	+	PARP9;DTX3L	ENSG00000188313.13	3	146515180	PLSCR1	0.186904	-3.13712	-21.9133	-95.0741	8.43114e-96
cg00959259	3	122563127	+	PARP9;DTX3L	ENSG00000140464.19	15	73994673	PML	0.198765	-2.3801	-22.7646	-101.729	1.86844e-102
cg00959259	3	122563127	+	PARP9;DTX3L	ENSG00000138035.15	2	55634061	PNPT1	0.169075	-1.83428	-20.6171	-85.2474	5.65753e-86
cg00959259	3	122563127	+	PARP9;DTX3L	ENSG00000100918.13	14	24171853	REC8	0.17438	-2.04399	-21.0053	-88.15	7.07942e-89
cg00959259	3	122563127	+	PARP9;DTX3L	ENSG00000092098.17	14	24146683	RNF31	0.124149	-1.04399	-17.2078	-61.3632	4.33283e-62
cg00959259	3	122563127	+	PARP9;DTX3L	ENSG00000134321.12	2	6865806	RSAD2	0.269865	-10.4738	-27.787	-143.755	1.75952e-144
cg00959259	3	122563127	+	PARP9;DTX3L	ENSG00000172426.16	6	43645036	RSPH9	0.101105	-1.46668	-15.3285	-49.5643	2.72694e-50
cg00959259	3	122563127	+	PARP9;DTX3L	ENSG00000136514.3	3	187368385	RTP4	0.191838	-2.87339	-22.2683	-97.8305	1.47726e-98
cg00959259	3	122563127	+	PARP9;DTX3L	ENSG00000020577.13	14	54567097	SAMD4A	0.11551	-2.02577	-16.517	-56.9056	1.24269e-57
cg00959259	3	122563127	+	PARP9;DTX3L	ENSG00000205413.8	7	93099513	SAMD9	0.155389	-1.95312	-19.6043	-77.8419	1.43897e-78
cg00959259	3	122563127	+	PARP9;DTX3L	ENSG00000177409.12	7	93130056	SAMD9L	0.194747	-3.392	-22.477	-99.4637	3.43775e-100
cg00959259	3	122563127	+	PARP9;DTX3L	ENSG00000130489.14	22	50523568	SCO2	0.0997605	-2.18997	-15.2149	-48.8848	1.30369e-49
cg00959259	3	122563127	+	PARP9;DTX3L	ENSG00000149131.15	11	57597387	SERPING1	0.163918	-5.62023	-20.2375	-82.4431	3.60465e-83
cg00959259	3	122563127	+	PARP9;DTX3L	ENSG00000164054.15	3	48467798	SHISA5	0.156878	-1.50126	-19.7154	-78.6424	2.2785e-79
cg00959259	3	122563127	+	PARP9;DTX3L	ENSG00000088827.12	20	3686970	SIGLEC1	0.23938	-7.63573	-25.6407	-125.265	5.42752e-126
cg00959259	3	122563127	+	PARP9;DTX3L	ENSG00000067066.17	2	230415942	SP100	0.189286	-1.41653	-22.0849	-96.4031	3.95236e-97
cg00959259	3	122563127	+	PARP9;DTX3L	ENSG00000135899.17	2	230167293	SP110	0.167211	-1.54497	-20.4802	-84.232	5.86141e-85
cg00959259	3	122563127	+	PARP9;DTX3L	ENSG00000079263.19	2	230203110	SP140	0.119831	-1.57156	-16.8644	-59.1298	7.4164e-60
cg00959259	3	122563127	+	PARP9;DTX3L	ENSG00000196141.14	2	200305881	SPATS2L	0.201714	-3.3141	-22.9751	-103.398	4.00387e-104
cg00959259	3	122563127	+	PARP9;DTX3L	ENSG00000266028.7	1	206203345	SRGAP2	0.114755	-1.03356	-16.456	-56.5181	3.03308e-57
cg00959259	3	122563127	+	PARP9;DTX3L	ENSG00000115415.18	2	190964358	STAT1	0.137521	-2.57919	-18.2507	-68.3466	4.50188e-69
cg00959259	3	122563127	+	PARP9;DTX3L	ENSG00000170581.14	12	56341597	STAT2	0.202491	-2.51764	-23.0306	-103.839	1.45036e-104
cg00959259	3	122563127	+	PARP9;DTX3L	ENSG00000168394.11	6	32845209	TAP1	0.131087	-1.59961	-17.7526	-64.9738	1.06207e-65
cg00959259	3	122563127	+	PARP9;DTX3L	ENSG00000196116.8	9	97412096	TDRD7	0.195	-1.74714	-22.4951	-99.6059	2.47796e-100
cg00959259	3	122563127	+	PARP9;DTX3L	ENSG00000112773.16	6	81491439	TENT5A	0.099577	-1.1242	-15.1994	-48.7922	1.6138e-49
cg00959259	3	122563127	+	PARP9;DTX3L	ENSG00000152558.15	11	102396332	TMEM123	0.113505	-1.36878	-16.3545	-55.877	1.32754e-56
cg00959259	3	122563127	+	PARP9;DTX3L	ENSG00000121858.11	3	172505508	TNFSF10	0.135313	-1.6359	-18.0805	-67.1864	6.51013e-68
cg00959259	3	122563127	+	PARP9;DTX3L	ENSG00000136816.16	9	129803157	TOR1B	0.174523	-1.8791	-21.0157	-88.2285	5.90832e-89
cg00959259	3	122563127	+	PARP9;DTX3L	ENSG00000135148.12	12	112125538	TRAFD1	0.129741	-1.26562	-17.6475	-64.271	5.35847e-65
cg00959259	3	122563127	+	PARP9;DTX3L	ENSG00000213689.14	3	48465811	TREX1	0.11185	-1.52807	-16.2198	-55.03	9.33302e-56
cg00959259	3	122563127	+	PARP9;DTX3L	ENSG00000106785.15	9	98069275	TRIM14	0.158328	-1.35928	-19.8233	-79.4225	3.77975e-80
cg00959259	3	122563127	+	PARP9;DTX3L	ENSG00000132109.10	11	4384897	TRIM21	0.136567	-1.25875	-18.1772	-67.8448	1.42971e-68
cg00959259	3	122563127	+	PARP9;DTX3L	ENSG00000132274.16	11	5689697	TRIM22	0.218723	-2.81594	-24.1832	-113.145	7.16556e-114
cg00959259	3	122563127	+	PARP9;DTX3L	ENSG00000258659.6	11	5619764	TRIM34	0.0975732	-0.944012	-15.0289	-47.7814	1.65434e-48
cg00959259	3	122563127	+	PARP9;DTX3L	ENSG00000112343.11	6	25962802	TRIM38	0.125831	-0.919286	-17.3406	-62.2358	5.81005e-63
cg00959259	3	122563127	+	PARP9;DTX3L	ENSG00000132256.18	11	5663557	TRIM5	0.179882	-1.85393	-21.4055	-91.1794	6.61671e-92
cg00959259	3	122563127	+	PARP9;DTX3L	ENSG00000121236.21	11	5596109	TRIM6	0.130863	-2.06458	-17.7351	-64.8568	1.39067e-65
cg00959259	3	122563127	+	PARP9;DTX3L	ENSG00000185880.13	15	44728988	TRIM69	0.10122	-1.27707	-15.3382	-49.6223	2.38633e-50
cg00959259	3	122563127	+	PARP9;DTX3L	ENSG00000273272.2	22	50541108	U62317.4	0.110435	-2.02889	-16.104	-54.3064	4.93911e-55
cg00959259	3	122563127	+	PARP9;DTX3L	ENSG00000156587.16	11	57551656	UBE2L6	0.146494	-2.3312	-18.9355	-73.091	8.10965e-74
cg00959259	3	122563127	+	PARP9;DTX3L	ENSG00000110057.8	11	67991100	UNC93B1	0.103806	-1.28224	-15.5553	-50.9324	1.16845e-51
cg00959259	3	122563127	+	PARP9;DTX3L	ENSG00000184979.9	22	18149899	USP18	0.252666	-4.21784	-26.5757	-133.232	5.85811e-134
cg00959259	3	122563127	+	PARP9;DTX3L	ENSG00000132530.17	17	6755447	XAF1	0.270535	-4.83982	-27.8342	-144.169	6.7702e-145
cg00959259	3	122563127	+	PARP9;DTX3L	ENSG00000124256.15	20	57603846	ZBP1	0.207553	-2.79242	-23.391	-106.721	1.90229e-107
cg00959259	3	122563127	+	PARP9;DTX3L	ENSG00000105939.13	7	139043515	ZC3HAV1	0.119932	-1.14296	-16.8725	-59.1821	6.57449e-60
cg00959259	3	122563127	+	PARP9;DTX3L	ENSG00000141664.9	18	62523007	ZCCHC2	0.242561	-3.69888	-25.8646	-127.16	6.91766e-128
cg00959259	3	122563127	+	PARP9;DTX3L	ENSG00000124201.15	20	49237946	ZNFX1	0.111049	-1.10285	-16.1543	-54.6201	2.39829e-55
cg00991848	16	1964268	+	SNHG9;SNORA64;SNORA78;RPS2	ENSG00000240342.3	12	118246084	RPS2P5	0.165494	25.5696	20.3538	-83.2984	5.03011e-84
cg00994629	14	22226651	+		ENSG00000211695.2	7	38317017	TRGV9	0.100624	15.0356	15.2879	-49.321	4.77507e-50
cg01014490	1	778796	-		ENSG00000099251.14	10	38356380	HSD17B7P2	0.11494	-6.52741	-16.4709	-56.6131	2.43725e-57
cg01027929	7	26201785	-	HNRNPA2B1;CBX3	ENSG00000259536.5	15	40488041	AC091045.1	0.106787	3.80825	15.8034	-52.4469	3.57362e-53
cg01027929	7	26201785	-	HNRNPA2B1;CBX3	ENSG00000128891.15	15	40528683	CCDC32	0.129568	-3.36904	-17.634	-64.181	6.59194e-65
cg01028142	2	6864446	-	CMPK2	ENSG00000160710.16	1	154582057	ADAR	0.11917	-3.51605	-16.8115	-58.7892	1.62466e-59
cg01028142	2	6864446	-	CMPK2	ENSG00000188157.15	1	1020120	AGRN	0.126942	-8.98874	-17.4281	-62.8134	1.53673e-63
cg01028142	2	6864446	-	CMPK2	ENSG00000130303.13	19	17402939	BST2	0.116862	-4.53564	-16.6262	-57.6008	2.50715e-58
cg01028142	2	6864446	-	CMPK2	ENSG00000130813.18	19	10086122	C19orf66	0.108757	-3.3408	-15.9661	-53.4502	3.5466e-54
cg01028142	2	6864446	-	CMPK2	ENSG00000137628.17	4	168216294	DDX60	0.127679	-8.72394	-17.486	-63.1969	6.35482e-64
cg01028142	2	6864446	-	CMPK2	ENSG00000181381.13	4	168356735	DDX60L	0.0985688	-5.37544	-15.1138	-48.2833	5.20825e-49
cg01028142	2	6864446	-	CMPK2	ENSG00000108771.13	17	42101404	DHX58	0.109434	-6.0201	-16.0219	-53.7956	1.601e-54
cg01028142	2	6864446	-	CMPK2	ENSG00000055332.18	2	37099210	EIF2AK2	0.140388	-8.36473	-18.4707	-69.8575	1.38842e-70
cg01028142	2	6864446	-	CMPK2	ENSG00000133106.14	13	42886388	EPSTI1	0.123216	-12.6931	-17.1339	-60.8797	1.31914e-61
cg01028142	2	6864446	-	CMPK2	ENSG00000130589.16	20	63558086	HELZ2	0.101617	-6.19153	-15.3717	-49.8235	1.50133e-50
cg01028142	2	6864446	-	CMPK2	ENSG00000138646.9	4	88457119	HERC5	0.132829	-14.2514	-17.8881	-65.8845	1.30459e-66
cg01028142	2	6864446	-	CMPK2	ENSG00000138642.14	4	88378739	HERC6	0.129213	-6.28711	-17.6062	-63.9958	1.00975e-64
cg01028142	2	6864446	-	CMPK2	ENSG00000165949.12	14	94104836	IFI27	0.127297	-16.3264	-17.456	-62.9979	1.00495e-63
cg01028142	2	6864446	-	CMPK2	ENSG00000068079.7	17	43006725	IFI35	0.103681	-6.1515	-15.5449	-50.8689	1.35245e-51
cg01028142	2	6864446	-	CMPK2	ENSG00000137965.11	1	78649796	IFI44	0.16168	-17.8975	-20.0721	-81.2313	5.87049e-82
cg01028142	2	6864446	-	CMPK2	ENSG00000137959.16	1	78619922	IFI44L	0.152146	-20.0596	-19.3615	-76.1044	7.86394e-77
cg01028142	2	6864446	-	CMPK2	ENSG00000126709.15	1	27666064	IFI6	0.12064	-14.104	-16.929	-59.5474	2.83522e-60
cg01028142	2	6864446	-	CMPK2	ENSG00000115267.7	2	162267074	IFIH1	0.0993888	-6.24507	-15.1834	-48.6971	2.00852e-49
cg01028142	2	6864446	-	CMPK2	ENSG00000185745.10	10	89392546	IFIT1	0.124973	-18.1184	-17.2729	-61.7904	1.62042e-62
cg01028142	2	6864446	-	CMPK2	ENSG00000119922.10	10	89283694	IFIT2	0.124764	-9.57091	-17.2565	-61.6824	2.07802e-62
cg01028142	2	6864446	-	CMPK2	ENSG00000119917.14	10	89327997	IFIT3	0.125756	-13.4185	-17.3348	-62.1972	6.35028e-63
cg01028142	2	6864446	-	CMPK2	ENSG00000152778.9	10	89414568	IFIT5	0.12604	-7.85214	-17.3571	-62.3446	4.52297e-63
cg01028142	2	6864446	-	CMPK2	ENSG00000185507.20	11	612553	IRF7	0.115706	-6.43798	-16.5329	-57.0062	9.85829e-58
cg01028142	2	6864446	-	CMPK2	ENSG00000187608.9	1	1001138	ISG15	0.131912	-14.3485	-17.8168	-65.4049	3.93601e-66
cg01028142	2	6864446	-	CMPK2	ENSG00000130487.8	22	50546203	KLHDC7B	0.10352	-5.24394	-15.5314	-50.7874	1.63138e-51
cg01028142	2	6864446	-	CMPK2	ENSG00000078081.8	3	183122215	LAMP3	0.110355	-7.89281	-16.0975	-54.2658	5.42272e-55
cg01028142	2	6864446	-	CMPK2	ENSG00000160932.11	8	143017982	LY6E	0.162991	-11.4465	-20.1691	-81.9408	1.146e-82
cg01028142	2	6864446	-	CMPK2	ENSG00000157601.14	21	41420304	MX1	0.125016	-15.1931	-17.2763	-61.8128	1.53902e-62
cg01028142	2	6864446	-	CMPK2	ENSG00000183486.13	21	41361999	MX2	0.127291	-5.39891	-17.4556	-62.9949	1.01171e-63
cg01028142	2	6864446	-	CMPK2	ENSG00000089127.13	12	112906783	OAS1	0.135974	-9.75665	-18.1315	-67.5331	2.93032e-68
cg01028142	2	6864446	-	CMPK2	ENSG00000111335.12	12	112978395	OAS2	0.133124	-8.03385	-17.9109	-66.0387	9.14689e-67
cg01028142	2	6864446	-	CMPK2	ENSG00000111331.13	12	112938444	OAS3	0.13822	-15.2923	-18.3045	-68.7146	1.92923e-69
cg01028142	2	6864446	-	CMPK2	ENSG00000135114.12	12	121019111	OASL	0.147407	-12.9461	-19.0045	-73.5763	2.65265e-74
cg01028142	2	6864446	-	CMPK2	ENSG00000115155.17	2	26457203	OTOF	0.113867	-8.71093	-16.384	-56.0627	8.65517e-57
cg01028142	2	6864446	-	CMPK2	ENSG00000059378.12	7	140023744	PARP12	0.111859	-4.9288	-16.2205	-55.0342	9.24225e-56
cg01028142	2	6864446	-	CMPK2	ENSG00000138496.16	3	122527924	PARP9	0.0971964	-5.88201	-14.9968	-47.5915	2.56138e-48
cg01028142	2	6864446	-	CMPK2	ENSG00000188313.13	3	146515180	PLSCR1	0.114334	-7.27199	-16.4218	-56.3021	4.98725e-57
cg01028142	2	6864446	-	CMPK2	ENSG00000140464.19	15	73994673	PML	0.0972511	-4.93418	-15.0014	-47.6191	2.40405e-48
cg01028142	2	6864446	-	CMPK2	ENSG00000138035.15	2	55634061	PNPT1	0.116138	-4.50564	-16.5678	-57.2284	5.91054e-58
cg01028142	2	6864446	-	CMPK2	ENSG00000136514.3	3	187368385	RTP4	0.103589	-6.2579	-15.5372	-50.8224	1.50513e-51
cg01028142	2	6864446	-	CMPK2	ENSG00000164054.15	3	48467798	SHISA5	0.105178	-3.64317	-15.6698	-51.6288	2.35089e-52
cg01028142	2	6864446	-	CMPK2	ENSG00000088827.12	20	3686970	SIGLEC1	0.13281	-16.8564	-17.8866	-65.8743	1.33581e-66
cg01028142	2	6864446	-	CMPK2	ENSG00000067066.17	2	230415942	SP100	0.105503	-3.13431	-15.6968	-51.7939	1.60719e-52
cg01028142	2	6864446	-	CMPK2	ENSG00000196141.14	2	200305881	SPATS2L	0.113326	-7.36218	-16.34	-55.7857	1.6381e-56
cg01028142	2	6864446	-	CMPK2	ENSG00000196116.8	9	97412096	TDRD7	0.111868	-3.92198	-16.2212	-55.039	9.14212e-56
cg01028142	2	6864446	-	CMPK2	ENSG00000136816.16	9	129803157	TOR1B	0.0999949	-4.21557	-15.2348	-49.0032	9.92616e-50
cg01028142	2	6864446	-	CMPK2	ENSG00000132274.16	11	5689697	TRIM22	0.0987089	-5.60657	-15.1257	-48.354	4.42608e-49
cg01028142	2	6864446	-	CMPK2	ENSG00000132256.18	11	5663557	TRIM5	0.103386	-4.16555	-15.5202	-50.7192	1.90919e-51
cg01028142	2	6864446	-	CMPK2	ENSG00000184979.9	22	18149899	USP18	0.14137	-9.35057	-18.5458	-70.3758	4.2091e-71
cg01028142	2	6864446	-	CMPK2	ENSG00000132530.17	17	6755447	XAF1	0.133032	-10.0586	-17.9038	-65.9907	1.02153e-66
cg01028142	2	6864446	-	CMPK2	ENSG00000124256.15	20	57603846	ZBP1	0.127059	-6.47534	-17.4373	-62.8741	1.33622e-63
cg01028142	2	6864446	-	CMPK2	ENSG00000141664.9	18	62523007	ZCCHC2	0.132834	-8.11256	-17.8884	-65.8869	1.29742e-66
cg01064373	6	31270467	+	HLA-C	ENSG00000204632.11	6	29826967	HLA-G	0.165705	-7.22705	-20.3694	-83.4133	3.86104e-84
cg01064373	6	31270467	+	HLA-C	ENSG00000243753.5	6	30259584	HLA-L	0.184695	-10.2095	-21.7539	-93.8453	1.42796e-94
cg01064373	6	31270467	+	HLA-C	ENSG00000235290.1	6	29956596	HLA-W	0.101597	-2.93448	-15.37	-49.8131	1.53773e-50
cg01082299	6	31464191	-	HCP5	ENSG00000026950.17	6	26402237	BTN3A1	0.145079	-3.17226	-18.8282	-72.3396	4.57486e-73
cg01082299	6	31464191	-	HCP5	ENSG00000111801.16	6	26440472	BTN3A3	0.12237	-2.37027	-17.0668	-60.442	3.61399e-61
cg01107178	16	89341839	+	ANKRD11	ENSG00000007264.15	19	3777970	MATK	0.100276	-5.00193	-15.2585	-49.1453	7.15721e-50
cg01135538	17	45601368	-	LOC644172	ENSG00000262539.1	17	46259551	AC005829.2	0.156482	-2.34232	-19.6859	-78.4294	3.72055e-79
cg01135538	17	45601368	-	LOC644172	ENSG00000214401.4	17	46193576	KANSL1-AS1	0.351665	-28.9248	-33.6615	-197.385	4.1169e-198
cg01135538	17	45601368	-	LOC644172	ENSG00000176681.14	17	46292733	LRRC37A	0.234558	-14.8181	-25.301	-122.407	3.91372e-123
cg01135538	17	45601368	-	LOC644172	ENSG00000238083.7	17	46511511	LRRC37A2	0.295738	-21.0285	-29.618	-160.05	8.9084e-161
cg01135538	17	45601368	-	LOC644172	ENSG00000262500.1	17	46243606	MAPK8IP1P1	0.324839	-8.07086	-31.7029	-179.097	7.98972e-180
cg01136167	7	65572790	-		ENSG00000234585.6	7	65038354	CCT6P3	0.11962	4.85294	16.8475	-59.021	9.529e-60
cg01145948	21	14064544	-		ENSG00000149531.15	20	30377372	FRG1BP	0.108874	-8.10333	-15.9758	-53.51	3.09026e-54
cg01167628	16	34153989	-		ENSG00000188681.11	21	9068361	TEKT4P2	0.114873	-8.06354	-16.4655	-56.5787	2.63815e-57
cg01183017	5	76818996	+	F2RL1	ENSG00000127152.18	14	99169287	BCL11B	0.10804	19.7021	15.907	-53.0849	8.22521e-54
cg01190171	6	31158595	+	CCHCR1;TCF19	ENSG00000231130.1	6	29896654	HLA-T	0.127659	-1.28725	-17.4845	-63.1866	6.508e-64
cg01193368	7	56787501	+		ENSG00000214652.6	7	64045434	ZNF727	0.168494	-2.28252	-20.5745	-84.9306	1.17318e-85
cg01199327	11	44605199	-	CD82	ENSG00000005471.17	7	87401697	ABCB4	0.179079	-6.17985	-21.3472	-90.7355	1.83856e-91
cg01199327	11	44605199	-	CD82	ENSG00000257221.3	12	108628687	AC007569.1	0.112766	-3.2162	-16.2944	-55.4987	3.17209e-56
cg01199327	11	44605199	-	CD82	ENSG00000160602.14	17	28725897	AC010761.1	0.11315	-2.67886	-16.3257	-55.6952	2.01732e-56
cg01199327	11	44605199	-	CD82	ENSG00000273472.1	4	140756528	AC096733.2	0.114848	-3.014	-16.4635	-56.5661	2.71604e-57
cg01199327	11	44605199	-	CD82	ENSG00000042980.12	8	24294040	ADAM28	0.109119	-4.2883	-15.9959	-53.6348	2.31861e-54
cg01199327	11	44605199	-	CD82	ENSG00000144218.18	2	99545419	AFF3	0.202661	-6.66448	-23.0427	-103.935	1.16134e-104
cg01199327	11	44605199	-	CD82	ENSG00000241978.9	9	110048598	AKAP2	0.139493	-4.38634	-18.4021	-69.3851	4.11996e-70
cg01199327	11	44605199	-	CD82	ENSG00000100721.11	14	95709947	AL139020.1	0.131682	-10.5999	-17.7989	-65.2845	5.19384e-66
cg01199327	11	44605199	-	CD82	ENSG00000250850.2	9	37002697	AL161781.2	0.125673	-3.03546	-17.3282	-62.1538	7.01852e-63
cg01199327	11	44605199	-	CD82	ENSG00000138639.18	4	85475150	ARHGAP24	0.104164	-3.91303	-15.5852	-51.1139	7.69372e-52
cg01199327	11	44605199	-	CD82	ENSG00000182240.16	21	41167801	BACE2	0.101497	-4.21076	-15.3616	-49.7627	1.72718e-50
cg01199327	11	44605199	-	CD82	ENSG00000153064.12	4	101411286	BANK1	0.229547	-7.89901	-24.9478	-119.456	3.49619e-120
cg01199327	11	44605199	-	CD82	ENSG00000119866.21	2	60450520	BCL11A	0.210362	-5.32102	-23.5906	-108.328	4.70242e-109
cg01199327	11	44605199	-	CD82	ENSG00000110987.8	12	122019422	BCL7A	0.123698	-4.75198	-17.1721	-61.1294	7.42415e-62
cg01199327	11	44605199	-	CD82	ENSG00000188848.16	4	42110853	BEND4	0.154784	-4.25743	-19.5591	-77.5173	3.03845e-78
cg01199327	11	44605199	-	CD82	ENSG00000136573.14	8	11486894	BLK	0.194047	-7.92619	-22.4268	-99.0698	8.51492e-100
cg01199327	11	44605199	-	CD82	ENSG00000095585.16	10	96191702	BLNK	0.202221	-6.2961	-23.0113	-103.685	2.06333e-104
cg01199327	11	44605199	-	CD82	ENSG00000186265.10	3	112463966	BTLA	0.15289	-4.33796	-19.4173	-76.5025	3.14411e-77
cg01199327	11	44605199	-	CD82	ENSG00000173715.16	11	66744451	C11orf80	0.114014	-3.22473	-16.3959	-56.1379	7.27942e-57
cg01199327	11	44605199	-	CD82	ENSG00000213057.5	1	178542752	C1orf220	0.107364	-4.18068	-15.8512	-52.7405	1.81769e-53
cg01199327	11	44605199	-	CD82	ENSG00000134061.5	5	67179613	CD180	0.1192	-5.08362	-16.8139	-58.8044	1.56908e-59
cg01199327	11	44605199	-	CD82	ENSG00000177455.13	16	28931761	CD19	0.253643	-10.0138	-26.6445	-133.824	1.50028e-134
cg01199327	11	44605199	-	CD82	ENSG00000091972.18	3	112332347	CD200	0.139736	-6.24738	-18.4208	-69.5134	3.06652e-70
cg01199327	11	44605199	-	CD82	ENSG00000012124.17	19	35319261	CD22	0.222327	-9.21029	-24.4381	-115.237	5.79673e-116
cg01199327	11	44605199	-	CD82	ENSG00000101017.13	20	46118272	CD40	0.122129	-4.70063	-17.0476	-60.317	4.81959e-61
cg01199327	11	44605199	-	CD82	ENSG00000137101.12	9	35609533	CD72	0.183069	-7.84294	-21.6363	-92.9428	1.14072e-93
cg01199327	11	44605199	-	CD82	ENSG00000105369.9	19	41877120	CD79A	0.253931	-9.9579	-26.6648	-133.998	1.00404e-134
cg01199327	11	44605199	-	CD82	ENSG00000007312.12	17	63928740	CD79B	0.246495	-7.80126	-26.1414	-129.514	3.05882e-130
cg01199327	11	44605199	-	CD82	ENSG00000112149.10	6	14117256	CD83	0.101019	-3.4601	-15.3213	-49.5208	3.01459e-50
cg01199327	11	44605199	-	CD82	ENSG00000164649.20	7	21900899	CDCA7L	0.129296	-4.63669	-17.6127	-64.039	9.14043e-65
cg01199327	11	44605199	-	CD82	ENSG00000075275.16	22	46360834	CELSR1	0.105716	-5.67611	-15.7146	-51.9022	1.25245e-52
cg01199327	11	44605199	-	CD82	ENSG00000187912.11	19	14583084	CLEC17A	0.23987	-9.33349	-25.6752	-125.557	2.7742e-126
cg01199327	11	44605199	-	CD82	ENSG00000188822.8	1	23870515	CNR2	0.165154	-4.75246	-20.3287	-83.1138	7.69501e-84
cg01199327	11	44605199	-	CD82	ENSG00000082438.16	2	164653624	COBLL1	0.168201	-5.65944	-20.553	-84.7711	1.69391e-85
cg01199327	11	44605199	-	CD82	ENSG00000082293.13	6	69866556	COL19A1	0.101901	-4.36784	-15.3956	-49.9671	1.07858e-50
cg01199327	11	44605199	-	CD82	ENSG00000103647.12	15	68578969	CORO2B	0.100827	-6.6942	-15.3051	-49.424	3.76686e-50
cg01199327	11	44605199	-	CD82	ENSG00000124772.12	6	36740775	CPNE5	0.137449	-5.35802	-18.2452	-68.3086	4.9131e-69
cg01199327	11	44605199	-	CD82	ENSG00000117322.17	1	207454230	CR2	0.139505	-5.95068	-18.4031	-69.3914	4.06055e-70
cg01199327	11	44605199	-	CD82	ENSG00000160683.4	11	118883766	CXCR5	0.21654	-7.35844	-24.0287	-111.882	1.31127e-112
cg01199327	11	44605199	-	CD82	ENSG00000171604.12	5	139647299	CXXC5	0.114866	-3.58846	-16.4649	-56.575	2.66071e-57
cg01199327	11	44605199	-	CD82	ENSG00000162144.9	11	61348745	CYB561A3	0.186424	-3.30885	-21.8787	-94.8069	1.55981e-95
cg01199327	11	44605199	-	CD82	ENSG00000170456.16	12	31382226	DENND5B	0.141609	-4.87126	-18.564	-70.5019	3.14812e-71
cg01199327	11	44605199	-	CD82	ENSG00000133740.11	8	85177154	E2F5	0.170455	-5.27119	-20.7183	-86.0005	9.98772e-87
cg01199327	11	44605199	-	CD82	ENSG00000164330.17	5	158695916	EBF1	0.153255	-5.01758	-19.4447	-76.698	2.00436e-77
cg01199327	11	44605199	-	CD82	ENSG00000221968.9	11	61873519	FADS3	0.120768	-3.80691	-16.9392	-59.6138	2.43356e-60
cg01199327	11	44605199	-	CD82	ENSG00000167483.18	19	17523301	FAM129C	0.252994	-9.43527	-26.5988	-133.431	3.70842e-134
cg01199327	11	44605199	-	CD82	ENSG00000226777.7	14	105917979	FAM30A	0.192828	-7.42019	-22.3394	-98.3856	4.11572e-99
cg01199327	11	44605199	-	CD82	ENSG00000104921.15	19	7688758	FCER2	0.161176	-9.35514	-20.0348	-80.9591	1.09876e-81
cg01199327	11	44605199	-	CD82	ENSG00000162894.12	1	206903317	FCMR	0.0988027	-2.29134	-15.1336	-48.4013	3.96905e-49
cg01199327	11	44605199	-	CD82	ENSG00000163534.15	1	157794403	FCRL1	0.218118	-9.93061	-24.1404	-112.795	1.60373e-113
cg01199327	11	44605199	-	CD82	ENSG00000132704.16	1	157745733	FCRL2	0.263769	-10.275	-27.3573	-139.997	1.00617e-140
cg01199327	11	44605199	-	CD82	ENSG00000143297.19	1	157513377	FCRL5	0.0979813	-9.98541	-15.0637	-47.987	1.03029e-48
cg01199327	11	44605199	-	CD82	ENSG00000132185.16	1	161706972	FCRLA	0.264586	-10.6905	-27.4149	-140.499	3.16797e-141
cg01199327	11	44605199	-	CD82	ENSG00000103365.15	16	23463542	GGA2	0.213641	-2.59213	-23.8233	-110.211	6.14973e-111
cg01199327	11	44605199	-	CD82	ENSG00000176533.13	19	2511219	GNG7	0.137424	-4.29284	-18.2432	-68.2953	5.06636e-69
cg01199327	11	44605199	-	CD82	ENSG00000204252.14	6	33004182	HLA-DOA	0.157543	-5.51461	-19.7649	-79	1.00006e-79
cg01199327	11	44605199	-	CD82	ENSG00000241106.8	6	32812763	HLA-DOB	0.151189	-7.48511	-19.2896	-75.5929	2.55324e-76
cg01199327	11	44605199	-	CD82	ENSG00000211898.7	14	105836765	IGHD	0.148261	-9.94239	-19.0691	-74.031	9.31019e-75
cg01199327	11	44605199	-	CD82	ENSG00000211899.10	14	105851705	IGHM	0.195015	-9.81783	-22.4962	-99.6143	2.43037e-100
cg01199327	11	44605199	-	CD82	ENSG00000211978.2	14	106851123	IGHV5-78	0.13882	-3.34816	-18.3505	-69.0302	9.32767e-70
cg01199327	11	44605199	-	CD82	ENSG00000140968.11	16	85899162	IRF8	0.112182	-3.0369	-16.2468	-55.1994	6.31824e-56
cg01199327	11	44605199	-	CD82	ENSG00000183960.9	3	19148510	KCNH8	0.104461	-4.79534	-15.6101	-51.2649	5.4343e-52
cg01199327	11	44605199	-	CD82	ENSG00000197705.9	18	32672671	KLHL14	0.197657	-6.58516	-22.6853	-101.103	7.89408e-102
cg01199327	11	44605199	-	CD82	ENSG00000117009.12	1	241532134	KMO	0.132545	-4.28396	-17.866	-65.7358	1.83717e-66
cg01199327	11	44605199	-	CD82	ENSG00000130702.15	20	62307955	LAMA5	0.15621	-6.46819	-19.6656	-78.283	5.21155e-79
cg01199327	11	44605199	-	CD82	ENSG00000135862.6	1	183023420	LAMC1	0.107981	-5.17962	-15.9022	-53.0548	8.81457e-54
cg01199327	11	44605199	-	CD82	ENSG00000133424.20	22	33162226	LARGE1	0.0999767	-5.21909	-15.2332	-48.994	1.0138e-49
cg01199327	11	44605199	-	CD82	ENSG00000165905.18	11	45921621	LARGE2	0.127406	-4.82276	-17.4646	-63.0546	8.81894e-64
cg01199327	11	44605199	-	CD82	ENSG00000187922.13	9	136738167	LCN10	0.200004	-7.92062	-22.8531	-102.429	3.72374e-103
cg01199327	11	44605199	-	CD82	ENSG00000235621.8	20	48359950	LINC00494	0.203964	-7.39479	-23.1355	-104.675	2.11257e-105
cg01199327	11	44605199	-	CD82	ENSG00000247982.6	15	57300365	LINC00926	0.220268	-9.46794	-24.2925	-114.04	9.11288e-115
cg01199327	11	44605199	-	CD82	ENSG00000270164.1	19	41535183	LINC01480	0.116768	-4.23423	-16.6186	-57.5522	2.80435e-58
cg01199327	11	44605199	-	CD82	ENSG00000224137.1	2	207662375	LINC01857	0.0989579	-4.54658	-15.1468	-48.4796	3.31405e-49
cg01199327	11	44605199	-	CD82	ENSG00000205056.8	12	92466451	LINC02397	0.237434	-8.56258	-25.5036	-124.11	7.76721e-125
cg01199327	11	44605199	-	CD82	ENSG00000243156.8	22	17787649	MICAL3	0.118214	-3.41042	-16.7349	-58.2967	5.05007e-59
cg01199327	11	44605199	-	CD82	ENSG00000236901.6	9	123109494	MIR600HG	0.200602	-5.91816	-22.8958	-102.767	1.70841e-103
cg01199327	11	44605199	-	CD82	ENSG00000156738.17	11	60455752	MS4A1	0.230713	-9.29827	-25.03	-120.141	7.22136e-121
cg01199327	11	44605199	-	CD82	ENSG00000145911.6	5	178113532	N4BP3	0.122425	-4.1716	-17.0711	-60.4702	3.38721e-61
cg01199327	11	44605199	-	CD82	ENSG00000229417.1	10	96189366	NPM1P25	0.109167	-2.94155	-15.9999	-53.6593	2.19119e-54
cg01199327	11	44605199	-	CD82	ENSG00000182379.10	12	57216794	NXPH4	0.105047	-4.04427	-15.6589	-51.5625	2.73848e-52
cg01199327	11	44605199	-	CD82	ENSG00000144645.13	3	31657890	OSBPL10	0.221221	-8.54444	-24.3599	-114.594	2.5483e-115
cg01199327	11	44605199	-	CD82	ENSG00000083454.22	17	3672199	P2RX5	0.202215	-6.80238	-23.0108	-103.682	2.08145e-104
cg01199327	11	44605199	-	CD82	ENSG00000177425.11	12	79574979	PAWR	0.142307	-4.1279	-18.6173	-70.8713	1.34486e-71
cg01199327	11	44605199	-	CD82	ENSG00000196092.13	9	36833269	PAX5	0.264188	-10.3898	-27.3868	-140.254	5.56706e-141
cg01199327	11	44605199	-	CD82	ENSG00000184226.15	13	66302834	PCDH9	0.105047	-5.60526	-15.6589	-51.5621	2.74107e-52
cg01199327	11	44605199	-	CD82	ENSG00000168734.14	20	44531785	PKIG	0.197026	-6.44818	-22.6402	-100.747	1.79067e-101
cg01199327	11	44605199	-	CD82	ENSG00000120278.16	6	150599883	PLEKHG1	0.221094	-6.98205	-24.3509	-114.52	3.02179e-115
cg01199327	11	44605199	-	CD82	ENSG00000147535.17	8	38263130	PLPP5	0.149499	-4.96299	-19.1625	-74.6909	2.03745e-75
cg01199327	11	44605199	-	CD82	ENSG00000124225.16	20	57648392	PMEPA1	0.125568	-4.61127	-17.3199	-62.0997	7.94951e-63
cg01199327	11	44605199	-	CD82	ENSG00000168081.9	8	28316986	PNOC	0.21708	-6.5602	-24.0669	-112.194	6.39129e-113
cg01199327	11	44605199	-	CD82	ENSG00000110777.12	11	111352255	POU2AF1	0.228021	-8.17104	-24.8402	-118.561	2.74569e-119
cg01199327	11	44605199	-	CD82	ENSG00000139174.12	12	42456757	PRICKLE1	0.158005	-5.21358	-19.7993	-79.2487	5.63966e-80
cg01199327	11	44605199	-	CD82	ENSG00000152894.14	6	127968779	PTPRK	0.114329	-4.34398	-16.4214	-56.2995	5.01782e-57
cg01199327	11	44605199	-	CD82	ENSG00000130348.11	6	106629578	QRSL1	0.1701	-3.26522	-20.6923	-85.8071	1.55924e-86
cg01199327	11	44605199	-	CD82	ENSG00000165661.16	9	136206333	QSOX2	0.151726	-2.90398	-19.33	-75.8797	1.31912e-76
cg01199327	11	44605199	-	CD82	ENSG00000137502.10	11	82973133	RAB30	0.137765	-3.82394	-18.2694	-68.4747	3.3519e-69
cg01199327	11	44605199	-	CD82	ENSG00000116191.17	1	178725147	RALGPS2	0.258997	-6.50801	-27.0213	-137.078	8.36198e-138
cg01199327	11	44605199	-	CD82	ENSG00000152689.18	2	33436324	RASGRP3	0.115192	-4.67427	-16.4913	-56.7422	1.8104e-57
cg01199327	11	44605199	-	CD82	ENSG00000007314.12	17	63938554	SCN4A	0.111155	-3.02741	-16.163	-54.6745	2.11601e-55
cg01199327	11	44605199	-	CD82	ENSG00000091490.11	4	25747433	SEL1L3	0.144801	-3.16602	-18.8071	-72.1924	6.42029e-73
cg01199327	11	44605199	-	CD82	ENSG00000105738.11	19	37907208	SIPA1L3	0.127602	-3.3213	-17.48	-63.1567	6.97094e-64
cg01199327	11	44605199	-	CD82	ENSG00000065923.10	X	46599251	SLC9A7	0.189848	-4.62632	-22.1253	-96.7169	1.91908e-97
cg01199327	11	44605199	-	CD82	ENSG00000157734.14	15	64151715	SNX22	0.176942	-7.7208	-21.1919	-89.5581	2.76662e-90
cg01199327	11	44605199	-	CD82	ENSG00000271699.5	16	29350746	SNX29P2	0.103456	-4.1496	-15.526	-50.7548	1.75874e-51
cg01199327	11	44605199	-	CD82	ENSG00000269404.7	19	50418938	SPIB	0.222976	-7.62141	-24.4839	-115.614	2.43053e-116
cg01199327	11	44605199	-	CD82	ENSG00000035720.8	4	67558727	STAP1	0.138511	-5.03493	-18.3268	-68.8677	1.35599e-69
cg01199327	11	44605199	-	CD82	ENSG00000165209.18	9	123109500	STRBP	0.186098	-4.06494	-21.8551	-94.6252	2.3705e-95
cg01199327	11	44605199	-	CD82	ENSG00000133789.15	11	9664077	SWAP70	0.235747	-4.8953	-25.3848	-123.111	7.75025e-124
cg01199327	11	44605199	-	CD82	ENSG00000171992.13	5	150601080	SYNPO	0.123996	-5.20243	-17.1957	-61.2838	5.20202e-62
cg01199327	11	44605199	-	CD82	ENSG00000162298.18	11	65121780	SYVN1	0.11872	-2.03308	-16.7754	-58.5569	2.77381e-59
cg01199327	11	44605199	-	CD82	ENSG00000196628.16	18	55222331	TCF4	0.126257	-4.3233	-17.3742	-62.4573	3.48934e-63
cg01199327	11	44605199	-	CD82	ENSG00000187621.14	14	95650498	TCL6	0.130142	-8.03561	-17.6788	-64.4801	3.31044e-65
cg01199327	11	44605199	-	CD82	ENSG00000074219.13	19	49340595	TEAD2	0.121007	-4.8899	-16.9583	-59.7374	1.83046e-60
cg01199327	11	44605199	-	CD82	ENSG00000174123.11	4	38772238	TLR10	0.114087	-3.57844	-16.4018	-56.1755	6.67623e-57
cg01199327	11	44605199	-	CD82	ENSG00000159958.6	22	41922023	TNFRSF13C	0.256964	-9.27206	-26.8782	-135.839	1.44771e-136
cg01199327	11	44605199	-	CD82	ENSG00000140391.14	15	77041404	TSPAN3	0.100684	-3.25158	-15.293	-49.3516	4.45058e-50
cg01199327	11	44605199	-	CD82	ENSG00000269553.1	19	35330843	U62631.1	0.120004	-2.93452	-16.8782	-59.2194	6.03357e-60
cg01199327	11	44605199	-	CD82	ENSG00000174607.11	4	114598770	UGT8	0.103435	-2.74944	-15.5243	-50.7441	1.80255e-51
cg01199327	11	44605199	-	CD82	ENSG00000160293.17	9	133761894	VAV2	0.131106	-3.463	-17.754	-64.9833	1.0391e-65
cg01199327	11	44605199	-	CD82	ENSG00000128218.8	22	23752743	VPREB3	0.192029	-8.49756	-22.2821	-97.9379	1.15372e-98
cg01199327	11	44605199	-	CD82	ENSG00000119333.11	9	128633661	WDR34	0.118229	-3.73889	-16.7361	-58.3042	4.96374e-59
cg01199327	11	44605199	-	CD82	ENSG00000197385.5	3	31981771	ZNF860	0.182564	-5.04887	-21.5998	-92.6632	2.17184e-93
cg01255021	16	1044652	-		ENSG00000204644.9	6	29672392	ZFP57	0.215539	6.74335	23.9578	-111.305	4.95651e-112
cg01291375	6	170444224	-		ENSG00000196139.14	10	5035354	AKR1C3	0.0994135	-7.80232	-15.1855	-48.7096	1.95156e-49
cg01291375	6	170444224	-		ENSG00000099889.14	22	19969896	ARVCF	0.130242	-7.96404	-17.6867	-64.5326	2.93361e-65
cg01291375	6	170444224	-		ENSG00000173068.18	9	16409503	BNC2	0.121583	-6.9163	-17.0042	-60.035	9.22469e-61
cg01291375	6	170444224	-		ENSG00000169583.12	9	136994635	CLIC3	0.134422	-9.3931	-18.0116	-66.7191	1.90938e-67
cg01291375	6	170444224	-		ENSG00000141736.13	17	39687914	ERBB2	0.118568	-7.17435	-16.7632	-58.4787	3.32151e-59
cg01291375	6	170444224	-		ENSG00000141404.16	18	11689264	GNAL	0.116981	-6.98774	-16.6357	-57.6619	2.17821e-58
cg01291375	6	170444224	-		ENSG00000100385.14	22	37125843	IL2RB	0.147593	-6.59081	-19.0186	-73.6752	2.11251e-74
cg01291375	6	170444224	-		ENSG00000140859.16	16	57758217	KIFC3	0.108071	-6.35286	-15.9096	-53.1004	7.93588e-54
cg01291375	6	170444224	-		ENSG00000150045.12	12	9827481	KLRF1	0.15405	-9.49584	-19.5042	-77.1236	7.5231e-78
cg01291375	6	170444224	-		ENSG00000100427.15	22	50059391	MLC1	0.134608	-8.1318	-18.0259	-66.8164	1.52612e-67
cg01291375	6	170444224	-		ENSG00000189430.12	19	54906150	NCR1	0.159723	-8.46831	-19.927	-80.1746	6.69027e-81
cg01291375	6	170444224	-		ENSG00000171596.7	2	231523187	NMUR1	0.118162	-8.86888	-16.7307	-58.2699	5.37179e-59
cg01291375	6	170444224	-		ENSG00000180644.8	10	70597348	PRF1	0.100429	-6.65646	-15.2715	-49.2227	5.98886e-50
cg01291375	6	170444224	-		ENSG00000141622.14	18	46326809	RNF165	0.157721	-10.3139	-19.7782	-79.0959	8.01934e-80
cg01291375	6	170444224	-		ENSG00000198574.6	1	162395268	SH2D1B	0.193697	-12.7208	-22.4017	-98.8732	1.33896e-99
cg01291375	6	170444224	-		ENSG00000159674.12	4	1166932	SPON2	0.1334	-10.7964	-17.9324	-66.1832	6.55788e-67
cg01291375	6	170444224	-		ENSG00000005379.17	17	58301228	TSPOAP1	0.131513	-7.77025	-17.7857	-65.196	6.36799e-66
cg01291375	6	170444224	-		ENSG00000075234.17	22	46267961	TTC38	0.105922	-5.61366	-15.7317	-52.0071	9.83868e-53
cg01341218	17	45585258	-		ENSG00000262539.1	17	46259551	AC005829.2	0.112049	6.11844	16.236	-55.1316	7.38639e-56
cg01341218	17	45585258	-		ENSG00000214401.4	17	46193576	KANSL1-AS1	0.228192	71.9251	24.8522	-118.662	2.18014e-119
cg01341218	17	45585258	-		ENSG00000176681.14	17	46292733	LRRC37A	0.221876	44.4883	24.4062	-114.974	1.06063e-115
cg01341218	17	45585258	-		ENSG00000238083.7	17	46511511	LRRC37A2	0.235651	57.9446	25.3781	-123.054	8.83123e-124
cg01341218	17	45585258	-		ENSG00000262500.1	17	46243606	MAPK8IP1P1	0.195009	19.3035	22.4958	-99.6107	2.45076e-100
cg01345395	6	170210279	-		ENSG00000143365.18	1	151806071	RORC	0.10734	-8.52735	-15.8492	-52.7282	1.86961e-53
cg01346501	17	40098460	-	NR1D1	ENSG00000143365.18	1	151806071	RORC	0.116966	-11.8051	-16.6345	-57.6539	2.21848e-58
cg01351295	3	195973863	-	SDHAP1	ENSG00000236833.1	3	197660565	AC024560.1	0.196856	-1.06214	-22.628	-100.651	2.23426e-101
cg01369511	2	70300958	-	FAM136A	ENSG00000237541.3	6	32741342	HLA-DQA2	0.328912	-15.4502	-31.9977	-181.828	1.48706e-182
cg01369511	2	70300958	-	FAM136A	ENSG00000196126.11	6	32578769	HLA-DRB1	0.148783	2.06156	19.1085	-74.3092	4.90703e-75
cg01369511	2	70300958	-	FAM136A	ENSG00000229391.7	6	32552713	HLA-DRB6	0.250877	-9.33575	-26.4499	-132.152	7.05203e-133
cg01372366	11	48020230	+	PTPRJ	ENSG00000238241.2	13	99404684	CCR12P	0.120987	9.21789	16.9567	-59.7268	1.87568e-60
cg01406381	19	46785005	+	SLC1A5	ENSG00000238241.2	13	99404684	CCR12P	0.102726	10.2115	15.4649	-50.3847	4.12401e-51
cg01418896	7	153411598	+		ENSG00000213640.3	7	64862999	EEF1DP4	0.224405	-3.00683	-24.5849	-116.447	3.57036e-117
cg01444765	21	44133608	-	C21orf33	ENSG00000275464.4	21	5130871	FP565260.1	0.142708	73.5735	18.6478	-71.0831	8.2579e-72
cg01444765	21	44133608	-	C21orf33	ENSG00000280071.3	21	5079294	GATD3B	0.154679	76.6041	19.5513	-77.4613	3.45676e-78
cg01461718	3	49673661	+	APEH	ENSG00000160961.12	19	14689801	ZNF333	0.10174	1.07767	15.382	-49.8856	1.30133e-50
cg01463832	X	52935441	+		ENSG00000198692.10	Y	20575776	EIF1AY	0.119652	-15.2281	-16.8501	-59.0377	9.16939e-60
cg01463832	X	52935441	+		ENSG00000280969.1	Y	20756164	RPS4Y2	0.107912	-2.90346	-15.8964	-53.0194	9.56244e-54
cg01472075	16	69951023	+	CLEC18A	ENSG00000140839.11	16	74408270	CLEC18B	0.131983	-0.651058	-17.8223	-65.4418	3.6158e-66
cg01472075	16	69951023	+	CLEC18A	ENSG00000196436.8	16	74377878	NPIPB15	0.242334	4.18984	25.8486	-127.025	9.44193e-128
cg01500140	19	51387331	+	LIM2	ENSG00000180739.14	19	10512742	S1PR5	0.104231	-7.2249	-15.5908	-51.1479	7.11342e-52
cg01502320	17	16972243	-	TNFRSF13B	ENSG00000023445.14	11	102317450	BIRC3	0.0970965	-3.91332	-14.9882	-47.5412	2.87594e-48
cg01502320	17	16972243	-	TNFRSF13B	ENSG00000112486.16	6	167111807	CCR6	0.155688	-7.59995	-19.6266	-78.0029	9.93418e-79
cg01502320	17	16972243	-	TNFRSF13B	ENSG00000160683.4	11	118883766	CXCR5	0.118708	-8.49584	-16.7745	-58.5511	2.81155e-59
cg01502320	17	16972243	-	TNFRSF13B	ENSG00000165905.18	11	45921621	LARGE2	0.0980282	-6.59668	-15.0677	-48.0107	9.75694e-49
cg01521131	6	31269886	+	HLA-C	ENSG00000204632.11	6	29826967	HLA-G	0.222183	-2.17727	-24.4279	-115.153	7.02952e-116
cg01521131	6	31269886	+	HLA-C	ENSG00000204622.11	6	30005971	HLA-J	0.101532	-1.03605	-15.3645	-49.7802	1.65881e-50
cg01521131	6	31269886	+	HLA-C	ENSG00000243753.5	6	30259584	HLA-L	0.198344	-2.75264	-22.7344	-101.49	3.23336e-102
cg01561157	17	82777673	-	TBCD	ENSG00000214087.8	17	81681174	ARL16	0.360569	8.58263	34.3215	-203.621	2.3952e-204
cg01573622	6	32067927	-	TNXB	ENSG00000253570.1	8	38600661	RNF5P1	0.101751	-6.40851	-15.383	-49.8913	1.2843e-50
cg01585069	8	69690231	+	SLCO5A1	ENSG00000188681.11	21	9068361	TEKT4P2	0.0997545	-11.0844	-15.2144	-48.8818	1.31276e-49
cg01591579	2	233202498	+	INPP5D	ENSG00000269553.1	19	35330843	U62631.1	0.0973399	-5.623	-15.009	-47.6638	2.16861e-48
cg01598421	8	133119798	-	TG	ENSG00000100721.11	14	95709947	AL139020.1	0.118896	-23.4609	-16.7896	-58.6479	2.24981e-59
cg01598421	8	133119798	-	TG	ENSG00000183960.9	3	19148510	KCNH8	0.109831	-11.4532	-16.0545	-53.9981	1.00446e-54
cg01598421	8	133119798	-	TG	ENSG00000251513.2	5	97089075	LIX1-AS1	0.102245	-9.50401	-15.4245	-50.1415	7.21994e-51
cg01598421	8	133119798	-	TG	ENSG00000147535.17	8	38263130	PLPP5	0.108683	-9.85663	-15.9601	-53.4127	3.86668e-54
cg01598421	8	133119798	-	TG	ENSG00000187621.14	14	95650498	TCL6	0.122438	-18.1548	-17.0722	-60.4771	3.33322e-61
cg01598742	22	11277480	+		ENSG00000149531.15	20	30377372	FRG1BP	0.150728	-9.8982	-19.255	-75.3465	4.50292e-76
cg01598742	22	11277480	+		ENSG00000282826.2	20	28563850	FRG1CP	0.125654	-9.18348	-17.3267	-62.1441	7.17634e-63
cg01616956	2	231528484	+	NMUR1	ENSG00000154734.15	21	26835755	ADAMTS1	0.124144	-6.3557	-17.2074	-61.3608	4.35724e-62
cg01616956	2	231528484	+	NMUR1	ENSG00000196139.14	10	5035354	AKR1C3	0.181533	-7.9133	-21.5252	-92.0923	8.08607e-93
cg01616956	2	231528484	+	NMUR1	ENSG00000099889.14	22	19969896	ARVCF	0.154849	-6.51763	-19.5639	-77.5522	2.80387e-78
cg01616956	2	231528484	+	NMUR1	ENSG00000173068.18	9	16409503	BNC2	0.137037	-5.51105	-18.2134	-68.0918	8.09384e-69
cg01616956	2	231528484	+	NMUR1	ENSG00000198821.10	1	167430640	CD247	0.113666	-2.97577	-16.3677	-55.9598	1.09689e-56
cg01616956	2	231528484	+	NMUR1	ENSG00000169583.12	9	136994635	CLIC3	0.147538	-7.38589	-19.0144	-73.646	2.25943e-74
cg01616956	2	231528484	+	NMUR1	ENSG00000141736.13	17	39687914	ERBB2	0.195179	-6.90866	-22.5079	-99.7063	1.96662e-100
cg01616956	2	231528484	+	NMUR1	ENSG00000149557.13	11	125442881	FEZ1	0.10765	-5.4947	-15.8748	-52.886	1.30012e-53
cg01616956	2	231528484	+	NMUR1	ENSG00000137441.8	4	15960245	FGFBP2	0.113636	-7.61134	-16.3652	-55.9441	1.13725e-56
cg01616956	2	231528484	+	NMUR1	ENSG00000105255.11	19	4304598	FSD1	0.111399	-5.04211	-16.1829	-54.7992	1.58764e-55
cg01616956	2	231528484	+	NMUR1	ENSG00000141404.16	18	11689264	GNAL	0.119449	-5.29966	-16.8338	-58.9328	1.1673e-59
cg01616956	2	231528484	+	NMUR1	ENSG00000100385.14	22	37125843	IL2RB	0.134327	-4.71918	-18.0042	-66.6692	2.14209e-67
cg01616956	2	231528484	+	NMUR1	ENSG00000140859.16	16	57758217	KIFC3	0.109428	-4.79798	-16.0214	-53.7926	1.61212e-54
cg01616956	2	231528484	+	NMUR1	ENSG00000150045.12	12	9827481	KLRF1	0.133723	-6.64025	-17.9574	-66.3526	4.44062e-67
cg01616956	2	231528484	+	NMUR1	ENSG00000105370.7	19	51379909	LIM2	0.107096	-3.4581	-15.829	-52.6041	2.48848e-53
cg01616956	2	231528484	+	NMUR1	ENSG00000158113.13	12	122167738	LRRC43	0.117662	-3.62874	-16.6905	-58.012	9.72719e-59
cg01616956	2	231528484	+	NMUR1	ENSG00000100427.15	22	50059391	MLC1	0.135372	-6.1206	-18.085	-67.2172	6.06425e-68
cg01616956	2	231528484	+	NMUR1	ENSG00000149294.16	11	112961247	NCAM1	0.133086	-6.79686	-17.908	-66.0189	9.57485e-67
cg01616956	2	231528484	+	NMUR1	ENSG00000189430.12	19	54906150	NCR1	0.116891	-5.43729	-16.6285	-57.6157	2.4229e-58
cg01616956	2	231528484	+	NMUR1	ENSG00000180644.8	10	70597348	PRF1	0.0985623	-4.94934	-15.1132	-48.28	5.24776e-49
cg01616956	2	231528484	+	NMUR1	ENSG00000150687.12	11	86791059	PRSS23	0.10598	-6.74407	-15.7365	-52.0363	9.19826e-53
cg01616956	2	231528484	+	NMUR1	ENSG00000141622.14	18	46326809	RNF165	0.197653	-8.66576	-22.6851	-101.101	7.93389e-102
cg01616956	2	231528484	+	NMUR1	ENSG00000198574.6	1	162395268	SH2D1B	0.227198	-10.3403	-24.782	-118.079	8.33583e-119
cg01616956	2	231528484	+	NMUR1	ENSG00000159674.12	4	1166932	SPON2	0.18507	-9.54436	-21.781	-94.054	8.83156e-95
cg01616956	2	231528484	+	NMUR1	ENSG00000005379.17	17	58301228	TSPOAP1	0.107531	-5.27348	-15.865	-52.8257	1.49399e-53
cg01620082	3	125959563	+		ENSG00000186470.14	6	26365159	BTN3A2	0.11906	2.8953	16.8027	-58.7326	1.85098e-59
cg01620082	3	125959563	+		ENSG00000204644.9	6	29672392	ZFP57	0.133781	-8.25013	-17.9619	-66.3831	4.13924e-67
cg01631454	15	84079580	-		ENSG00000188659.9	15	82262810	SAXO2	0.15891	-4.72925	-19.8666	-79.736	1.83642e-80
cg01633848	5	69559732	+	GTF2H2C;GTF2H2D	ENSG00000145736.14	5	71032670	GTF2H2	0.113902	-8.16323	-16.3868	-56.0806	8.30586e-57
cg01633848	5	69559732	+	GTF2H2C;GTF2H2D	ENSG00000226259.10	5	70415352	GTF2H2B	0.139718	-5.02672	-18.4194	-69.5037	3.13526e-70
cg01666796	15	70071987	+	TLE3	ENSG00000058091.17	7	90466424	CDK14	0.104071	-5.00752	-15.5775	-51.0667	8.57589e-52
cg01666796	15	70071987	+	TLE3	ENSG00000162144.9	11	61348745	CYB561A3	0.101954	-3.61561	-15.4	-49.9938	1.01436e-50
cg01666796	15	70071987	+	TLE3	ENSG00000132185.16	1	161706972	FCRLA	0.0976382	-9.59571	-15.0345	-47.8141	1.5342e-48
cg01666796	15	70071987	+	TLE3	ENSG00000102221.14	X	46912276	JADE3	0.114715	-5.81645	-16.4527	-56.4977	3.17928e-57
cg01666796	15	70071987	+	TLE3	ENSG00000144645.13	3	31657890	OSBPL10	0.110605	-8.92713	-16.1179	-54.3932	4.04373e-55
cg01666796	15	70071987	+	TLE3	ENSG00000116191.17	1	178725147	RALGPS2	0.102372	-6.0457	-15.4352	-50.2058	6.22587e-51
cg01666796	15	70071987	+	TLE3	ENSG00000008853.16	8	22987417	RHOBTB2	0.113995	-5.46028	-16.3943	-56.1282	7.44389e-57
cg01666796	15	70071987	+	TLE3	ENSG00000109436.8	4	140620782	TBC1D9	0.115863	-5.03551	-16.5455	-57.0869	8.18651e-58
cg01666796	15	70071987	+	TLE3	ENSG00000002745.13	7	121325367	WNT16	0.101643	-4.73668	-15.3738	-49.8363	1.4577e-50
cg01681367	16	29664749	+	SPN	ENSG00000123095.6	12	26120030	BHLHE41	0.149231	11.207	19.1422	-74.5477	2.83306e-75
cg01681367	16	29664749	+	SPN	ENSG00000169031.19	2	227164565	COL4A3	0.143853	11.8807	18.7351	-71.6899	2.04237e-72
cg01681367	16	29664749	+	SPN	ENSG00000081052.12	2	227002711	COL4A4	0.120509	9.72962	16.9186	-59.4802	3.30968e-60
cg01681367	16	29664749	+	SPN	ENSG00000182379.10	12	57216794	NXPH4	0.119652	9.17941	16.8501	-59.0377	9.16872e-60
cg01681367	16	29664749	+	SPN	ENSG00000144645.13	3	31657890	OSBPL10	0.107229	12.6513	15.84	-52.6719	2.12845e-53
cg01681367	16	29664749	+	SPN	ENSG00000197549.9	22	21991099	PRAMENP	0.113127	10.0906	16.3238	-55.6836	2.07223e-56
cg01681367	16	29664749	+	SPN	ENSG00000128438.10	17	16922915	TBC1D27P	0.156795	17.9679	19.7092	-78.5973	2.52738e-79
cg01681367	16	29664749	+	SPN	ENSG00000240505.8	17	16929816	TNFRSF13B	0.182499	18.434	21.5951	-92.6267	2.36187e-93
cg01681367	16	29664749	+	SPN	ENSG00000011590.14	19	35704558	ZBTB32	0.111149	12.1149	16.1624	-54.6711	2.13239e-55
cg01722963	16	88229654	-		ENSG00000277999.1	16	29272220	AC009093.6	0.160296	2.70983	19.9695	-80.484	3.28078e-81
cg01735503	16	69932911	+	MIR140;WWP2	ENSG00000140839.11	16	74408270	CLEC18B	0.123663	-3.49671	-17.1693	-61.1112	7.74026e-62
cg01758575	16	28931966	+	CD19	ENSG00000012124.17	19	35319261	CD22	0.112469	-11.9279	-16.2703	-55.3466	4.50152e-56
cg01758575	16	28931966	+	CD19	ENSG00000137101.12	9	35609533	CD72	0.105346	-10.8331	-15.6838	-51.7142	1.93119e-52
cg01758575	16	28931966	+	CD19	ENSG00000105369.9	19	41877120	CD79A	0.108476	-11.8508	-15.943	-53.3068	4.93449e-54
cg01758575	16	28931966	+	CD19	ENSG00000007312.12	17	63928740	CD79B	0.110169	-9.49647	-16.0822	-54.1707	6.7497e-55
cg01758575	16	28931966	+	CD19	ENSG00000187912.11	19	14583084	CLEC17A	0.0974677	-10.8332	-15.0199	-47.7282	1.86982e-48
cg01758575	16	28931966	+	CD19	ENSG00000167483.18	19	17523301	FAM129C	0.108499	-11.2508	-15.9448	-53.3184	4.80411e-54
cg01758575	16	28931966	+	CD19	ENSG00000163534.15	1	157794403	FCRL1	0.109491	-12.8112	-16.0265	-53.8247	1.49733e-54
cg01758575	16	28931966	+	CD19	ENSG00000247982.6	15	57300365	LINC00926	0.0973737	-11.4623	-15.0119	-47.6808	2.08532e-48
cg01758575	16	28931966	+	CD19	ENSG00000196092.13	9	36833269	PAX5	0.0998522	-11.6305	-15.2227	-48.9311	1.17182e-49
cg01758575	16	28931966	+	CD19	ENSG00000157734.14	15	64151715	SNX22	0.109472	-11.0578	-16.0249	-53.8148	1.53191e-54
cg01758575	16	28931966	+	CD19	ENSG00000159958.6	22	41922023	TNFRSF13C	0.104246	-10.7532	-15.5921	-51.1554	6.99216e-52
cg01767544	14	105855009	-		ENSG00000226571.2	6	139271362	AL592429.2	0.0976636	-3.12595	-15.0367	-47.8269	1.48971e-48
cg01767544	14	105855009	-		ENSG00000123095.6	12	26120030	BHLHE41	0.0982164	-5.97504	-15.0838	-48.1056	7.84193e-49
cg01767544	14	105855009	-		ENSG00000169031.19	2	227164565	COL4A3	0.140201	-7.70807	-18.4564	-69.7587	1.74312e-70
cg01767544	14	105855009	-		ENSG00000081052.12	2	227002711	COL4A4	0.103043	-5.91268	-15.4915	-50.5454	2.84811e-51
cg01767544	14	105855009	-		ENSG00000144488.15	2	238100340	ESPNL	0.100082	-4.84674	-15.2421	-49.0473	8.96828e-50
cg01767544	14	105855009	-		ENSG00000150625.16	4	175632934	GPM6A	0.113296	-5.68196	-16.3375	-55.7698	1.69894e-56
cg01767544	14	105855009	-		ENSG00000166123.14	16	46884362	GPT2	0.105349	-5.08516	-15.684	-51.7155	1.92538e-52
cg01767544	14	105855009	-		ENSG00000102221.14	X	46912276	JADE3	0.128874	-5.83143	-17.5797	-63.8192	1.51626e-64
cg01767544	14	105855009	-		ENSG00000224137.1	2	207662375	LINC01857	0.14137	-7.59514	-18.5457	-70.3757	4.21046e-71
cg01767544	14	105855009	-		ENSG00000182379.10	12	57216794	NXPH4	0.104962	-5.65015	-15.6518	-51.519	3.0272e-52
cg01767544	14	105855009	-		ENSG00000144645.13	3	31657890	OSBPL10	0.136075	-9.36606	-18.1393	-67.5862	2.59301e-68
cg01767544	14	105855009	-		ENSG00000058335.15	15	78959947	RASGRF1	0.114856	-3.90564	-16.4642	-56.5702	2.69038e-57
cg01767544	14	105855009	-		ENSG00000008853.16	8	22987417	RHOBTB2	0.114702	-5.18085	-16.4516	-56.4908	3.23018e-57
cg01767544	14	105855009	-		ENSG00000128438.10	17	16922915	TBC1D27P	0.141327	-11.2107	-18.5425	-70.3531	4.43536e-71
cg01767544	14	105855009	-		ENSG00000109436.8	4	140620782	TBC1D9	0.107888	-4.59622	-15.8944	-53.0071	9.83783e-54
cg01767544	14	105855009	-		ENSG00000240505.8	17	16929816	TNFRSF13B	0.130136	-10.23	-17.6784	-64.4772	3.33304e-65
cg01767544	14	105855009	-		ENSG00000002745.13	7	121325367	WNT16	0.101522	-4.47774	-15.3637	-49.7751	1.67844e-50
cg01767544	14	105855009	-		ENSG00000011590.14	19	35704558	ZBTB32	0.121856	-8.33645	-17.0259	-60.1761	6.66642e-61
cg01787735	17	16786854	-	LOC162632	ENSG00000273018.6	17	18511221	FAM106A	0.258024	-15.7855	-26.9529	-136.485	3.27493e-137
cg01787735	17	16786854	-	LOC162632	ENSG00000186831.11	17	18426861	KRT17P2	0.129963	-4.57711	-17.6649	-64.3869	4.10284e-65
cg01787735	17	16786854	-	LOC162632	ENSG00000171916.16	17	18476737	LGALS9C	0.326544	-17.8871	-31.8262	-180.238	5.77559e-181
cg01787735	17	16786854	-	LOC162632	ENSG00000233327.10	17	18511262	USP32P2	0.282071	-20.3504	-28.6489	-151.37	4.26158e-152
cg01830256	14	105395602	+	PACS2	ENSG00000141622.14	18	46326809	RNF165	0.114141	-11.206	-16.4062	-56.2031	6.26482e-57
cg01830256	14	105395602	+	PACS2	ENSG00000198574.6	1	162395268	SH2D1B	0.131712	-13.3973	-17.8012	-65.3003	5.0089e-66
cg01841696	12	54081767	-	FLJ12825;LOC100240735	ENSG00000149531.15	20	30377372	FRG1BP	0.273088	-8.7819	-28.0143	-145.753	1.76497e-146
cg01841696	12	54081767	-	FLJ12825;LOC100240735	ENSG00000282826.2	20	28563850	FRG1CP	0.165531	-6.94762	-20.3565	-83.3184	4.80408e-84
cg01841696	12	54081767	-	FLJ12825;LOC100240735	ENSG00000205611.4	20	30278906	LINC01597	0.188696	-3.44794	-22.0424	-96.0734	8.44588e-97
cg01869288	15	31231053	-		ENSG00000005471.17	7	87401697	ABCB4	0.116297	-7.96035	-16.5806	-57.31	4.89767e-58
cg01869288	15	31231053	-		ENSG00000144218.18	2	99545419	AFF3	0.11527	-8.034	-16.4977	-56.7827	1.64939e-57
cg01869288	15	31231053	-		ENSG00000100721.11	14	95709947	AL139020.1	0.122265	-16.3261	-17.0584	-60.3877	4.09526e-61
cg01869288	15	31231053	-		ENSG00000153064.12	4	101411286	BANK1	0.109225	-8.70945	-16.0047	-53.6891	2.04607e-54
cg01869288	15	31231053	-		ENSG00000119866.21	2	60450520	BCL11A	0.102653	-5.94141	-15.4588	-50.348	4.4875e-51
cg01869288	15	31231053	-		ENSG00000095585.16	10	96191702	BLNK	0.1045	-7.23451	-15.6133	-51.2847	5.19163e-52
cg01869288	15	31231053	-		ENSG00000177455.13	16	28931761	CD19	0.12757	-11.3515	-17.4775	-63.1401	7.24286e-64
cg01869288	15	31231053	-		ENSG00000091972.18	3	112332347	CD200	0.114555	-9.04154	-16.4397	-56.4154	3.84207e-57
cg01869288	15	31231053	-		ENSG00000012124.17	19	35319261	CD22	0.144297	-11.8603	-18.7688	-71.9248	1.18917e-72
cg01869288	15	31231053	-		ENSG00000137101.12	9	35609533	CD72	0.124355	-10.3323	-17.2241	-61.47	3.38835e-62
cg01869288	15	31231053	-		ENSG00000105369.9	19	41877120	CD79A	0.134789	-11.5965	-18.04	-66.9113	1.22646e-67
cg01869288	15	31231053	-		ENSG00000007312.12	17	63928740	CD79B	0.12767	-8.97422	-17.4853	-63.1918	6.42964e-64
cg01869288	15	31231053	-		ENSG00000164649.20	7	21900899	CDCA7L	0.0996644	-6.50694	-15.2068	-48.8363	1.45777e-49
cg01869288	15	31231053	-		ENSG00000187912.11	19	14583084	CLEC17A	0.131213	-11.0341	-17.7624	-65.0394	9.13303e-66
cg01869288	15	31231053	-		ENSG00000103647.12	15	68578969	CORO2B	0.102484	-10.7877	-15.4446	-50.2625	5.46353e-51
cg01869288	15	31231053	-		ENSG00000117322.17	1	207454230	CR2	0.0971589	-7.93789	-14.9936	-47.5726	2.67523e-48
cg01869288	15	31231053	-		ENSG00000160683.4	11	118883766	CXCR5	0.117414	-8.66102	-16.6706	-57.8846	1.30447e-58
cg01869288	15	31231053	-		ENSG00000167483.18	19	17523301	FAM129C	0.128089	-10.7312	-17.5182	-63.41	3.89073e-64
cg01869288	15	31231053	-		ENSG00000226777.7	14	105917979	FAM30A	0.133966	-9.88597	-17.9762	-66.4798	3.31272e-67
cg01869288	15	31231053	-		ENSG00000104921.15	19	7688758	FCER2	0.114146	-12.5841	-16.4066	-56.2055	6.23008e-57
cg01869288	15	31231053	-		ENSG00000163534.15	1	157794403	FCRL1	0.137701	-12.6122	-18.2645	-68.4412	3.62104e-69
cg01869288	15	31231053	-		ENSG00000132704.16	1	157745733	FCRL2	0.118287	-10.9984	-16.7408	-58.3343	4.63115e-59
cg01869288	15	31231053	-		ENSG00000132185.16	1	161706972	FCRLA	0.113447	-11.1893	-16.3498	-55.8474	1.42112e-56
cg01869288	15	31231053	-		ENSG00000204252.14	6	33004182	HLA-DOA	0.102408	-7.10678	-15.4382	-50.2236	5.97573e-51
cg01869288	15	31231053	-		ENSG00000211898.7	14	105836765	IGHD	0.128214	-14.7787	-17.528	-63.4752	3.34794e-64
cg01869288	15	31231053	-		ENSG00000211899.10	14	105851705	IGHM	0.118927	-12.255	-16.7921	-58.664	2.16781e-59
cg01869288	15	31231053	-		ENSG00000211978.2	14	106851123	IGHV5-78	0.100423	-4.55186	-15.271	-49.2194	6.03348e-50
cg01869288	15	31231053	-		ENSG00000197705.9	18	32672671	KLHL14	0.118	-8.13286	-16.7177	-58.1864	6.51025e-59
cg01869288	15	31231053	-		ENSG00000117009.12	1	241532134	KMO	0.0994677	-5.93194	-15.1901	-48.737	1.83242e-49
cg01869288	15	31231053	-		ENSG00000133424.20	22	33162226	LARGE1	0.0981339	-8.26508	-15.0767	-48.064	8.63003e-49
cg01869288	15	31231053	-		ENSG00000187922.13	9	136738167	LCN10	0.103446	-9.10519	-15.5252	-50.7499	1.77868e-51
cg01869288	15	31231053	-		ENSG00000247982.6	15	57300365	LINC00926	0.134883	-11.8427	-18.0472	-66.9605	1.09525e-67
cg01869288	15	31231053	-		ENSG00000205056.8	12	92466451	LINC02397	0.123376	-9.86598	-17.1466	-60.9625	1.09014e-61
cg01869288	15	31231053	-		ENSG00000251513.2	5	97089075	LIX1-AS1	0.098774	-6.41027	-15.1312	-48.3868	4.10362e-49
cg01869288	15	31231053	-		ENSG00000236901.6	9	123109494	MIR600HG	0.120764	-7.33973	-16.9389	-59.6116	2.44543e-60
cg01869288	15	31231053	-		ENSG00000156738.17	11	60455752	MS4A1	0.124363	-10.912	-17.2247	-61.4741	3.35697e-62
cg01869288	15	31231053	-		ENSG00000083454.22	17	3672199	P2RX5	0.109674	-8.00753	-16.0416	-53.9179	1.20807e-54
cg01869288	15	31231053	-		ENSG00000196092.13	9	36833269	PAX5	0.122288	-11.2988	-17.0602	-60.3995	3.9853e-61
cg01869288	15	31231053	-		ENSG00000168734.14	20	44531785	PKIG	0.10647	-7.57671	-15.7772	-52.2856	5.18089e-53
cg01869288	15	31231053	-		ENSG00000120278.16	6	150599883	PLEKHG1	0.108637	-7.82305	-15.9562	-53.3889	4.08407e-54
cg01869288	15	31231053	-		ENSG00000147535.17	8	38263130	PLPP5	0.134572	-7.52652	-18.0232	-66.7977	1.59314e-67
cg01869288	15	31231053	-		ENSG00000168081.9	8	28316986	PNOC	0.116049	-7.6669	-16.5606	-57.1827	6.56566e-58
cg01869288	15	31231053	-		ENSG00000116191.17	1	178725147	RALGPS2	0.116857	-6.98746	-16.6257	-57.5978	2.52446e-58
cg01869288	15	31231053	-		ENSG00000065923.10	X	46599251	SLC9A7	0.100894	-5.39086	-15.3108	-49.4578	3.48532e-50
cg01869288	15	31231053	-		ENSG00000157734.14	15	64151715	SNX22	0.135918	-10.8163	-18.1272	-67.5038	3.13443e-68
cg01869288	15	31231053	-		ENSG00000271699.5	16	29350746	SNX29P2	0.109196	-6.81433	-16.0022	-53.6738	2.11922e-54
cg01869288	15	31231053	-		ENSG00000035720.8	4	67558727	STAP1	0.100398	-6.8518	-15.2688	-49.2067	6.21241e-50
cg01869288	15	31231053	-		ENSG00000165209.18	9	123109500	STRBP	0.10553	-4.89287	-15.6991	-51.8077	1.55694e-52
cg01869288	15	31231053	-		ENSG00000133789.15	11	9664077	SWAP70	0.106715	-5.26456	-15.7975	-52.4103	3.88735e-53
cg01869288	15	31231053	-		ENSG00000187621.14	14	95650498	TCL6	0.121057	-12.3879	-16.9622	-59.7629	1.72628e-60
cg01869288	15	31231053	-		ENSG00000159958.6	22	41922023	TNFRSF13C	0.134035	-10.7039	-17.9816	-66.5159	3.04837e-67
cg01869288	15	31231053	-		ENSG00000269553.1	19	35330843	U62631.1	0.11207	-4.5329	-16.2377	-55.1425	7.20286e-56
cg01869288	15	31231053	-		ENSG00000128218.8	22	23752743	VPREB3	0.111055	-10.3293	-16.1548	-54.6235	2.37971e-55
cg01882395	17	45640443	+	C17orf69	ENSG00000214401.4	17	46193576	KANSL1-AS1	0.130451	28.4151	17.7029	-64.6414	2.28375e-65
cg01882395	17	45640443	+	C17orf69	ENSG00000176681.14	17	46292733	LRRC37A	0.135213	18.1466	18.0727	-67.1339	7.34761e-68
cg01882395	17	45640443	+	C17orf69	ENSG00000238083.7	17	46511511	LRRC37A2	0.14327	23.6075	18.6907	-71.3808	4.16143e-72
cg01882395	17	45640443	+	C17orf69	ENSG00000262500.1	17	46243606	MAPK8IP1P1	0.118532	7.86361	16.7604	-58.4602	3.46613e-59
cg01909446	1	165581694	-	LOC400794	ENSG00000255513.1	16	1963745	AC005363.1	0.124017	5.98214	17.1974	-61.2949	5.07085e-62
cg01909446	1	165581694	-	LOC400794	ENSG00000235508.3	20	45640486	RPS2P7	0.133871	4.26569	17.9689	-66.43	3.71555e-67
cg01911977	16	2110770	+	PKD1	ENSG00000233024.7	16	18358086	NPIPA9	0.101118	4.15846	15.3296	-49.5709	2.68603e-50
cg01934064	17	45986875	+	MAPT	ENSG00000238083.7	17	46511511	LRRC37A2	0.173249	17.326	20.9227	-87.5298	2.95276e-88
cg01940273	2	232420223	-		ENSG00000154165.5	3	98531978	GPR15	0.306907	-10.3357	-30.4143	-167.268	5.39696e-168
cg01940273	2	232420223	-		ENSG00000253230.8	8	9900064	LINC00599	0.137626	-0.555938	-18.2587	-68.4015	3.96705e-69
cg01940273	2	232420223	-		ENSG00000173114.13	7	111091006	LRRN3	0.126252	-5.28897	-17.3738	-62.4547	3.51005e-63
cg01940273	2	232420223	-		ENSG00000167680.16	19	4542593	SEMA6B	0.145263	-3.95878	-18.8422	-72.4375	3.65212e-73
cg01949403	22	36166353	-	APOL3	ENSG00000174807.4	11	66314494	CD248	0.100231	-12.05	-15.2547	-49.1224	7.54391e-50
cg01955153	16	50735940	+		ENSG00000238241.2	13	99404684	CCR12P	0.0977553	12.6492	15.0445	-47.8731	1.33925e-48
cg01955153	16	50735940	+		ENSG00000174807.4	11	66314494	CD248	0.118046	13.4814	16.7214	-58.2099	6.16763e-59
cg02003272	13	50128582	-		ENSG00000159640.16	17	63477061	ACE	0.115251	-8.29326	-16.4961	-56.7728	1.68721e-57
cg02003272	13	50128582	-		ENSG00000114948.13	2	206443532	ADAM23	0.141225	-11.8995	-18.5347	-70.2993	5.0202e-71
cg02003272	13	50128582	-		ENSG00000165272.16	9	33441156	AQP3	0.125159	-5.64439	-17.2876	-61.8871	1.29703e-62
cg02003272	13	50128582	-		ENSG00000183813.6	3	32951574	CCR4	0.107987	-8.25711	-15.9027	-53.0579	8.7511e-54
cg02003272	13	50128582	-		ENSG00000168234.13	18	23992773	TTC39C	0.100004	-3.50102	-15.2355	-49.0079	9.81956e-50
cg02003272	13	50128582	-		ENSG00000243836.5	7	151409161	WDR86-AS1	0.101467	-7.72226	-15.3591	-49.7475	1.78854e-50
cg02021442	12	54081225	+	FLJ12825;LOC100240735	ENSG00000149531.15	20	30377372	FRG1BP	0.151552	-3.30286	-19.3169	-75.7868	1.63366e-76
cg02030958	13	109733919	+		ENSG00000154734.15	21	26835755	ADAMTS1	0.100726	-4.72624	-15.2966	-49.3727	4.23894e-50
cg02030958	13	109733919	+		ENSG00000196139.14	10	5035354	AKR1C3	0.116685	-5.2376	-16.6119	-57.5097	3.09226e-58
cg02030958	13	109733919	+		ENSG00000099889.14	22	19969896	ARVCF	0.115694	-4.65089	-16.5319	-57.0003	9.99278e-58
cg02030958	13	109733919	+		ENSG00000173068.18	9	16409503	BNC2	0.1172	-4.2075	-16.6533	-57.7743	1.68147e-58
cg02030958	13	109733919	+		ENSG00000169583.12	9	136994635	CLIC3	0.140652	-5.95346	-18.4909	-69.9967	1.00761e-70
cg02030958	13	109733919	+		ENSG00000206561.13	3	15450133	COLQ	0.1779	-5.95721	-21.2616	-90.0857	8.20988e-91
cg02030958	13	109733919	+		ENSG00000141736.13	17	39687914	ERBB2	0.108541	-4.25324	-15.9484	-53.3401	4.56966e-54
cg02030958	13	109733919	+		ENSG00000149557.13	11	125442881	FEZ1	0.10765	-4.53616	-15.8748	-52.8858	1.30065e-53
cg02030958	13	109733919	+		ENSG00000105255.11	19	4304598	FSD1	0.159869	-4.98653	-19.9378	-80.2532	5.58241e-81
cg02030958	13	109733919	+		ENSG00000100385.14	22	37125843	IL2RB	0.154191	-4.17407	-19.5147	-77.1993	6.32006e-78
cg02030958	13	109733919	+		ENSG00000111796.3	12	9594551	KLRB1	0.13384	-5.07209	-17.9665	-66.414	3.85458e-67
cg02030958	13	109733919	+		ENSG00000150045.12	12	9827481	KLRF1	0.133739	-5.4822	-17.9586	-66.3607	4.35795e-67
cg02030958	13	109733919	+		ENSG00000062524.16	15	41503637	LTK	0.125674	-7.16127	-17.3283	-62.1544	7.00801e-63
cg02030958	13	109733919	+		ENSG00000100427.15	22	50059391	MLC1	0.115767	-4.6727	-16.5379	-57.038	9.16218e-58
cg02030958	13	109733919	+		ENSG00000149294.16	11	112961247	NCAM1	0.13665	-5.68581	-18.1836	-67.8886	1.29239e-68
cg02030958	13	109733919	+		ENSG00000189430.12	19	54906150	NCR1	0.107085	-4.29636	-15.8281	-52.5984	2.5212e-53
cg02030958	13	109733919	+		ENSG00000171596.7	2	231523187	NMUR1	0.124506	-5.64088	-17.236	-61.5481	2.83068e-62
cg02030958	13	109733919	+		ENSG00000141622.14	18	46326809	RNF165	0.199873	-7.1941	-22.8437	-102.355	4.41893e-103
cg02030958	13	109733919	+		ENSG00000143365.18	1	151806071	RORC	0.119265	-5.97383	-16.8192	-58.8384	1.45089e-59
cg02030958	13	109733919	+		ENSG00000198574.6	1	162395268	SH2D1B	0.214882	-8.30187	-23.9112	-110.926	1.18629e-111
cg02030958	13	109733919	+		ENSG00000144290.17	2	161424332	SLC4A10	0.106481	-6.99659	-15.778	-52.2909	5.11821e-53
cg02030958	13	109733919	+		ENSG00000159674.12	4	1166932	SPON2	0.130381	-6.61347	-17.6975	-64.6047	2.48463e-65
cg02057796	17	76534904	+	CYGB	ENSG00000163534.15	1	157794403	FCRL1	0.0971197	-11.561	-14.9902	-47.5529	2.79968e-48
cg02057796	17	76534904	+	CYGB	ENSG00000147535.17	8	38263130	PLPP5	0.10045	-7.09762	-15.2733	-49.2334	5.84209e-50
cg02057796	17	76534904	+	CYGB	ENSG00000187621.14	14	95650498	TCL6	0.101322	-12.3701	-15.3468	-49.674	2.11813e-50
cg02087075	6	44258657	-	SLC35B2;NFKBIE	ENSG00000105369.9	19	41877120	CD79A	0.0982016	-10.7215	-15.0825	-48.0981	7.9775e-49
cg02212339	17	3590371	-	TRPV1	ENSG00000005471.17	7	87401697	ABCB4	0.182369	-10.9313	-21.5857	-92.5548	2.7876e-93
cg02212339	17	3590371	-	TRPV1	ENSG00000257221.3	12	108628687	AC007569.1	0.110842	-5.58915	-16.1373	-54.5142	3.06081e-55
cg02212339	17	3590371	-	TRPV1	ENSG00000273472.1	4	140756528	AC096733.2	0.107316	-5.10686	-15.8472	-52.7161	1.92273e-53
cg02212339	17	3590371	-	TRPV1	ENSG00000042980.12	8	24294040	ADAM28	0.0986879	-7.14837	-15.1239	-48.3434	4.5351e-49
cg02212339	17	3590371	-	TRPV1	ENSG00000144218.18	2	99545419	AFF3	0.189543	-11.2973	-22.1033	-96.5463	2.84269e-97
cg02212339	17	3590371	-	TRPV1	ENSG00000241978.9	9	110048598	AKAP2	0.127531	-7.35149	-17.4744	-63.1199	7.58804e-64
cg02212339	17	3590371	-	TRPV1	ENSG00000100721.11	14	95709947	AL139020.1	0.187811	-22.1891	-21.9787	-95.5799	2.63072e-96
cg02212339	17	3590371	-	TRPV1	ENSG00000257275.6	14	95711747	AL139020.2	0.138067	-14.6346	-18.2927	-68.6338	2.32383e-69
cg02212339	17	3590371	-	TRPV1	ENSG00000250850.2	9	37002697	AL161781.2	0.131023	-5.43273	-17.7476	-64.9402	1.14769e-65
cg02212339	17	3590371	-	TRPV1	ENSG00000153064.12	4	101411286	BANK1	0.18754	-12.5148	-21.9591	-95.4287	3.72651e-96
cg02212339	17	3590371	-	TRPV1	ENSG00000119866.21	2	60450520	BCL11A	0.160849	-8.1557	-20.0105	-80.7825	1.65017e-81
cg02212339	17	3590371	-	TRPV1	ENSG00000110987.8	12	122019422	BCL7A	0.175216	-9.91337	-21.0662	-88.6086	2.46256e-89
cg02212339	17	3590371	-	TRPV1	ENSG00000188848.16	4	42110853	BEND4	0.107064	-6.20652	-15.8264	-52.5879	2.5827e-53
cg02212339	17	3590371	-	TRPV1	ENSG00000136573.14	8	11486894	BLK	0.151316	-12.2686	-19.2991	-75.6604	2.18581e-76
cg02212339	17	3590371	-	TRPV1	ENSG00000095585.16	10	96191702	BLNK	0.179148	-10.3873	-21.3522	-90.7738	1.68347e-91
cg02212339	17	3590371	-	TRPV1	ENSG00000186265.10	3	112463966	BTLA	0.16376	-7.86937	-20.2259	-82.3575	4.39079e-83
cg02212339	17	3590371	-	TRPV1	ENSG00000134061.5	5	67179613	CD180	0.155058	-10.163	-19.5796	-77.6645	2.16545e-78
cg02212339	17	3590371	-	TRPV1	ENSG00000177455.13	16	28931761	CD19	0.220706	-16.3732	-24.3235	-114.295	5.07185e-115
cg02212339	17	3590371	-	TRPV1	ENSG00000091972.18	3	112332347	CD200	0.161021	-11.7551	-20.0233	-80.8754	1.3323e-81
cg02212339	17	3590371	-	TRPV1	ENSG00000012124.17	19	35319261	CD22	0.232745	-16.518	-25.1733	-121.338	4.59682e-122
cg02212339	17	3590371	-	TRPV1	ENSG00000101017.13	20	46118272	CD40	0.135418	-8.67613	-18.0885	-67.2412	5.73845e-68
cg02212339	17	3590371	-	TRPV1	ENSG00000137101.12	9	35609533	CD72	0.218114	-15.0056	-24.1401	-112.792	1.61386e-113
cg02212339	17	3590371	-	TRPV1	ENSG00000105369.9	19	41877120	CD79A	0.230517	-16.6303	-25.0162	-120.026	9.42519e-121
cg02212339	17	3590371	-	TRPV1	ENSG00000007312.12	17	63928740	CD79B	0.232974	-13.294	-25.1894	-121.473	3.36778e-122
cg02212339	17	3590371	-	TRPV1	ENSG00000112149.10	6	14117256	CD83	0.101344	-6.07473	-15.3487	-49.6853	2.06382e-50
cg02212339	17	3590371	-	TRPV1	ENSG00000164649.20	7	21900899	CDCA7L	0.137184	-8.37157	-18.2247	-68.169	6.77586e-69
cg02212339	17	3590371	-	TRPV1	ENSG00000187912.11	19	14583084	CLEC17A	0.224943	-15.8428	-24.6229	-116.761	1.73317e-117
cg02212339	17	3590371	-	TRPV1	ENSG00000188822.8	1	23870515	CNR2	0.098189	-6.42311	-15.0814	-48.0918	8.09529e-49
cg02212339	17	3590371	-	TRPV1	ENSG00000082293.13	6	69866556	COL19A1	0.127087	-8.55002	-17.4395	-62.8885	1.29272e-63
cg02212339	17	3590371	-	TRPV1	ENSG00000103647.12	15	68578969	CORO2B	0.149324	-14.2795	-19.1493	-74.5974	2.52714e-75
cg02212339	17	3590371	-	TRPV1	ENSG00000117322.17	1	207454230	CR2	0.158303	-11.1111	-19.8215	-79.4089	3.90001e-80
cg02212339	17	3590371	-	TRPV1	ENSG00000160683.4	11	118883766	CXCR5	0.205103	-12.5529	-23.2167	-105.324	4.74674e-106
cg02212339	17	3590371	-	TRPV1	ENSG00000162144.9	11	61348745	CYB561A3	0.159606	-5.36649	-19.9183	-80.1112	7.74124e-81
cg02212339	17	3590371	-	TRPV1	ENSG00000170456.16	12	31382226	DENND5B	0.108783	-7.48372	-15.9682	-53.4632	3.44184e-54
cg02212339	17	3590371	-	TRPV1	ENSG00000133740.11	8	85177154	E2F5	0.13906	-8.34539	-18.369	-69.157	6.9658e-70
cg02212339	17	3590371	-	TRPV1	ENSG00000164330.17	5	158695916	EBF1	0.14889	-8.66883	-19.1166	-74.3663	4.30195e-75
cg02212339	17	3590371	-	TRPV1	ENSG00000128886.12	15	43772605	ELL3	0.119971	-6.93728	-16.8756	-59.2021	6.27937e-60
cg02212339	17	3590371	-	TRPV1	ENSG00000221968.9	11	61873519	FADS3	0.131408	-6.96063	-17.7775	-65.1412	7.22476e-66
cg02212339	17	3590371	-	TRPV1	ENSG00000167483.18	19	17523301	FAM129C	0.221956	-15.4908	-24.4119	-115.021	9.52467e-116
cg02212339	17	3590371	-	TRPV1	ENSG00000226777.7	14	105917979	FAM30A	0.185858	-12.7691	-21.8378	-94.4916	3.22371e-95
cg02212339	17	3590371	-	TRPV1	ENSG00000104921.15	19	7688758	FCER2	0.186751	-17.6511	-21.9023	-94.989	1.02571e-95
cg02212339	17	3590371	-	TRPV1	ENSG00000163534.15	1	157794403	FCRL1	0.230091	-17.878	-24.9861	-119.775	1.67688e-120
cg02212339	17	3590371	-	TRPV1	ENSG00000132704.16	1	157745733	FCRL2	0.2068	-15.9472	-23.3374	-106.291	5.1217e-107
cg02212339	17	3590371	-	TRPV1	ENSG00000132185.16	1	161706972	FCRLA	0.214275	-16.8631	-23.8682	-110.576	2.65601e-111
cg02212339	17	3590371	-	TRPV1	ENSG00000103365.15	16	23463542	GGA2	0.174349	-4.10454	-21.0029	-88.1326	7.36853e-89
cg02212339	17	3590371	-	TRPV1	ENSG00000176533.13	19	2511219	GNG7	0.11576	-6.9061	-16.5372	-57.0341	9.24577e-58
cg02212339	17	3590371	-	TRPV1	ENSG00000204252.14	6	33004182	HLA-DOA	0.14814	-9.37328	-19.0599	-73.9666	1.08005e-74
cg02212339	17	3590371	-	TRPV1	ENSG00000241106.8	6	32812763	HLA-DOB	0.1669	-13.785	-20.4573	-84.0628	8.65344e-85
cg02212339	17	3590371	-	TRPV1	ENSG00000002587.10	4	11393150	HS3ST1	0.129763	-6.91665	-17.6493	-64.2827	5.21538e-65
cg02212339	17	3590371	-	TRPV1	ENSG00000211898.7	14	105836765	IGHD	0.191739	-19.8186	-22.2612	-97.7749	1.67917e-98
cg02212339	17	3590371	-	TRPV1	ENSG00000211899.10	14	105851705	IGHM	0.187084	-16.8554	-21.9263	-95.1743	6.6937e-96
cg02212339	17	3590371	-	TRPV1	ENSG00000211978.2	14	106851123	IGHV5-78	0.173884	-6.56827	-20.969	-87.8776	1.32557e-88
cg02212339	17	3590371	-	TRPV1	ENSG00000254030.1	22	22915635	IGLC5	0.100123	-3.39849	-15.2456	-49.0681	8.54828e-50
cg02212339	17	3590371	-	TRPV1	ENSG00000183960.9	3	19148510	KCNH8	0.148348	-10.0167	-19.0756	-74.0774	8.36683e-75
cg02212339	17	3590371	-	TRPV1	ENSG00000197705.9	18	32672671	KLHL14	0.181217	-11.0522	-21.5023	-91.9172	1.21006e-92
cg02212339	17	3590371	-	TRPV1	ENSG00000117009.12	1	241532134	KMO	0.157409	-8.18313	-19.7549	-78.9278	1.18081e-79
cg02212339	17	3590371	-	TRPV1	ENSG00000130702.15	20	62307955	LAMA5	0.121976	-10.0186	-17.0354	-60.2381	5.77978e-61
cg02212339	17	3590371	-	TRPV1	ENSG00000135862.6	1	183023420	LAMC1	0.14605	-10.5588	-18.9019	-72.8553	1.3953e-73
cg02212339	17	3590371	-	TRPV1	ENSG00000133424.20	22	33162226	LARGE1	0.143718	-10.9684	-18.7248	-71.618	2.40969e-72
cg02212339	17	3590371	-	TRPV1	ENSG00000165905.18	11	45921621	LARGE2	0.155782	-9.3476	-19.6336	-78.0531	8.84876e-79
cg02212339	17	3590371	-	TRPV1	ENSG00000187922.13	9	136738167	LCN10	0.204306	-14.032	-23.1599	-104.87	1.34956e-105
cg02212339	17	3590371	-	TRPV1	ENSG00000235621.8	20	48359950	LINC00494	0.136199	-10.592	-18.1488	-67.6513	2.23192e-68
cg02212339	17	3590371	-	TRPV1	ENSG00000247982.6	15	57300365	LINC00926	0.208836	-16.1593	-23.4822	-107.454	3.51662e-108
cg02212339	17	3590371	-	TRPV1	ENSG00000205056.8	12	92466451	LINC02397	0.203447	-13.8931	-23.0987	-104.381	4.15445e-105
cg02212339	17	3590371	-	TRPV1	ENSG00000251513.2	5	97089075	LIX1-AS1	0.123436	-7.85823	-17.1514	-60.994	1.01392e-61
cg02212339	17	3590371	-	TRPV1	ENSG00000081189.15	5	88717117	MEF2C	0.103827	-4.89084	-15.5571	-50.9432	1.13966e-51
cg02212339	17	3590371	-	TRPV1	ENSG00000243156.8	22	17787649	MICAL3	0.128744	-6.23845	-17.5695	-63.7515	1.77223e-64
cg02212339	17	3590371	-	TRPV1	ENSG00000236901.6	9	123109494	MIR600HG	0.219799	-10.8586	-24.2593	-113.769	1.70391e-114
cg02212339	17	3590371	-	TRPV1	ENSG00000156738.17	11	60455752	MS4A1	0.202695	-15.2767	-23.0451	-103.955	1.1104e-104
cg02212339	17	3590371	-	TRPV1	ENSG00000172548.14	5	157460019	NIPAL4	0.125175	-6.98455	-17.2889	-61.8952	1.2728e-62
cg02212339	17	3590371	-	TRPV1	ENSG00000144645.13	3	31657890	OSBPL10	0.146099	-12.1712	-18.9055	-72.8811	1.31484e-73
cg02212339	17	3590371	-	TRPV1	ENSG00000196092.13	9	36833269	PAX5	0.228596	-16.9404	-24.8807	-118.898	1.26401e-119
cg02212339	17	3590371	-	TRPV1	ENSG00000184226.15	13	66302834	PCDH9	0.156644	-11.9978	-19.6979	-78.5163	3.04605e-79
cg02212339	17	3590371	-	TRPV1	ENSG00000133056.13	1	204422628	PIK3C2B	0.113091	-5.40382	-16.3208	-55.6648	2.16362e-56
cg02212339	17	3590371	-	TRPV1	ENSG00000168734.14	20	44531785	PKIG	0.183679	-10.913	-21.6804	-93.281	5.23629e-94
cg02212339	17	3590371	-	TRPV1	ENSG00000120278.16	6	150599883	PLEKHG1	0.176921	-10.9478	-21.1903	-89.5462	2.84347e-90
cg02212339	17	3590371	-	TRPV1	ENSG00000147535.17	8	38263130	PLPP5	0.18197	-9.59765	-21.5568	-92.3341	4.63355e-93
cg02212339	17	3590371	-	TRPV1	ENSG00000124225.16	20	57648392	PMEPA1	0.159917	-9.12154	-19.9414	-80.2794	5.25588e-81
cg02212339	17	3590371	-	TRPV1	ENSG00000168081.9	8	28316986	PNOC	0.177679	-10.4032	-21.2455	-89.9638	1.08693e-90
cg02212339	17	3590371	-	TRPV1	ENSG00000110777.12	11	111352255	POU2AF1	0.140387	-11.2381	-18.4706	-69.8568	1.39064e-70
cg02212339	17	3590371	-	TRPV1	ENSG00000139174.12	12	42456757	PRICKLE1	0.154424	-9.03436	-19.5321	-77.3241	4.74148e-78
cg02212339	17	3590371	-	TRPV1	ENSG00000152894.14	6	127968779	PTPRK	0.134696	-8.2647	-18.0327	-66.8625	1.37254e-67
cg02212339	17	3590371	-	TRPV1	ENSG00000130348.11	6	106629578	QRSL1	0.142821	-5.24441	-18.6564	-71.143	7.19484e-72
cg02212339	17	3590371	-	TRPV1	ENSG00000165661.16	9	136206333	QSOX2	0.112379	-4.38074	-16.2629	-55.3006	5.00482e-56
cg02212339	17	3590371	-	TRPV1	ENSG00000137502.10	11	82973133	RAB30	0.118596	-6.21895	-16.7655	-58.493	3.21343e-59
cg02212339	17	3590371	-	TRPV1	ENSG00000116191.17	1	178725147	RALGPS2	0.175348	-9.38624	-21.0758	-88.6814	2.08243e-89
cg02212339	17	3590371	-	TRPV1	ENSG00000136237.18	7	22118238	RAPGEF5	0.0970614	-4.13071	-14.9852	-47.5235	2.99542e-48
cg02212339	17	3590371	-	TRPV1	ENSG00000152689.18	2	33436324	RASGRP3	0.114731	-8.17683	-16.454	-56.506	3.11862e-57
cg02212339	17	3590371	-	TRPV1	ENSG00000007314.12	17	63938554	SCN4A	0.108889	-5.25216	-15.977	-53.5172	3.03921e-54
cg02212339	17	3590371	-	TRPV1	ENSG00000091490.11	4	25747433	SEL1L3	0.135347	-5.36528	-18.0831	-67.2041	6.2503e-68
cg02212339	17	3590371	-	TRPV1	ENSG00000105738.11	19	37907208	SIPA1L3	0.100669	-5.17092	-15.2917	-49.3438	4.53151e-50
cg02212339	17	3590371	-	TRPV1	ENSG00000065923.10	X	46599251	SLC9A7	0.164175	-7.54097	-20.2565	-82.5828	2.61351e-83
cg02212339	17	3590371	-	TRPV1	ENSG00000157734.14	15	64151715	SNX22	0.221894	-15.1551	-24.4074	-114.985	1.03581e-115
cg02212339	17	3590371	-	TRPV1	ENSG00000271699.5	16	29350746	SNX29P2	0.137555	-8.38702	-18.2533	-68.3645	4.31994e-69
cg02212339	17	3590371	-	TRPV1	ENSG00000269404.7	19	50418938	SPIB	0.167183	-11.5676	-20.4781	-84.2165	6.0743e-85
cg02212339	17	3590371	-	TRPV1	ENSG00000035720.8	4	67558727	STAP1	0.146822	-9.0863	-18.9603	-73.2654	5.42797e-74
cg02212339	17	3590371	-	TRPV1	ENSG00000165209.18	9	123109500	STRBP	0.194102	-7.27677	-22.4308	-99.1009	7.92746e-100
cg02212339	17	3590371	-	TRPV1	ENSG00000133789.15	11	9664077	SWAP70	0.203617	-7.97451	-23.1108	-104.478	3.3264e-105
cg02212339	17	3590371	-	TRPV1	ENSG00000171992.13	5	150601080	SYNPO	0.101406	-8.2466	-15.3539	-49.7165	1.92102e-50
cg02212339	17	3590371	-	TRPV1	ENSG00000162298.18	11	65121780	SYVN1	0.113949	-3.4913	-16.3906	-56.1045	7.86077e-57
cg02212339	17	3590371	-	TRPV1	ENSG00000187621.14	14	95650498	TCL6	0.184763	-16.7826	-21.7588	-93.8831	1.30889e-94
cg02212339	17	3590371	-	TRPV1	ENSG00000174123.11	4	38772238	TLR10	0.100076	-5.87464	-15.2416	-49.0442	9.03321e-50
cg02212339	17	3590371	-	TRPV1	ENSG00000159958.6	22	41922023	TNFRSF13C	0.222597	-15.1265	-24.4571	-115.394	4.04057e-116
cg02212339	17	3590371	-	TRPV1	ENSG00000182606.15	3	42013802	TRAK1	0.0977096	-2.83819	-15.0406	-47.8501	1.41227e-48
cg02212339	17	3590371	-	TRPV1	ENSG00000106537.8	7	16753755	TSPAN13	0.10622	-8.63365	-15.7564	-52.1582	6.94741e-53
cg02212339	17	3590371	-	TRPV1	ENSG00000140391.14	15	77041404	TSPAN3	0.108292	-5.91087	-15.9278	-53.2129	6.12504e-54
cg02212339	17	3590371	-	TRPV1	ENSG00000269553.1	19	35330843	U62631.1	0.148769	-5.7271	-19.1074	-74.3015	4.99504e-75
cg02212339	17	3590371	-	TRPV1	ENSG00000160293.17	9	133761894	VAV2	0.113477	-5.64725	-16.3523	-55.8628	1.37143e-56
cg02212339	17	3590371	-	TRPV1	ENSG00000128218.8	22	23752743	VPREB3	0.173225	-14.1467	-20.9209	-87.5164	3.04514e-88
cg02212339	17	3590371	-	TRPV1	ENSG00000119333.11	9	128633661	WDR34	0.104995	-6.17598	-15.6546	-51.5359	2.91118e-52
cg02212339	17	3590371	-	TRPV1	ENSG00000147905.17	9	37120539	ZCCHC7	0.101653	-3.55226	-15.3747	-49.8416	1.43996e-50
cg02212339	17	3590371	-	TRPV1	ENSG00000197385.5	3	31981771	ZNF860	0.13434	-7.59154	-18.0052	-66.6759	2.10921e-67
cg02228913	17	45980649	-	MAPT	ENSG00000238083.7	17	46511511	LRRC37A2	0.397004	-3.31795	-37.0859	-230.059	8.73445e-231
cg02284014	6	41706360	-	TFEB	ENSG00000238241.2	13	99404684	CCR12P	0.115183	12.0254	16.4906	-56.7379	1.82849e-57
cg02299136	5	69559982	-	GTF2H2C;GTF2H2D	ENSG00000145736.14	5	71032670	GTF2H2	0.112747	-15.6687	-16.2929	-55.4889	3.24379e-56
cg02313379	16	34154249	+		ENSG00000149531.15	20	30377372	FRG1BP	0.223171	-4.76997	-24.4977	-115.728	1.87147e-116
cg02313379	16	34154249	+		ENSG00000282826.2	20	28563850	FRG1CP	0.207134	-4.66963	-23.3612	-106.481	3.30141e-107
cg02313379	16	34154249	+		ENSG00000205611.4	20	30278906	LINC01597	0.0975478	-1.48952	-15.0268	-47.7686	1.70379e-48
cg02328930	16	85558264	-		ENSG00000183813.6	3	32951574	CCR4	0.133825	7.45982	17.9653	-66.4058	3.92811e-67
cg02328930	16	85558264	-		ENSG00000108797.12	17	42682531	CNTNAP1	0.125299	7.67843	17.2987	-61.9597	1.09718e-62
cg02328930	16	85558264	-		ENSG00000228168.1	3	39334979	HNRNPA1P21	0.111903	6.92231	16.2241	-55.057	8.76927e-56
cg02407068	4	39770230	-	UBE2K	ENSG00000141736.13	17	39687914	ERBB2	0.0981878	-8.79474	-15.0813	-48.0912	8.10609e-49
cg02407068	4	39770230	-	UBE2K	ENSG00000137441.8	4	15960245	FGFBP2	0.109682	-13.4211	-16.0422	-53.9218	1.19726e-54
cg02407068	4	39770230	-	UBE2K	ENSG00000189430.12	19	54906150	NCR1	0.103707	-9.19202	-15.547	-50.8819	1.31243e-51
cg02407068	4	39770230	-	UBE2K	ENSG00000171596.7	2	231523187	NMUR1	0.124027	-12.24	-17.1981	-61.2998	5.01454e-62
cg02407068	4	39770230	-	UBE2K	ENSG00000150687.12	11	86791059	PRSS23	0.107399	-12.185	-15.8541	-52.7582	1.74485e-53
cg02407068	4	39770230	-	UBE2K	ENSG00000159674.12	4	1166932	SPON2	0.098805	-12.5165	-15.1338	-48.4025	3.95832e-49
cg02407068	4	39770230	-	UBE2K	ENSG00000075234.17	22	46267961	TTC38	0.0973112	-7.24817	-15.0066	-47.6494	2.24207e-48
cg02487422	3	49429754	+	NICN1	ENSG00000197582.5	X	13378735	GPX1P1	0.105943	71.083	15.7334	-52.0175	9.60563e-53
cg02498722	7	5593322	+	FSCN1	ENSG00000215252.11	15	34525207	GOLGA8B	0.104279	10.3346	15.5948	-51.1721	6.72756e-52
cg02503815	7	103281195	-	DPY19L2P2	ENSG00000281332.1	7	32760279	LINC00997	0.105515	-6.90735	-15.6978	-51.8	1.585e-52
cg02621287	12	11500343	-		ENSG00000111215.12	12	10845849	PRR4	0.124868	1.38035	17.2647	-61.7361	1.83591e-62
cg02622647	17	45501544	+		ENSG00000228696.8	17	46274784	ARL17B	0.104982	0.660726	15.6535	-51.5295	2.95475e-52
cg02622647	17	45501544	+		ENSG00000260075.1	17	46372855	NSFP1	0.236409	0.559253	25.4314	-123.503	3.14392e-124
cg02664479	20	64058864	-	TCEA2	ENSG00000128438.10	17	16922915	TBC1D27P	0.0985835	-10.0987	-15.115	-48.2907	5.12015e-49
cg02699432	2	86913682	-	RGPD2	ENSG00000185304.15	2	87755960	RGPD2	0.358792	-21.5565	-34.1893	-202.369	4.27333e-203
cg02699432	2	86913682	-	RGPD2	ENSG00000196862.9	2	107826937	RGPD4	0.117517	-2.01421	-16.6788	-57.9375	1.15474e-58
cg02718200	6	31356491	+	HLA-B	ENSG00000281831.1	6	29871895	AL645929.2	0.232265	4.52299	25.1394	-121.055	8.81519e-122
cg02718200	6	31356491	+	HLA-B	ENSG00000237669.1	6	30006121	AL671277.2	0.0988219	2.74193	15.1353	-48.411	3.88144e-49
cg02718200	6	31356491	+	HLA-B	ENSG00000204622.11	6	30005971	HLA-J	0.101194	-5.21283	-15.336	-49.6092	2.45908e-50
cg02718200	6	31356491	+	HLA-B	ENSG00000230795.3	6	29926459	HLA-K	0.122754	-4.21698	-17.0973	-60.6406	2.28761e-61
cg02718200	6	31356491	+	HLA-B	ENSG00000204610.13	6	30163206	TRIM15	0.170827	1.86895	20.7456	-86.2043	6.24803e-87
cg02718200	6	31356491	+	HLA-B	ENSG00000204644.9	6	29672392	ZFP57	0.325586	15.9651	31.757	-179.597	2.52646e-180
cg02753903	19	38452884	+	RYR1	ENSG00000204644.9	6	29672392	ZFP57	0.241842	7.1299	25.814	-126.732	1.85559e-127
cg02762752	16	87478224	-	ZCCHC14	ENSG00000258732.1	15	22278971	AC025884.1	0.122087	-3.42392	-17.0442	-60.2954	5.06569e-61
cg02778467	2	87011150	-	RGPD1;RGPD2;PLGLB1;PLGLB2	ENSG00000125551.18	2	87748087	PLGLB2	0.177952	-1.67545	-21.2653	-90.1142	7.6878e-91
cg02782566	3	197658130	-		ENSG00000224769.1	3	195614947	MUC20P1	0.0985125	-7.70939	-15.109	-48.2549	5.56028e-49
cg02861056	2	68365212	+	PLEK	ENSG00000165272.16	9	33441156	AQP3	0.0976807	3.50693	15.0381	-47.8355	1.46037e-48
cg02861056	2	68365212	+	PLEK	ENSG00000183813.6	3	32951574	CCR4	0.115504	6.00588	16.5166	-56.9027	1.25118e-57
cg02871659	16	1964061	+	SNHG9;SNORA64;SNORA78;RPS2	ENSG00000240342.3	12	118246084	RPS2P5	0.245195	8.83329	26.05	-128.736	1.83795e-129
cg02880315	3	49686820	+	MST1	ENSG00000215908.10	1	16618253	CROCCP2	0.132786	7.56941	17.8848	-65.8622	1.37342e-66
cg02880315	3	49686820	+	MST1	ENSG00000219481.10	1	16562319	NBPF1	0.118144	6.74679	16.7293	-58.2605	5.48877e-59
cg02895394	8	47831892	-	PRKDC	ENSG00000183813.6	3	32951574	CCR4	0.130703	-7.65129	-17.7226	-64.7732	1.68584e-65
cg02895394	8	47831892	-	PRKDC	ENSG00000228168.1	3	39334979	HNRNPA1P21	0.106307	-7.00231	-15.7636	-52.2024	6.27529e-53
cg02915530	20	29327705	+		ENSG00000149531.15	20	30377372	FRG1BP	0.19934	-8.69359	-22.8056	-102.053	8.84953e-103
cg02915530	20	29327705	+		ENSG00000282826.2	20	28563850	FRG1CP	0.166506	-8.07379	-20.4284	-83.8486	1.41717e-84
cg02947374	16	88233859	-		ENSG00000277999.1	16	29272220	AC009093.6	0.26081	7.23392	27.1489	-138.185	6.53765e-139
cg02958126	11	62602773	+	EML3;MTA2	ENSG00000186676.3	7	125033453	EEF1GP1	0.201029	2.32563	22.9262	-103.009	9.78905e-104
cg02988775	1	6464581	-	TNFRSF25	ENSG00000114948.13	2	206443532	ADAM23	0.131614	-7.43455	-17.7936	-65.2492	5.63368e-66
cg02988775	1	6464581	-	TNFRSF25	ENSG00000112486.16	6	167111807	CCR6	0.106553	-4.31571	-15.784	-52.3276	4.70325e-53
cg02988775	1	6464581	-	TNFRSF25	ENSG00000168280.17	2	148875227	KIF5C	0.0980154	-3.93653	-15.0667	-48.0042	9.90298e-49
cg02988775	1	6464581	-	TNFRSF25	ENSG00000143365.18	1	151806071	RORC	0.14272	-8.02964	-18.6488	-71.0895	8.13692e-72
cg03022438	11	3425612	+		ENSG00000158483.16	11	71787510	FAM86C1	0.1735	-6.55293	-20.941	-87.6672	2.15194e-88
cg03032015	22	12097884	-		ENSG00000188681.11	21	9068361	TEKT4P2	0.108945	-10.8737	-15.9816	-53.546	2.84434e-54
cg03035849	6	90293480	-	BACH2	ENSG00000238241.2	13	99404684	CCR12P	0.139389	-10.7166	-18.3942	-69.3304	4.67304e-70
cg03035849	6	90293480	-	BACH2	ENSG00000112486.16	6	167111807	CCR6	0.0988841	5.82939	15.1406	-48.4424	3.61084e-49
cg03035849	6	90293480	-	BACH2	ENSG00000135960.10	2	108894471	EDAR	0.104533	-6.908	-15.6161	-51.3013	4.99704e-52
cg03035849	6	90293480	-	BACH2	ENSG00000271447.6	17	35756249	MMP28	0.0984431	-7.04567	-15.1031	-48.2199	6.0268e-49
cg03035849	6	90293480	-	BACH2	ENSG00000183691.4	17	56593699	NOG	0.106549	-8.33965	-15.7837	-52.3257	4.72384e-53
cg03038262	11	315261	-	IFITM1	ENSG00000137965.11	1	78649796	IFI44	0.104079	-9.785	-15.5782	-51.0709	8.49397e-52
cg03038262	11	315261	-	IFITM1	ENSG00000137959.16	1	78619922	IFI44L	0.0997764	-11.0693	-15.2163	-48.8928	1.27989e-49
cg03038262	11	315261	-	IFITM1	ENSG00000111331.13	12	112938444	OAS3	0.103533	-9.01857	-15.5325	-50.7937	1.60809e-51
cg03038262	11	315261	-	IFITM1	ENSG00000184979.9	22	18149899	USP18	0.0986688	-5.32309	-15.1223	-48.3337	4.63723e-49
cg03038262	11	315261	-	IFITM1	ENSG00000132530.17	17	6755447	XAF1	0.108785	-6.19811	-15.9685	-53.4645	3.43127e-54
cg03055021	1	15338273	-	FHAD1	ENSG00000196139.14	10	5035354	AKR1C3	0.102081	-8.09548	-15.4107	-50.0582	8.74621e-51
cg03055021	1	15338273	-	FHAD1	ENSG00000141736.13	17	39687914	ERBB2	0.11771	-7.31938	-16.6944	-58.0368	9.18726e-59
cg03055021	1	15338273	-	FHAD1	ENSG00000141622.14	18	46326809	RNF165	0.0974598	-8.30153	-15.0193	-47.7242	1.88711e-48
cg03055021	1	15338273	-	FHAD1	ENSG00000198574.6	1	162395268	SH2D1B	0.111494	-9.88207	-16.1907	-54.8479	1.41924e-55
cg03060546	3	49673849	+	APEH	ENSG00000197582.5	X	13378735	GPX1P1	0.144691	78.3841	18.7987	-72.134	7.3458e-73
cg03078586	19	48966695	+	FTL	ENSG00000272602.6	4	53286	ZNF595	0.194237	8.12243	22.4404	-99.1767	6.65809e-100
cg03131159	2	107826839	-	LOC729121;RGPD4	ENSG00000187627.15	2	86907953	RGPD1	0.110236	-5.6526	-16.0877	-54.2047	6.24118e-55
[truncated: 8,758 more rows]

## Sheet: ST3
Discovery and replication of top 1000 eGenes and cis CpG sites.
[truncated: 1,002 more rows]

[truncated: 11 more sheets: ST4, ST5, ST6, ST7, ST8, ST9, ST10, ST11, ST12, ST13, ST14]
